# Supplementary material for: Mechanistic analysis of enhancer sequences in the estrogen receptor transcriptional program
Source: Commun Biol. 2024 Jun 11;7:719. doi: 10.1038/s42003-024-06400-5 (PMC11167054; doi:10.1038/s42003-024-06400-5)
Supplement: Supplementary file 5 — Supplementary Data 2 [file 42003_2024_6400_MOESM5_ESM.csv]

Enhancer	ERa	FOXA1	GATA3	LEF1	NKX3_1	NR3C1	NR5A2	PAX2	PBX1	PGR	RARA	RELA	RUNX1	SP1	TFAP2C	YBX1
pos_1	-0.0843944746556583	0	0	0	0	0	0	0	0	0	-0.00153415631326161	0	0	-0.0960663676418053	-0.336666931290438	0
pos_2	-0.188752828166554	0	0	0	0	0	0	0	0	0	0	0	0	-0.118699638788552	0	0
pos_3	-0.00755765490414004	-0.00462430040090501	0	0	0	0	-0.062312944071766	-0.285364982336363	0	0	-0.000420751796133845	0	0	0	0	0
pos_4	-0.828714325407851	-0.027519549081094	0	0	0	0	0	0	0	0	-0.024012622553884	0	0	-0.0044178938594054	0	0
pos_5	-0.181099908704799	-0.142499900766086	0	0	0	0	0	0	0	-0.0350811733418013	0	0	0	0	0	0
pos_7	-0.150527924423451	-0.203758980669234	0	0	0.203562497519152	0	0	-0.131447227404438	0	0	-0.00080379470487834	0	0	0	-0.174222998451951	0
pos_8	-0.50189735243917	-0.080968919938078	-0.0031814392886913	0	0	0	0	0	0	0	0	0	-0.0183205652363752	-0.0121363077045211	0	0
pos_9	-0.0341721906878895	-0.375854404001111	0	0	0.192166474814433	0	-0.178797681895765	0	0	0	-0.00241336879291867	0	0	0	0	0
pos_10	-0.780427102766642	-0.0642480053983249	0	0	0	0	0	0	0	-0.00597586631207081	-0.00299686420831184	0	0	0	0	0
pos_11	-0.101956892787679	-0.0392906759814234	-0.0134719961894177	0	0	0	-0.181740959790418	0	0	0	-0.00664073353709364	0	0	0	-0.0597110308419005	0
pos_12	-0.0375024808478546	0	0	0	0	0	-0.189268844520303	0	0	-0.0880601754455603	0	0	-0.0515401103481126	-0.0508950899059263	0	0
pos_13	-0.227378636922955	-0.127698170126622	0	0	0	0.00018259040209582	-0.30214742190291	0	0	-0.0168856428372961	-0.0212916286269996	0	0	-0.0277021394831898	0	0.136647084507601
pos_14	-0.0193188584130512	0	0	0.00144087643393006	0	0.00118683761362283	0	0	0	-0.04348628587306	-0.00126027071011789	0	0	-0.0418012940102409	-0.0300738300321518	0
pos_15	-0.387105545191125	-0.140408049855118	0	0	0.0992378835390783	0	0	0	0	-0.0205612670186163	0	0	0	-0.165873456912634	0	0
pos_16	-0.74329575675783	-0.0611082443535903	0	0	0	0.00261779065613464	0	0	0	-0.00513039336323582	0	0	0	0	-0.096544675108165	0.0144941055054976
pos_17	-0.138907633072679	-0.0674830310006748	0	0	0	0.00016869765411027	0	-0.354745365776208	0	-0.0247509228754019	-0.00169888461080459	0	0	0	0	0.0304013019489541
pos_18	-0.898918350335411	-0.0121343230262374	-0.00206208073671258	0	0.0334974000714484	0	0	0	0	0	0	0	-0.00896280712896439	0	0	0.00870876830865717
pos_19	-0.512217679514151	-0.00281824316278331	0	0.000138927479855515	0	0	-0.0258166951137221	0	0	0.00668638113761759	0	0	-0.00775016869765411	0	0	0
pos_20	-0.25317548525384	-0.0724209105703965	0	0.000273885603143729	0	0	-0.0862025165720637	0	0	-0.00371134839042591	0	0	-0.0081014567538602	-0.0166335886952725	0	0.00741674274600087
pos_21	-0.259949192235939	-0.175124042392728	0	4.16782439566531e-05	0.00451315841702061	0.0027110705354662	-0.0140019052911523	0	-0.00856190211566705	0	0	0	0	0	0	0
pos_22	-0.135569404199579	0	0	0	0	0.00300678759973008	-0.327321081252729	0	0	-0.0177410391775493	0	0	0	-0.0615964752113682	0	0
pos_23	-0.0192871035605128	-0.120174254753304	0	0	0.253901877505656	0	0	0	0	0	0	-0.0706227920454094	0	-0.0381276545072044	0	0
pos_24	-0.598604771166594	-0.392640812924225	-0.0067419521295598	0	0	0	0	0	0	-0.0123625610288572	-0.000601357519946017	0	0	-0.023609732862303	0	0
pos_25	-0.0688326122335569	-0.195919501448815	0	0	0.286125114119001	0	0	0	0	0	0	0	0	0	0	0
pos_26	-0.267745008534117	-0.0162684078910809	0	0	0.0165581709204938	0	0	0	-0.0715635295518596	-0.00197673957051562	0	0	-0.00510459254554837	-0.0394851744532211	0	0
pos_27	-0.0878894931131664	-0.250033739530822	0	0	0.0787540189735244	0	-0.16158655181995	0	0	0	0	0	0	0	0	0
pos_28	-0.382251022109316	-0.191753661731433	0	0	0	0	-0.0812011272972651	0	0	0	-0.0208232445520581	0	0	-0.0196145754773151	0	0
pos_29	-0.332342317310364	-0.0441948160203231	0	0	0	0	0	0	0	0	-0.146433533124281	-0.162932163696265	0	0	-0.0285456277537411	0
pos_30	-0.406132655896479	-0.407869249394673	0	0.00080577938316199	0.168568650021831	0	0	0	0	-0.0253205255428095	-0.000648989798753621	0	-0.068588496804668	-0.0382507045607907	0	0
pos_31	-0.540814908903267	-0.291473822093439	0	0.00325090302861906	0	0	0	0	0	0	0	0	0	0	0	0
pos_32	-0.0574465129202556	-0.0177132536815782	0	0	0	0	-0.155602746794745	0	0	0	-0.000452506648672248	0	-0.0738419402214901	0	-0.109949192235939	0
pos_33	-0.0196999166435121	-0.212289127932362	0	0	0	0	-0.243178660739094	0	0	0	-0.00115706743936808	0	0	0	0	0
pos_34	-0.777194061842575	-0.0433652204977573	0	0	0	0	0	0	0	-0.00432461398007383	0	0	0	-0.00326479577660461	0	0
pos_35	-0.00054975588457111	-0.026463700234192	0	0	0	0	0	0	0	-0.0448616679236296	-0.00395744849759854	-0.169152145437225	0	-0.195175247092446	0	0
pos_36	0	-0.0458857619179931	0	0.0243698646449411	0	0	0	0	0	0	-0.00063708172905172	0	-0.0503195332036677	-0.0404695748819116	0	0
pos_37	-0.394373437065852	-0.0214484182114079	0	0	0	0	-0.0444964871194379	0	0	0	-0.00253840352478863	-0.0155797245266542	-0.0158833803040527	0.051843766125511	-0.000885166514508001	0.0405112531258683
pos_38	-0.142368911999365	0	0	0	0	0	-0.0947068630175049	0	0	0	-0.00194101536140991	0	-0.00465605525344341	-0.00704560790695828	-0.000603342198229664	0
pos_39	-0.322657087286151	-0.317483031000675	0	0	0.0833822887309967	0	-0.222577700154805	0	0	-0.00952050172667011	0	0	0	-0.0241793355297106	0	0
pos_40	-0.0656630810145675	-0.000843488270551342	0	0	0	0	0	-0.22006311276942	0	0	0	0	0	0	0	0
pos_41	-0.0569364506013575	-0.0976759417298456	-0.0127614813638709	0.00168102250625173	0	0	-0.174250783947922	0	0	0	0	0	-0.0616758623427142	0	0	0
pos_42	-0.605098638510697	0	0	0	0	0	0	0	0	0	0	0	0	-0.0690152026356528	0	0
pos_43	-0.461921962449887	-0.299932520938356	0	0	0.12795220894693	0.00284801333703806	0	0	0	-0.025221291628627	0	0	-0.117552494740603	0	0	0
pos_44	-0.604949787639424	-0.0393621243996348	0	0	0	0	0	0	0	0	0	-0.0653574405588854	0	0	0	0.0277477870837137
pos_45	-0.865214543722463	-0.0695629738419402	0	0.00042472115270115	0.00475131981105862	0	0	0	0	0	0	0	0	-0.00348311038780614	-0.00357043623228675	0
pos_46	-0.820987972849601	-0.105759536379153	0	0	0.0746397808915175	0	0	0	0	0	0	0	0	0	0	0
pos_47	-0.0172309768586512	-0.0456634779502243	0	0	0	0	-0.118683761362283	0	0	0	-0.00153217163497797	0	0	0	0	0.177769618544834
pos_48	-0.62338546421625	-0.092118842535625	0	0.000512046997181762	0	0	0.00720438216965031	0	0	0	0	0	0	0	0	0.00887349660620014
pos_49	-0.270759734846981	-0.0371353153653793	0	0	0	0	-0.190350494184893	0	0	-0.0101655221688564	0	0	0	0	0	0
pos_50	-0.107631088000635	0	0	0	0	0	-0.127872821815584	0	0	0	0	0	0	-0.30670424324217	0	0
pos_51	-0.184753701424999	-0.0063192156551423	0	0	0	0	0	0	0	0	0	0	0	-0.203288611916008	-0.0370440201643314	0
pos_52	-0.245522565792085	0	0	0	0	0	-0.123190965744453	0	0	0	0	0	0	-0.0481740959790418	-0.0450204421863216	0
pos_53	-0.00383638312229587	-0.0994204739411741	0	0	0	0	-0.509625689675704	0	0	-0.0156868971539713	0	-0.0115091493668876	0	-0.0273905449926567	0	0.0322510221093161
pos_54	-0.134350811733418	-0.431320207994284	0	0.0231036398999722	0	0	0	0	0	0	-0.0574981145556305	0	0	0	0	0
pos_55	-0.170896677648553	-0.180173063946334	0	0	0	0	0	0	0	0	0	0	0	0	0	0
pos_56	-0.636285873059977	-0.0577858929067598	-0.00576152105743659	0	0	0	0	0	0	0	0	0	0	0	0	0
pos_57	-0.45273488667487	-0.00595601952923431	0	0	0	0	0	-0.0480748620648593	0	0	0	0	0	0	0	0
pos_58	-0.1997935934585	0	0	0	0	0	0	0	0	0	-0.00148056999960306	-0.0845572182749176	0	-0.186559758663121	-0.232120033342595	0.0462271265827809
pos_59	-0.0174095979041797	-0.00612868653991188	0	0	0	0	-0.105555114515937	0	0	0	0	-0.0592108919144207	0	0	-0.0494601675068471	0.0872147024967253
pos_60	-0.00536260072242289	0	0	0	0	0	-0.362826975747231	0	0	0	0	0	0	-0.20050013892748	-0.00917516770531497	0
pos_61	-0.0995673401341643	0	0	0	0	0	-0.202726947961735	0	0	0	-0.000656928511888223	-0.0434485769856706	0	-0.0552216885642837	0	0
pos_62	-0.038135593220339	0	0	0	0	0	-0.00613464057476283	0	0	0	0	0	0	0.0897848608740523	0	0
pos_63	-0.770251657206367	-0.00347517167467153	0	8.93105227642586e-05	0	0	0	0	0	0.00459849958321757	0	0	0	-0.00303457309570118	-0.00219703886000079	0
pos_64	-0.161495256618902	0	0	0	0	0	0	0	0	0	-0.00299686420831183	0	0	-0.0566308101456754	0	0
pos_65	-0.0745623784384551	-0.00310403683562895	0	0	0	0	-0.116111618306672	0	0	0	0	-0.112019211685786	-0.0357500099233914	-0.116321994204739	0	0
pos_66	0	-0.364573492636844	0	0.0450660897868455	0.142738062160124	0	0	0	-0.324832294685032	0	0	0	-0.120134561187631	-0.0413110784741793	0	0
pos_67	-0.0966836025880205	-0.0459195014488152	0	0.000329456595085935	0	6.94637399277566e-05	-0.143748263406502	0	0	0	0	0	0	0	-0.0108442821418648	0
pos_68	-0.339485174453221	-0.241457944667169	0	0	0.093446592307387	0	0	0	0	0	0	0	0	0	-0.031139602270472	0
pos_69	-0.140134164251975	-0.43171515897273	0	0	0.0132834517524709	0	-0.0237546143770095	0	-0.106920573175088	0	0	0	0	0	0	0
pos_70	-0.570696225141905	-0.466516492676537	0	0.00484459969039019	0	0	0	0	0	0	-0.000736315643234233	0	0	-0.0271245981026476	0	0
pos_71	-0.408962807128964	-0.509276386297781	0	0.00809947207557655	0.230845869884492	0	0	0	0	0	0	0	0	0	0	0
pos_72	-0.00817885920692256	-0.282995276465685	0	0.00938951295994919	0.084186083435875	0	-0.152812289127932	0	0	-0.0800063509705077	0	0	0	0	0	0
pos_73	-0.727303219148176	-0.21321200333426	0	0	0.0295935378875084	0	0	0	0	0	-0.00493391021315445	0	0	0	0	0
pos_74	-0.620934386535943	-0.00953042511808836	0	0	0	0	0	0	0	0	0	0	0	-0.0289544714801731	0	0
pos_75	-0.0923947128170524	-0.234477831143572	-0.00522565792085103	0	0	0.000428690509268445	-0.366927321081253	0	0	0	-0.000514031675465408	0	-0.0295736911046719	0	-0.0107053546620093	0.0690965744452824
pos_76	-0.103614099154527	-0.279829714603263	0	0	0	0.000593418806811413	-0.291362680109554	0	0	0	0	0	-0.0347953796689557	0	0	0.028960425515024
pos_77	-0.388129639185488	-0.0207537808121304	0	0.000289763029412929	0	0	-0.0336383122295876	0	0	0	0	-0.0175108164966459	-0.0159349819394276	-0.0103580359623705	-0.00251061802881753	0
pos_78	-0.218773071885047	-0.173587901401183	0	0.00446949549478029	0	0	0	0	0	0	0	0	0	0	0	0
pos_79	-0.680990751399198	0	0	0.0110864128924701	0	0	0	0	0	-0.0177271464295638	0	-0.00757551700869289	-0.0122633271146747	-0.0161612352637637	-0.00250863335053388	0
pos_80	0	-0.0207577501686977	0	0	0.456251736593498	0	-0.0913567260747033	-0.0587643393005994	0	0	-0.000645020442186321	-0.0326876513317191	0	-0.0544020164331362	0	0
pos_81	-0.110677569166038	-0.188399555432064	0	0	0	0	0	0	0	-0.031417457230183	0	0	0	0	0	0
pos_82	-0.328172508236415	-0.363618862382408	0	0.0151887429047751	0.070233795101814	0	0	0	0	-0.0518040725598381	0	-0.134708053824475	0	0	-0.0330250466399397	0
pos_83	0	-0.0473484698130433	-0.0085321319414123	0.00425118088357877	0	0	-0.435716270392569	0	0	-0.0166554201563926	-0.00062120430278252	0	-0.0430119477632676	0	0	0
pos_84	-0.423891557178581	-0.128037550113127	0	0	0	0.00190529115230421	0	0	0	0	0	-0.0211030841900528	-0.0268745286389076	0	0	0.0541221767951415
pos_85	0	-0.0931508752431231	0	0	0.20832969475648	0	0	0	0	0	-0.00246100107172627	-0.0158952883737546	-0.046254912078752	0	0	0.0567280593815742
pos_86	-0.160987178978288	0	0	0	0	0	0	0	0	-0.0479934902552296	0	0	0	-0.103542650736316	-0.121329337514389	0
pos_87	-0.0663438256658596	0	-0.00367760885960385	0	0	0.00152820227841067	-0.229202556265629	0	0	-0.00918112174016592	0	0	0	0.0201067756916604	-0.0130353669670146	0
pos_88	-0.231923550192514	-0.0147759298217759	-0.139215258206645	0	0	0	-0.0199797562815068	0	-0.0389036637161116	0	0	-0.0132219267256778	0	0	0	0
pos_89	0	-0.258422974635812	0	0	0.0280871670702179	0	0	0	0	0	0	0	-0.0149108879450641	0	0	0
pos_90	-0.0281387687055928	-0.0283332671773905	0	0	0.0992775771047513	0	-0.374399634819196	0	0	0	0	0	-0.0787976818957647	0	0	0.0890525145873854
pos_91	-0.721390862541182	-0.0117929583614496	0	0	0.0258444806096932	0	-0.0296292620966141	0	0	-0.00498749652681301	0	0	0	-0.0062795220894693	0	0
pos_92	-0.85914539753106	-0.00325090302861906	0	0.00310403683562894	0	3.37395308220542e-05	0	0	0	-0.00325685706347001	0	0	0	0	0	0
pos_93	-0.00280038105823046	-0.00212955979835669	0	0	0.0410768864367086	0	0	0	0	-0.022928988211011	0	0	0	0	0	0.0355971896955503
pos_94	-0.00250466399396658	-0.00511650061525027	0	0.00142301432937721	0	0	0	0	0	0	0	0	0	0	-0.0285476124320248	0
pos_95	-0.205316953121899	-0.00687095621799707	0	0	0.0169729686817767	0	-0.180738697257175	0	0	0	0	0	0	0	-0.00594609613781607	0
pos_96	-0.0307109117612035	-0.114893025840511	0	0	0	0	-0.318677807327432	0	0	-0.0392946453379907	-0.000613265589647916	0	0	0	-0.0125828603183424	0
pos_97	-0.106724090025007	0	0	0	0	0	0	0	0	0	0	0	0	-0.334932322470528	-0.0177053149684436	0
pos_98	-0.13006192196245	-0.169890445758743	0	0	0	0	0	0	0	0	-0.0109335926646291	0	-0.0854900170682332	0	0	0
pos_99	-0.720150438613901	-0.00506886833644267	-0.205709919422062	1.38927479855518e-05	0	0	0	0	0	0	0	-0.0075913944349621	0	0	0	0
pos_100	-0.114789822569761	0	0	0	0	0	0	-0.245941332909935	0	0	0	0	0	-0.141029254157901	0	0
pos_101	-0.00110546580399317	-0.0123546223157226	0	0	0	0	0	0	0	0	0	0	-0.0625014885087127	-0.0391299170404477	-0.0735283610526734	0
pos_102	-0.0788234827134521	-0.163815345532489	0	0	0	0	0	0	0	0	-0.000680744651292025	0	0	-0.0516949152542373	0	0
pos_103	-0.364287698963998	-0.0583396181478982	-0.174226967808518	0	0	0	0	0	0	-0.0183304886277934	0	0	0	0	0	0.0370281427380622
pos_104	-0.0125372127178184	-0.0425276862620569	0	0.00143690707736276	0	0	-0.0440618425753185	0	-0.231218989401818	0	-0.0163279482395904	0	0	-0.009492716230699	0	0
pos_105	-0.780107569562974	-0.0458698844917239	0	0	0.00625769062834914	3.96935656730011e-06	0.00116699083078633	0	0	-0.00962965903227087	0	0	0	0	0	0.00297304806890803
pos_106	-0.14580240543008	-0.0817111896161632	0	0	0	0	0	0	0	-0.017373873695074	0	0	0	0	-0.240602548326916	0
pos_107	-0.000631127694200772	0	0	0	0	0	-0.517211130075815	0	0	0	0	0	0	-0.0632457428650816	-0.0252113682372088	0
pos_108	-0.0933453737149208	-0.0547552891676259	0	0	0	0	0	0	0	0	-0.000936768149882905	0	0	0	-0.0801055848846902	0
pos_109	-0.0547791053070297	-0.141136426785218	0	0.00236772119239471	0.259462946056444	0	0	0	0	0	0	0	-0.0534592942484023	0	0	0
pos_110	0	-0.402574127733894	-0.0114853332274838	0.00152026356527607	0	0	0	-0.10596991227722	0	0	0	0	0	0	0	0
pos_111	-0.102939308538086	0	0	0	0	0	0	0	0	0	0	0	0	-0.158480530306037	-0.0410193307664828	0
pos_112	-0.202433215575755	-0.0380859762632477	0	0	0.0391715952844044	0.0781744929146985	-0.333614496090184	-0.0416484737823999	0	-0.253070297304807	0	-0.0640455682133926	-0.0276346604215457	0.00441193982455444	0	0
pos_113	-0.685642837296074	0	0	0	0	0	0	0	0	0	-0.00051800103203271	0	-0.00871472234350812	0	-0.0550113126662168	0
pos_114	-0.21300559679276	-0.228150676775295	0	0	0	0.00318342396697495	0	-0.0371869170007542	0	0	0	0	0	-0.0486047711665939	-0.0701643313618862	0
pos_115	-0.0899079109276386	-0.0419223593855436	0	0	0	0	-0.25325685706347	0	0	0	0	-0.0195034334934307	0	-0.0116401381336085	0	0
pos_116	-0.0616818163775652	0	0	0	0	0.000103203270749815	-0.200516016353749	0	0	0	0	-0.029329575675783	0	-0.0267554479418886	-0.0167745008534117	0
pos_117	-0.0307684674314294	-0.125314571507959	0	0	0	0	-0.173853848291192	0	0	0	-0.00188345969118406	0	0	-0.0565057754138054	-0.0112551105465804	0
pos_118	0	-0.131395625769063	0	0.00153018695669432	0.081893780018259	0	0	0	0	0	0	-0.202784503631961	0	0	0	0
pos_119	-0.798709959115627	-0.00391577025364189	0	0	0	0	0	0	0	0	-0.000641051085619016	0	0	0	0	0
pos_120	-0.0988449172389156	-0.192168459492716	0	0	0	0.00270114714404795	0	0	0	0.00958202675346327	0	0	0	-0.0588655578930655	0	0
pos_121	-0.292017623943159	-0.00276862620569205	0	0	0	0	-0.00736911046719327	0	0	-0.000944706863017506	0	-0.00175644028103044	0	-0.00325685706347001	0	0
pos_122	-0.02486404953757	-0.0102746794744572	0	0	0	0	-0.288199102925416	0	0	0	0	0	0	-0.104598499583218	0	0
pos_123	-0.00713888778628984	0.000150835549557416	0	0	0	0	-0.0257234152343905	-0.706918588496805	0	0	0	0	0	0	-0.0114714404794983	0.0185865121263843
pos_124	0	-0.0107430635493986	-0.00967332195451118	0.00369745564244036	0	0.00231413487873615	-0.13428134799349	0	0	-0.0248858809986901	0	-0.173621640932005	0	-0.116851903306474	-0.0423530345730957	0
pos_125	-0.0396181478982257	-0.177426269201762	0	0	0	0	0	0	0	0	-0.000601357519946011	0	-0.049642757908943	0.0227384590957806	-0.208859603858215	0
pos_126	-0.294933116341841	0	0	0	0	0	0	0	-0.093400944706863	0	0	0	0	0	0	0
pos_127	-0.176138212995673	-0.164384948199897	0	0	0	0.000557694597705711	-0.259000516016354	0	0	0	-0.000543801849720167	0	0	-0.00145476918191561	-0.0514388917556464	0.0557218274917636
pos_128	-0.761658000238161	-0.00168499186281904	0	0	0	0	0	0	0	-0.00350494184892629	0	0	-0.00699996030643433	0	-0.00151034017385782	0
pos_129	-0.503919739610209	-0.0450561663954273	0	0	0.177372682888104	0	0	0	0	0	0	0	0	0	0	0
pos_130	-0.637800182590402	-0.0485789703489065	0	0.0018417814472274	0	0	0	0	0	0	0	0	0	0	0	0
pos_131	-0.0148394395268527	0	0	0	0	0	-0.193716508553963	-0.146995197078554	0	0	0	-0.0730798237605684	0	0	-0.0809907513991982	0
pos_132	0	-0.0785813519628468	0	0.00649386734410352	0	0	-0.0796649863057198	0	0	0	0	0	-0.0914182511014965	0	-0.254177747787084	0
pos_133	-0.550031754852538	-0.00764101139205335	0	0	0	0	0	0	0	0	-0.000549755884571111	-0.0354562775374112	0	0	0	0
pos_134	-0.032018814750129	-0.0192791648473782	0	0	0	0	-0.102187115468583	-0.132070416385504	0	-0.0285079188663518	0	0	0	-0.0536121144762434	0	0
pos_135	-0.277078950502124	-0.0193267971261858	-0.012987734688207	0	0	0	0	0	0	0	0	0	0	0	-0.137419124359941	0
pos_136	-0.338268566665344	0.0568947723574009	0	0	0	0	0	0	0	0	0	-0.0402353828444409	0	-0.0488230857777954	0	0
pos_137	-0.040864525860358	0	0	0	0.0846564521891001	0	0	0	0	0	0	-0.0303139761044735	0	-0.0666395427301234	0	0
pos_138	-0.00257412773389433	-0.0341999761838606	0	0	0.127692216091772	0	0	0	0	0	0	0	0	-0.0195689278767912	0	0
pos_139	-0.53342198229667	-0.0367522724566348	0	0.000252054142023576	0	0	0	-0.0129242249831302	0	-0.00571984281347993	0	-0.0160600166712976	0	-0.00633707775969515	0	0
pos_140	-0.338800460445362	-0.0181439288691303	0	0	0.00545786528003811	0	-0.0456833247330608	0	0	0	0	0	-0.0330528321359108	0	0	0
pos_141	-0.341771523835986	-0.0181776683999524	0	0	0	0	-0.0724943436668916	0	0	-0.00494581828285636	0	0	0	0	-0.00514428611122138	0
pos_142	-0.125921883062756	0	0	0	0	0	-0.197513198110586	0	0	0	-0.000694637399277572	-0.000158774262692012	0	0	-0.0370420354860477	0
pos_143	-0.367223038145517	-0.236922954789029	0	0.00281824316278331	0.201581788592069	0.0161731433334656	0	0	0	0	-0.00110149644742587	-0.0221093160798635	0	-0.0555074822371294	0	0
pos_144	-0.3434207914897	-0.0851407136903108	0	0	0.263140554916048	0	-0.186144960901838	0	0	0	0	-0.0408546024689398	0	-0.053137776366451	0	0
pos_145	-0.345983011153892	-0.0177608859603858	0	0	0	0	0	0	0	0.0543385067280594	0	0	0	0	0	0
pos_146	-0.145201047910134	-0.258349541539316	0	0.000954630254435751	0	0	-0.278319374429405	0	0	0	0	0	-0.0509427221847339	0	0	0.0257770015480491
pos_147	-0.4281864009844	-0.767685468185607	0	0.00708133211606398	0.0940955821061406	0	0	0	-0.160768864367086	-0.00840114317469139	0	0	0	0	0	0
pos_148	-0.0530683126265232	-0.0173679196602231	0	0	0.145234787440956	0	-0.291039177549319	0	0	0	0	0	0	-0.0559639582423689	-0.0300976461715556	0
pos_149	-0.175100226253324	-0.0611280911364268	0	0	0	0	-0.164047552891676	0	0	-0.10071249950383	-0.0008931052276426	0	0	-0.0518001032032708	-0.14538363831223	0.16814392886913
pos_150	-0.314414718374152	-0.00108958837772398	0	0	0	0	-0.0292779740404081	0	0	0	-0.00049815424919621	0	0	0	0	0
pos_151	-0.440779184694161	-0.170987972849601	0	0	0	0	-0.0687988727027349	0	0	0	0	0.00217123804231334	0	-0.00960782757115071	0	0
pos_152	-0.280452903584329	-0.00274877942285555	0	0	0	0	0	-0.232008891358711	0	0	-0.0143849481998968	0	0	-0.0194855713888779	0	0
pos_153	-0.0085877029333545	0	0	0	0	0	0	0	0	0	0	0	0	0	-0.00740284999801532	0
pos_154	-0.0101020124637796	-0.185499940459651	0	0	0	0	0	0	0	0	-0.0008811971579407	0	-0.0776902314134879	0	-0.119183900289763	0
pos_155	-0.000553725241138412	-0.0114734251577819	0	0	0.134356765768269	0	0	0	0	0	-0.00109355773429127	0	0	-0.01432143849482	-0.013436271980312	0
pos_156	-0.292364942642798	-0.11354939864248	0	0	0	0	0	0	-0.0591969991664351	0	-0.076549041400389	0	0	-0.00666058031993014	0	0
pos_157	-0.171307506053269	0	0	0	0	0	-0.262878577382606	0	0	-0.0216766562140277	0	0	0	-0.0653475171674672	0	0
pos_158	-0.125056563331084	-0.223317985154606	0	0	0	0	-0.0976243400944707	0	-0.023331877902592	-0.00530306037391339	-0.000587464771960468	-0.00462231572262136	0	0.0209621720319136	0	0
pos_159	-0.550692652720994	-0.239800738300322	0	0	0	0	-0.0294248402333982	0	0	0	-0.00659707061485334	-0.00944706863017505	0	0	0	0
pos_160	-0.876279125153813	-0.00510856190211567	-0.0721192394712817	0	0.00244710832374072	0	0	0	0	0.00145873853848291	-0.000232207359187072	0	0	0	-0.0013991981899734	0
pos_161	-0.0703429524074148	-0.00966736791966022	0	0	0	0	-0.118616282300639	0	0	0	-0.000964553645854007	0	0	0	-0.014519906323185	0
pos_162	-0.384160282618188	-0.0519906323185012	0	0	0	0	0	0	0	0	0	-0.0317330210772834	0	0.0107390941928313	0	0
pos_163	-0.0503473186996388	-0.377737863692296	0	0	0	0.00116103679593538	0	0	0	-0.0681836224348033	0	0	0	0	0	0
pos_164	-0.450392966300163	0	0	0	0	0	0	0	-0.110266740761323	0	-0.000611280911364265	0	0	-0.0132278807605287	0	0
pos_165	-0.201264240066685	-0.0938336045726988	0	0.0190866510538642	0	0	0	0	0	0	0	0	-0.0626126304925971	-0.0980490612471718	-0.020398523399357	0
pos_166	-0.0128388838169333	-0.176392251815981	0	0	0	0	0	0	-0.307724367879967	0	0	0	0	-0.0401619497479459	0	0
pos_167	-0.479440717659667	-0.00205612670186163	0	0.00247290914142818	0	0.000152820227841065	-0.0278033580756559	0	0	0	-0.00071845353868138	0	-0.00650577541380542	-0.00918509109673322	0	0
pos_168	-0.553459294248402	-0.0106259675306633	0	0.000317548525384035	0.0221331322192673	0	-0.0436827690231414	0	0	-0.00492597150001985	-0.000960584289286707	0	-0.0089945619815028	0	-0.00247687849799548	0
pos_169	-0.238371769936093	-0.0210633906243798	0	0.00131782638034374	0	0	-0.205318937800183	0	0	0	0	0	0	0	-0.0360516810225062	0
pos_170	-0.557001944984718	-0.51680625570595	0	0.000299686420831189	0.0426685984201961	0	-0.0526019132298654	0	0	-0.0122176795141508	0	0	0	-0.0119219624498869	0	0
pos_171	-0.0710256817369904	-0.0824256737982773	0	0	0	0	0	0	-0.344615567816457	-0.0382447505259397	-0.00188941372603501	0	0	0	0	0
pos_172	-0.639100146866193	0	0	0	0	0.00166316040169888	0	0	0	-0.0142380820069067	0	0	-0.0183126265232406	-0.0135593220338983	-0.00790894296034613	0
pos_173	-0.34367681498829	-0.0215178819513357	0	0	0	0	0	0	0	0	-0.233926090580717	0	0	-0.0505755567022586	-0.0276029055690073	0
pos_174	-0.206805461834637	-0.148539276783233	0	0	0	0	-0.0444230540229429	0	0	0	0	0	0	-0.0672071607192474	-0.107698567062279	0
pos_175	-0.011382129956734	-0.0756757829555829	0	0.0138808399158496	0	0	-0.290344540150042	0	0	0	-0.000510062318898108	0	-0.145798436073512	-0.0285813519628468	0	0
pos_176	-0.809865835748025	-0.0621561544873576	0	0	0	0	0	0	0	0	-0.00841106656610963	0	0	0	0	0.005872663041321
pos_177	-0.00354066605803199	-0.0232802762672171	0	0	0.318354304767197	0	0	0	0	0	0	0	0	0	0	0
pos_178	-0.0154566744730679	-0.22125391973961	0	0	0	0	0	0	0	0	-0.000777993887190886	-0.157543762156154	0	0	0	0
pos_179	-0.848408288016512	0	0	0	0	0	0	0	0	0	0	0	0	0	-0.00797642202199024	0
pos_180	0	-0.0017822410987179	0	0	0	0	0	0	-0.35644821974358	0	-0.146483150081372	-0.0162386377168261	-0.016449013614893	0	0	0.0150696622077561
pos_181	-0.0291271384908506	-0.0218632159726908	-0.0190509268447585	0	0	0	0	0	0	0	0	-0.131441273369587	0	0.37248243559719	-0.0126265232405827	0.106382725360219
pos_182	-0.109341880681142	-0.0248759576072719	0	0	0	0	-0.21893780018259	0	0	0	-0.00199460167506847	0	0	0	-0.0895526535148652	0
pos_183	-0.364035644821974	-0.000839518913984034	-0.0496546659786449	0	0	0	-0.00186758226491485	0	0	0	-0.000285793672845629	0	-0.00384233715714682	-0.00288175286786011	-0.00950263962211725	0
pos_184	-0.188062160123844	-0.0532052554280951	0	0.00290358432898028	0	0	-0.138476957885127	0	0	0	-0.000607311554796967	0	-0.0434545310205216	-0.0332314531814393	-0.044081689358155	0
pos_185	-0.223514468304688	-0.212046997181757	0	0	0	0	0	0	0	0.00444369467709285	0	0	0	-0.0761719525264955	-0.029885285595205	0.0268983447783114
pos_186	-0.306162426070734	-0.0220517604096376	0	0	0	0.00186758226491486	-0.10185964355178	0	0	0	0	0	0	-0.0907295677370698	0	0
pos_187	-0.159937284166237	-0.00668836581590125	0	0	0	0.00415393164767991	0	0	0	-0.0381494859683245	-0.00935775810741079	-0.0803159607827571	-0.0747271067359981	0	-0.0752728932640019	0
pos_188	-0.18886992418529	-0.349795578136784	0	0	0	0.0300142896836423	0	0	0	0	0	0	0	0	0	0
pos_189	-0.0345254634223792	-0.0114992259754694	0	0	0.0416028261818759	0	-0.0901758424959314	0	-0.163606954312706	-0.0111360298495614	0	-0.0854701702853967	-0.0247251220577144	0	-0.0341979915055769	0
pos_190	-0.040989560592228	-0.108950899059263	0	0	0	0	0	0	0	0	-0.00113325129996428	0	0	-0.10463223911404	0	0
pos_191	0	-0.0942940499345056	0	0.0698428134799349	0	0	-0.321136823720875	-0.00458262215694836	0	-0.0293335450323503	0	0	0	0.0583118326519271	0	0
pos_192	-0.0465605525344342	-0.0217421505973882	0	0	0	0.00107371095145477	-0.559103719287104	0	0	-0.030327868852459	0	0	0	0	0	0
pos_193	-0.739032667804549	-0.00240939943635137	0	0.00117691422220458	0	0	0	0	0	0.0193982455443973	-0.00071448418211408	0	0	-0.0125649982137895	0	0
pos_194	-0.162521335291549	0	0	0	0	0	-0.112789266859842	-0.0878954471480173	0	0	0	-0.00632120033342595	0	-0.067538601992617	-0.00656531576231493	0.0422299845195094
pos_195	-0.440253244948994	0	0	0	0	0	0	0	0	0	-0.000537847814869203	-0.00615448735759933	-0.00829000119080697	0.030816099710237	-0.00330051998571032	0
pos_196	-0.63676616520462	0	0	0.00158178859206922	0	0	0	0	0	0	0	0	0	-0.0614019767395705	-0.0492835311396023	0.0326816972968682
pos_197	-0.0873714920811337	0	0	0	0	0	-0.176295002580082	0	0	0	-0.162235541618704	0	0	0	-0.0162783312824991	0
pos_198	-0.00417973246536736	-0.0136545865915135	0	0	0	0	0	0	0	0	0	0	-0.0582661850514032	-0.0421228118921923	0	0
pos_199	-0.0786071527805343	-0.0196145754773151	0	0	0	0	0	0	0	0	0	0	0	-0.0915889334338904	0	0
pos_200	-0.402546342237923	0	-0.00928432501091573	0	0	0	0	-0.135732147818839	0	0	0	0	0	-0.0736514111062597	-0.117913706188227	0.121676656214028
pos_201	-0.203284642559441	0	0	0	0	0	0	0	0	0	0	0	0	-0.0652621760012702	-0.295274481006629	0
pos_202	-0.122996467272655	0	0	0	0	0	0	-0.0599392688445203	0	0	0	0	0	-0.0591235660699401	-0.219848767514786	0
pos_203	-0.836508157027746	-0.000643035763902683	-0.337425078394792	0	0	0	0	0	0	-0.000571587345691272	0	0	-0.00145675386019927	0	0	0
pos_204	-0.513672448696066	0	0	0	0	0	-0.0687512404239273	0	0	0	0	0	-0.0193605366570079	-0.0639304568729409	-0.0134521494065812	0.0414440519191839
pos_205	-0.129498273329893	-0.0372424879926964	0	0	0	0	-0.0668003016710991	0	0	0	-0.000547771206287459	0	-0.00823839955543207	0	0	0
pos_206	-0.107672766244592	-0.0632239114039614	0	0	0	0	0	0	0	0	0	-0.16732822609455	-0.0629242249831302	-0.0906243797880364	0	0
pos_207	-0.556722105346723	-0.0393561703647839	0	0	0	0	0	0	0	0	-0.000502123605763508	0	0	0.0113940380264359	-0.0108978684555234	0
pos_208	-0.278734172190688	-0.429647124201167	0	0	0	0	0	0	-0.00790894296034613	0	-0.000115111340451713	0	0	0	0	0
pos_209	-0.326233477553289	-0.0274719168022863	0	0	0	4.7632278807605e-05	0	0	0	-0.0190132179573691	0	0	0	0	-0.437651331719128	0
pos_210	-0.0501309887667209	-0.00690866510538642	0	0	0	0	-0.114581431349978	-0.00279839637994681	0	0	0	0	0	0.182913904656055	0	0.0881891795339975
pos_211	-0.769860675584488	-0.0199757869249395	-0.64223593855436	0.00313182233160004	0.0304727503671655	0	0	0	0	0	0	0	0	0	0	0
pos_212	-0.0750426705830985	-0.0309530425118088	0	0	0.108464652879768	0.000234192037470727	0	0	0	0	-0.0708430913348946	0	0	0	0	0
pos_213	-0.0265153018695669	-0.0885742071210257	-0.0133290993529949	0.0247469535188346	0	0.000182590402095821	0	0	0	0	0	-0.221228118921923	0	-0.0521652840074624	0	0
pos_214	-0.00738498789346247	-0.0349343071488112	0	0.00162148215774223	0	0	-0.0287679117215099	-0.21686579605446	0	-0.0193446592307387	0	0	-0.132888103838368	0	0	0
pos_215	-0.330339776922161	-0.00862938117731115	-0.00293335450323502	0	0	0	-0.010179414916842	-0.0792859127535426	0	0	0	0	-0.0150379073552177	0	0	0
pos_216	-0.520130591831064	-0.00146866192990116	0	0	0.0121799706267614	5.95403485095062e-06	-0.0506668519033065	0	0	-0.00747032905965943	0	0	0	0	-0.00629341483745485	0
pos_217	-0.0538046282697575	0	0	0	0	0	-0.142539594331759	-0.14194220616838	0	-0.0139522883340611	0	0	0	-0.141374588179256	0	0
pos_218	-0.640475528916763	0	0	0	0.0942682491168182	0	-0.0920632715436828	0	0	0	0	-0.030248481721113	0	0.00115309808280077	0	0.0355495574167427
pos_219	-0.943432699559401	-0.113686341444052	0	0.00112531258682968	0.0082403842337157	0	0	0	0	0	0	0	0	0	0	0
pos_220	-0.0144722740443774	-0.0276306910649784	0	0	0	0	0	0	0	0	-0.66106458143135	0	0	0	0	0
pos_221	-0.878118921922756	-0.0045568213392609	0	0.000132973445004564	0.00174254753304489	0	0	0	0	-0.00299884888659549	0	0	0	-0.00167903782796808	-0.00151232485214146	0
pos_222	-0.117786686778073	-0.363307267891875	0	0.0650954630254436	0.112638431310285	0	-0.406130671218196	0	0	-0.0448398364625094	0	0	0	-0.0398444012225618	0	0.0509625689675703
pos_223	-0.463922518159806	-0.00932798793315604	0	0	0	1.58774262692028e-05	-0.0121740165919105	0	0	-0.00257412773389434	0	0	0	-0.00360616044139245	-0.00736117175405867	0
pos_224	0	0	0	0	0	0	0	0	0	0	0	-0.0128309451037987	0	0	0	0
pos_225	-0.67676140197674	-0.0107093240185766	0	0	0	0	0	0	0	0	0	0	0	-0.0810721232088278	0	0.0523181042353034
pos_226	-0.169578851268209	-0.0134997816853888	0	0	0	0	-0.120529512166078	0	0	0	-0.000539832493152861	0	-0.00803993172706704	0	0	0
pos_227	-0.0320604929940857	-0.0366589925773032	0	0.00352677331004644	0.255289167625928	0	0	0	0	0	-0.00114714404794983	0	0	-0.0837276227523518	-0.0316576033025047	0.0813559322033898
pos_228	0	0	0	0	0.0702834120589053	0	-0.217274639780892	0	-0.366230699003691	0	0	0	0	0	-0.0468423768507125	0
pos_229	-0.216951137220657	-0.0835867105942127	0	0.00268130036121144	0	0	-0.19041995792482	0	0	-0.00953439447465566	0	0	0	0	-0.0152601913229865	0
pos_230	-0.65993926884452	-0.109127535426507	0	0	0	0	0	-0.000998293176676073	0	0	0	0	0	0	0	0
pos_231	-0.0299031476997579	0	0	0	0	0	0	0	0	0	0	0	0	-0.0312090660103997	0	0
pos_232	-0.229750327471917	-0.00264359147382209	0	0	0	0.00313182233160005	-0.150003969356567	0	0	0	0	0	-0.025987377446116	-0.0177926408129242	-0.0409855912356607	0
pos_233	-0.560592227999841	-0.0355832969475648	0	0	0.065563847100385	0	0	0	0	0.0705275274877942	0	-0.0263406501806057	0	0	0	0
pos_234	-0.219114436549835	-0.00907593379113246	0	0	0	0	-0.00937958956853094	0	0	0.000672805938157428	0	-0.00419759456992022	-0.00150637081729052	0	0	0.00138530544198788
pos_235	-0.028160600166713	-0.15210971301552	0.071118961616322	0	0	0	0	0	0	0	0	0	-0.092357003929663	0	-0.0178879053705394	0.0665403088159409
pos_236	-0.410494978763942	0	0	0	0	0	0	0	0	0	0	0	0	-0.16321200333426	-0.010496963442226	0
pos_237	-0.0801254316675267	-0.251863612908348	0	0.00416385503909816	0.116965029968642	0	-0.150670821259874	0	0	0	-0.00173063946334299	0	0	0	0	0
pos_238	-0.297380224665582	-0.345840114317469	0	0	0.131677450085341	0	-0.0565871472234351	0	0	0	0	0	0	0	0	0
pos_239	-0.491586948755607	-0.337335767872028	0	0	0	0.0158774262692018	0	0	0	-0.0657305600762117	0	0	0	0	0	0
pos_240	-0.846707418727424	-0.0186599452228794	0	0.000148850871273766	0	0	0	0	0	-0.0133052832135911	0	-0.00703369983725638	0	0	0	0.0147719604652086
pos_241	-0.592797602508633	-0.120037311951733	0	0.0411602429246219	0.0902195054181717	0	0	0	0	0	0	0	0	0	0	0
pos_242	-0.0687671178501965	-0.0543821696502997	-0.0130988766720915	0	0.0916385503909816	0	0	0	-0.303290596594292	0	0	0	-0.0645893700631128	0	-0.0190529115230421	0
pos_243	-0.642337157146826	-0.00387607668796887	-0.00320724010637875	0	0	0	0	0	0	0	0	0	-0.00357242091057039	0	0	0
pos_244	-0.537897431826301	-0.580994720755766	0	0	0	0	0	0	0	-0.0218374151550034	0	-0.0151053864168618	0	0	0	0
pos_245	-0.0390028976302941	-0.0965903227086889	0	0.266423212797206	0	0	0	0	0	0	0	0	-0.035202238717104	0	0	0.057001944984718
pos_246	-0.24745564244036	-0.190003175485254	0	0	0	0	0	0	0	0	0	0	0	-0.0499067201206684	0	0
pos_247	-0.558742507839479	-0.0549636803874092	0	0	0	0	0	0	0	0	0	-0.00820267534632636	0	0	0	0
pos_248	-0.739705473742706	-0.0766046123923312	0	0.00274679474457191	0.0252748779422856	0.0555908387250427	0	0	0	-0.279535982217283	0	0	0	0	0	0
pos_249	-0.00457865280038106	-0.311388083991585	0	0	0	0	0	0	0	0	0	-0.192208153058389	0	0	0	0.161479379192633
pos_250	0	-0.00341761600444568	0	0	0	0	0	0	0	-0.0108125272893264	0	-0.0832830548168142	-0.0643869328781805	0	0	0
pos_251	-0.70294129321637	-0.00279244234509586	0	0.000202437184932324	0	0	0	0	0	-0.00583693883221529	0	0	-0.0207041638550391	0	0	0
pos_252	-0.0109613781606002	-0.0943297741436113	0	0	0	0	-0.21874727106736	0	0	0	0	0	-0.0719723732782916	-0.0145893700631128	0	0
pos_253	-0.178386853491049	-0.0596237049974199	0	0	0	0	-0.165940935974279	0	0	0	0	0	0	0	-0.0224447267098003	0
pos_254	-0.61166792362958	-0.00716270392569365	0	7.93871313460086e-05	0	0	0	0	0	0	-0.00026991624657643	-0.00420553328305483	0	0	-0.000809748739729293	0
pos_255	-0.494814035644822	-0.00841106656610963	0	0.00392370896677648	0	0	0	0	0	0	-0.277523518437661	-0.0238022466558171	0	-0.0725002977017425	-0.00871472234350812	0.053217163497797
pos_256	-0.594728694478625	-0.379188663517644	0	0	0	0	0	0	0	0	0	0	0	-0.0193188584130512	0	0
pos_257	-0.0688544436946771	-0.0765192712261342	0	0	0	6.1525026793155e-05	0	-0.339937681101893	0	-0.000170682332393917	0	0	0	-0.0668935815504307	0	0
pos_258	-0.503681578216171	-0.200811733418013	0	0	0	0.00218711546858254	-0.0854542928591275	0	0	0.0317826380343746	-0.00489818600404874	-0.013680387409201	0	-0.0271146747112293	0	0.0351486524034454
pos_259	-0.709534394474656	-0.0256003651808042	-0.00370936371214227	0.00142698368594451	0.046737188901679	0	-0.0578613106815385	0	0	0	-0.000508077640614458	0	0	0	-0.00883578771881078	0
pos_260	-0.0881812408208629	-0.307980391378558	-0.00406859048148295	0.0228853252887707	0.066857857341325	0	0	0	0	0	0	0	0	-0.0540427896637955	0	0
pos_261	-0.163289405787322	-0.0714007859326003	0	0	0	0	0	0	-0.272736474417497	0.0223990791092764	0	0	0	0	0	0
pos_262	-0.100696622077561	-0.0657027745802406	0	0	0.0116044139245028	0.000992339141825111	-0.031490890326678	-0.109151351565911	0	-0.00989362124399635	0	0	-0.0102052157345294	0	-0.00996308498392411	0
pos_263	0	-0.0186301750486246	0	0	0.112322867463184	0	0	0	0	0	0	0	0	0	0	0.0223732782915889
pos_264	-0.123083793117136	-0.125644028103045	0	0	0.459597904179732	0	0	0	0	0	-0.098156233874489	-0.0889711427777557	0	0	0	0
pos_265	-0.371970388600008	-0.674074147580677	0	0.00259397451673084	0	0.000829595522565792	0	0	0	0	-0.000724407573532331	-0.010774818401937	0.0169332751161037	0	0	0
pos_266	-0.0779819791211845	-0.152314134878736	0	0.214577461993411	0.192333187790259	0	-0.286131068153852	0	-0.315055769459771	-0.0249116818163776	0	0	-0.0602627714047553	0	-0.014519906323185	0
pos_267	-0.381151510340174	0	0	0.000269916246576429	0	0.00027785495971103	-0.0459869805104593	0	0	-0.00228436470448141	-0.000595403485095064	0	-0.00583892351049895	0	0	0
pos_268	-0.0214940658119319	-0.260175445560275	0	0	0	0.00018060572381217	0	0	0	-0.0328107013853054	0	0	0	-0.0549160481086016	0	0
pos_269	-0.540360417576311	-0.0711269003294566	-0.491706029452626	0	0.0414440519191839	0	0	0	0	-0.0179395070059143	0	0	-0.0416742746000873	0	0	0
pos_270	-0.687498511491287	-0.0143353312428055	0	0	0	0	0	0	0	0	0	-0.0495732941690152	0	0	0	0.0211288850077402
pos_271	-0.644762434009447	-0.496050490215536	0	0.000543801849720156	0	0	0	0	0	0	0	0	0	0	0	0
pos_272	-0.204816814194419	-0.0578374945421347	0	0	0.234773548207835	0	0	0	0	-0.0451097527090859	0	-0.0528063350930814	0	-0.107458420989958	0	0
pos_273	-0.464097169848768	-0.355420156392649	-0.00771047513198111	0	0	0	0	0	0	0	-0.000577541380542217	-0.0235819473663319	0	0	0	0
pos_274	-0.479486365260191	-0.0353391815186758	-0.00157384987893462	0	0	0	0	-0.0112154169809074	0	-0.00275076410113921	0	0	0	0	0	0
pos_275	-0.718884213868932	-0.875628150676775	0	0	0.0126523240582702	0	0	0	0	0	0	0	0	0	0	0
pos_276	-0.253487079744373	-0.278750049616957	0	0	0	0	0	0	0	0	0	0	0	0	-0.026271186440678	0
pos_277	-0.107901004247212	0	0	0	0	0	-0.188502758702814	0	0	-0.0323839955543206	0	0	0	-0.146504981542492	0	0
pos_278	-0.51446830468781	-0.1627336958679	0	0.00479696741158259	0.056922557853372	0	-0.0921247965704759	0	0	0	-0.000952645576152105	0	0	-0.0197673957051562	0	0
pos_279	-0.22043821696503	-0.144540150041678	-0.225695629738419	0	0.0734747747390148	0	0	-0.231619894415115	0	0	0	0	0	0	-0.00895883777239709	0
pos_280	-0.827400468384075	-0.00683920136545866	0	0	0	0	0	0	0	0	0	0	0	0	0	0
pos_281	-0.371492081133648	-0.224056285476124	0	0	0	0	0	0	0	0	0	0	0	0	0	0.12190092486008
pos_282	-0.248457904973604	-0.210665661096336	0	0.00211963640693843	0.0265510260786727	0	-0.12776763386655	0	0	0	0	0	0	0	0	0
pos_283	-0.196812606676458	-0.0554955741674275	0	0	0	0	-0.115025999285516	-0.110379867423491	0	0	0	0	0	0	-0.00601357519946016	0
pos_284	-0.0460901837812091	-0.0279125153812567	0	0	0	0	0	0	0	0	0	0	0	-0.247578692493947	0	0
pos_285	-0.34025126027071	-0.0153733179851546	0	0.000123050053586316	0	1.19080697019017e-05	0	0	0	-0.00488627793434684	-0.000490215536061612	0	-0.0058210614059461	-0.00920096852300242	-0.0188961219386338	0
pos_286	-0.355309014408764	-0.247106339062438	0	0	0	0	0	0	0	0	-0.1250545786528	0	0	0	-0.0867661652046203	0
pos_287	-0.0183126265232406	-0.0126324772754337	0	0	0	0	0	0	0	-0.0228079228357083	0	0	0	0	0	0
pos_288	-0.352478863176279	-0.319928154646132	0	0.187911324574286	0	0	0	0	0	-0.0233060770849045	0	-0.13847298852856	0	-0.0468701623466836	0	0
pos_289	-0.0831540507283769	-0.0196840392172429	0	0	0	0	0	0	0	0	0	0	0	-0.0357341324971222	0	0
pos_290	-0.070075020839122	-0.0649366887627516	0	0.0222442742031517	0	0	-0.368663914579447	0	0	0	0	0	0	0	0	0
pos_291	-0.161157861310682	-0.103260826420037	0	0.0555670225856389	0.116726868574604	0	0	0	0	0	0	0	-0.133822887309967	0	0	0
pos_292	-0.189884094788235	-0.0359484777517564	0	0	0	0	0	0	0	-0.00348707974437344	-0.173812170047235	-0.0198904457587425	0	0	-0.00513833207637042	0
pos_293	-0.171873139364109	0	0	0	0	0	0	0	0	0	-0.00329059659429206	0	0	-0.0580816099710237	0	0
pos_294	-0.180228634938276	-0.138987020204025	0	2.5800817687454e-05	0	0	-0.00213948318977493	0	0	0	0	0	0	0	0	0
pos_295	-0.756801492478069	0	0	0	0	0	0	0	0	0	0	0	0	0	0	0
pos_296	-0.107488191164212	-0.0777378636922955	0	0.00269320843091335	0.15791092763863	0	0	0	0	0	0	-0.0847020997896241	0	0	0	0
pos_297	-0.0186123129440718	-0.132038661532966	0	0	0	0	-0.308178859206923	0	0	0	0	0	-0.0609951176914222	0	0	0
pos_298	-0.643637121422617	-0.00751399198189973	0	0.000144881514706462	0	0	0	-0.0140733537093637	0	0	-0.000597388163378724	0	-0.00783550986385107	0	0	0
pos_299	0	-0.167193267971262	0	0	0	0	0	0	0	0	0	-0.0669610606120748	0	0	0	0
pos_300	-0.03789147779145	-0.0526019132298654	-0.00794069781288453	0	0.0574683443813758	0	0	0	0	-0.0282816655420156	0	0	0	0	0	0.0576866589925773
pos_301	-0.55864525860358	-0.00727186123129441	-0.448975906005636	0.00026793156829278	0	0	0	0	0	0	0	-0.0248838963204065	0	-0.0267713253681578	-0.0114972412971857	0
pos_302	-0.0686321597269083	-0.0796550629143016	0	0	0.0869785257809709	0	0	0	0	0	-0.000801810026594689	0	-0.0556047314730282	0	0	0
pos_303	-0.634459969039019	-0.012227602905569	-0.308202675346326	0	0	0.000103203270749811	0	0	0	-0.00762910332235145	0	0	-0.0283273131425396	0	0	0
pos_304	-0.859560195292343	-0.183017107926805	0	0	0.0124796570475926	0.000121065375302663	0	0	0	0	0	0	0	-0.00590044853729211	0	0
pos_305	-0.0163180248481721	0	0	0	0	0	-0.344053903862184	0	0	0	0	0	0	0	-0.061348390425912	0.0770690271107053
pos_306	-0.164962489580439	-0.0134045171277736	0	0.000452506648672247	0	0	-0.0194577858929068	0	-0.0425753185408645	0	-0.00064700512046997	-0.0214384948199897	0	-0.00648791330925257	0	0
pos_307	-0.621716349779701	-0.335279641170166	0	0	0	0	0	0	0	0	-0.00050609296233081	0	0	-0.00144087643393006	0	0
pos_308	-0.391932282776962	-0.0387290120271504	0	0	0	0	0	0	0	-0.0169273210812527	-0.000643035763902668	0	-0.0585122851585758	-0.0377108720676378	0	0
pos_309	-0.23286230302068	-0.069382368118128	0	0	0	0	0	0	0	-0.253203270749811	0	-0.0120172270075021	0	-0.0422597546937641	0	0
pos_310	-0.225294724725122	-0.265792085103005	0	0.00462430040090501	0	0	0	0	0	0	0	0	-0.0680427102766642	0	-0.036569682054539	0
pos_311	-0.129492319295042	-0.1533382288731	0.00917516770531497	0.0214603262811098	0	0	-0.156811415869488	-0.130617631881872	0	0	0	0	-0.0478089151748502	0	0	0
pos_312	-0.0391676259278371	-0.018219346643909	0	0	0.180750605326877	0	0	-0.140838725042671	0	0	0	-0.0496844361528996	0	0	-0.022684872782122	0
pos_313	0	-0.0154130115508276	0	0.0202258563886794	0.0975270908585718	0	-0.116175128011749	0	0	0	0	-0.0228615091493669	0	0	0	0
pos_314	-0.0398324931528599	-0.00834557218274917	0	0	0	0.00125630135355059	0	0	0	-0.060582304608423	0	0	0	-0.0977970071051483	-0.109832096217203	0
pos_315	-0.149345056166395	0	0	0	0	0	0	0	0	0	0	0	0	-0.0523061961656016	0	0
pos_316	-0.108256261659985	-0.068548803238995	0	0.031490890326678	0	0.0257650934783472	0	0	0	-0.111558766323979	0	0	-0.147638232842456	0	0	0
pos_317	-0.564573492636844	-0.0747945857976422	0	0	0	1.98467828365029e-05	0.00025205414202358	0	0	-0.000599372841662376	0	0	0	0	0	0
pos_318	-0.487812090660104	-0.0142956376771325	0	0	0	0	-0.0798475767078157	0	0	0	-0.00611479379192633	0	0	0	0	0
pos_319	0	-0.00127019410153614	0	0.000289763029412932	0.105965942920653	0	0	0	0	-0.00165720636684793	0	0	0	0	0	0
pos_320	-0.566972968681777	-0.0149347040844679	0	0	0	0	0	0	0	0	0	-0.0255567022585639	0	0	0	0
pos_321	-0.087171039574485	-0.13137776366451	-0.0104314690588656	0	0	0	0	0	-0.318507124995038	0	0	0	-0.0517862104552852	0	0	0
pos_322	-0.0626404159885683	-0.00738895725002977	-0.00536061604413925	0.000641051085619016	0	0	-0.215301869566943	0	-0.230974873972929	0	0	0	0	0	0	0
pos_323	-0.542243877267495	-0.0877227801373397	0	0	0	0	0	0	0	0	0	0	0	0	0	0
pos_324	-0.046379946810622	-0.0184674314293653	0	0	0	0	0	0	0	-0.0456039376017148	0	0	0	0	0	0
pos_325	-0.293740324693367	-0.516242607073393	0	0	0.0516830071845354	0	-0.115353471202318	0	0	0	0	0	0	0	0	0
pos_326	-0.0908565871472234	-0.0604949787639424	-0.0228932640019053	0.000107172627317112	0	0	-0.0344242448299131	0	0	-0.00313182233160005	-0.0135037510419561	0	-0.0035882983368396	-0.00274084070972095	0	0
pos_327	-0.205795260588259	-0.171142777755726	0	0	0	3.96935656730053e-05	-0.0977156352955186	0	0	-0.00923867741039178	0	-0.0036319612590799	0	-0.00970706148533322	0	0
pos_328	-0.00619616560155599	-0.0447723574008653	0	0	0.0730778390822848	0	0	0	0	0	0	0	0	0	0	0.0639999206128687
pos_329	-0.673990791092764	-0.0304092406620887	0	0.00099233914182511	0.0930397332592387	0	0	0	0	0	-0.00169293057595364	0	0	-0.0592307386972572	-0.00655936172746398	0
pos_330	-0.230988766720915	-0.0480173063946334	0	0	0	0	0	0	0	0	0	-0.214579446671695	0	-0.0322470527527488	0	0
pos_331	0	-0.0430099630849839	0	0	0	0	0	0	0	-0.0390406065176835	0	0	0	0	-0.013918548803239	0
pos_332	-0.123575993331481	-0.00962172031913627	0	0	0	0	-0.0575358234430199	0	0	-0.0337573929266066	-0.0559659429206526	0	0	0	0	0.0302842059302187
pos_333	-0.037726749493907	-0.183795101813996	0	0	0	0	0	0	0	-0.010060334219823	-0.00141706029452626	0	0	0	-0.060252848013337	0
pos_334	-0.29338308260231	-0.380603739133886	0	0.00197277021394832	0	0	0	0	0	0	0	0	0	0	0	0
pos_335	-0.796258881435319	-0.348007383003215	0	0	0.0424443297741436	0	0	0	0	0	0	0	-0.043730401301949	0	0	0
pos_336	-0.778771881078077	-0.130609693168737	0	0.00052395506688366	0	0	0	0	0	-0.00508474576271186	0	0	0	0	-0.00169293057595363	0
pos_337	-0.00329258127257572	-0.0485095066089787	0	0	0.0756003651808042	0	0	0	0	0	0	0	0	-0.0313857023776446	0	0
pos_338	-0.333517246854285	-0.417691422220458	0	0	0.0235501925137935	0	0	0	-0.141862819037034	-0.0118505140316755	-0.00345929424840234	0	0	0	0	0
pos_339	-0.549400627158338	-0.33198110586274	0	0	0.0134223792323264	0	0	0	-0.0413190171873139	0	0	0	0	0	0	0.00781566308101457
pos_340	-0.497443734370659	-0.365669035049419	0	0	0	0	0	0	0	-0.0190687889493113	-0.000650974477037278	0	-0.0326678045488826	0	-0.171623069900369	0
pos_341	-0.0583674036438693	-0.0560909776525225	0	0	0	0	0	-0.441491684197992	0	0	0	-0.0257809709046164	0	0	0	0
pos_342	-0.539302584051125	-0.689576469654269	0	0.000964553645854005	0.0392331203111976	0	0	0	0	0	-0.000299686420831183	0	0	-0.0235660699400627	0	0
pos_343	-0.00435636883261224	-0.0274183304886278	0	0	0.154082483229468	0	0	0	0	0	0	0	0	-0.119989679672925	-0.0254455602746795	0
pos_344	-0.288212995673401	-0.0283392212122415	0	0	0	0	0	0	-0.309599888858016	-0.0134640574762831	-0.000625173659349815	0	0.11557178581352	0	0	0
pos_345	-0.090461636168777	-0.116083832810701	0	0	0	0	0	0	0	0	0	0	0	-0.0507899019568928	0	0
pos_346	-0.421402770610884	-0.413061167784702	0	0	0.0423192950422736	0	-0.0194498471797722	0	0	-0.042720200055571	-0.00573175088318184	0	0	0	0	0
pos_347	-0.539814631048307	-0.0259516532370103	0	0.00215734529432779	0	0	0	0	-0.0272555868693685	0	0	0	0	0	-0.00110943516056047	0.0243083396181479
pos_348	-0.193899098956059	-0.0155936172746398	0	0	0	0	-0.198247529075537	0	0	0	0	0	0	-0.0630472750367165	0	0.0525880204818799
pos_349	-0.780167109911483	-0.0413646647878379	0	0	0.00938157424681459	2.38161394038016e-05	0	0	0	-0.00776406144563967	-0.000470368753225103	0	-0.00703171515897273	-0.00507085301472632	0	0
pos_350	-0.855473742706307	-0.122242289524868	0	0.00191918390028976	0.061263049259715	0	0	0	0	0	-0.175241138411463	0	0	0	0	0
pos_351	-0.308222522129163	-0.0183265192712261	0	0.00280831977136506	0	0	0	0	0	0	0	-0.0233616480768467	0	-0.0280673202873814	-0.129448656372802	0
pos_352	-0.699077124598103	0.0302861906085024	0	0.00258603580359624	0.0302683285039495	0	0	0	0	0	-0.00104989481205096	0	0	0	-0.0135335212162108	0
pos_353	-0.363900686698686	-0.17354820783551	0	0.00045250664867225	0	0	-0.0174353987218672	0	0	0	0	0	-0.00740880403286628	0	-0.000841503592267701	0
pos_354	-0.00738101853689517	-0.18630373516453	0	0.0299091017346088	0	0	-0.287073790338586	0	0	0	0	0	0	0	-0.0183999523677212	0
pos_355	-0.0102230778390823	-0.0335212162108522	-0.0108819910292542	0.0156452189100147	0	0	0	0	0	0	0	0	0	-0.0336283888381693	0	0
pos_356	-0.768594450839519	-0.00597785099035446	0	0.00172865478505934	0.032739252967094	0	-0.0044417099988092	0	0	0	-0.623883618465447	0	0	0	0	0
pos_357	-0.120890723613702	-0.0379728496010797	0	0.00247489381971182	0	0	-0.10947683880443	0	-0.231633787163101	0	0	0	0	0	0	0
pos_358	-0.952820227841067	-0.00596395824236892	0	9.92339141825119e-06	0.00115111340451712	0	0	0	0	-0.000406859048148281	0	-0.00063112769420075	0	0	0	0
pos_359	-0.380286190608502	-0.244819989679673	0	0.00510260786726472	0	0	0	0	0	0	0	-0.0648215774222998	0	0	-0.0470051204699718	0
pos_360	-0.00559083872504267	0	0	0	0	0	0	-0.152530464811654	0	0	0	0	0	-0.168834596911841	0	0
pos_361	0	0	0	0	0	0	-0.263396578414639	0	0	0	0	0	0	0	-0.0404259119596713	0
pos_362	-0.0716687175008931	-0.00577541380542214	0	0	0	4.9616957091256e-05	-0.0702754733457707	0	0	-0.0237883539078315	0	-0.0227563212003334	0	0	-0.00182788869924185	0
pos_363	-0.50734529432779	0	0	0	0.0497519152145437	0	0	0	0	0	0	0	0	0	-0.17551105465804	0
pos_364	-0.517719207716429	-0.170678363037352	0	0.0540130194895407	0.130571984281348	0	0	-0.138300321517882	0	0	-0.00693049656650657	0	0	-0.0461239233120311	0	0.142220061128091
pos_365	-0.183810979240265	-0.102826181875918	0	0	0	0	-0.0672845631723098	0	0	0	-0.00129996427579089	0	-0.0392152582066447	-0.0590858571825507	-0.0209522486404954	0
pos_366	-0.571045528519827	-0.571583376334696	0	0	0	0	0	0	0	0	-0.000748223712936133	0	0	0	0	0
pos_367	-0.139578454332553	-0.0186480371531775	0	0	0	0	-0.00650180605723812	0	-0.219604652085897	0	0	-0.0273607748184019	0	0	0	0
pos_368	-0.828593260032549	-0.25561663954273	-0.569156114793792	0	0.0868336442662644	0	0	0	0	0	0	0	0	0	0	0
pos_369	-0.410707339340293	-0.00150637081729052	0	0.000142896836422816	0	0	0	0	-0.030492597150002	0	-0.00096852300242131	0	0	0.00073830032151788	0	0
pos_370	-0.102042233953876	-0.0923470805382448	0	0.00219108482514984	0	0	0	-0.269743579565752	0	0	0	0	0	0	0	0
pos_371	-0.588536498233636	-0.320287381415473	0	0.000768070495772635	0	0	0	0	0	0	-0.000648989798753623	0	0	-0.0269360536657008	0	0
pos_372	-0.330504505219704	-0.535966339856309	0	0	0.0781983090541023	0	-0.106118763148494	0	0	0	0	0	-0.0022843647044814	-0.0573314015798039	0	0.0471539713412456
pos_373	-0.534442106934466	-0.00572579684833088	0	0	0	0	0	0	0	0	0	0	0	-0.0535942523716905	-0.00330845869884492	0
pos_374	-0.0418171714365101	-0.00871472234350812	-0.00388004604453619	0	0.0580439010836343	0	-0.113730004366292	-0.399948398364625	0	0	0	0	0	-0.0166693129043782	0	0
pos_375	-0.890973683165959	-0.00133171912832931	-0.000795855991743749	4.9616957091256e-05	0.00175247092446314	1.78621045528519e-05	0	0	0	0	0	0	0	0	-0.00182193466439091	0
pos_376	-0.0598320962172032	-0.046657801770333	0	0	0	0	0	0	0	0	-0.0163537490572778	0	0	-0.0408724645734926	0	0.0719783273131425
pos_377	-0.00499345056166396	-0.11832850394951	0	0	0	0	0	0	0	0	0	0	0	-0.0611082443535903	-0.17565792085103	0
pos_378	-0.105287182947644	-0.154431786607391	-0.0150200452506649	0.00710316357718414	0.233467629897194	0.00620410431469059	0	0	-0.279442702337951	-0.0836522049775731	0	0	0	0	0	0
pos_379	-0.367977215893304	-0.0641547255189934	0	0.00381455166117573	0.122412971857262	0.000404874369864648	-0.189981344024134	0	0	0	0	-0.0573314015798039	0	0	0	0
pos_380	-0.497669987694995	-0.0431290437820029	0	0.00252649545508673	0	0	-0.0149128726233478	0	0	-0.0174314293652999	0	0	0	0	0	0
pos_381	-0.0943238201087604	-0.112398285237963	-0.0122573730798238	0	0.0903504941848926	0	0	0	0	0	-0.0163339022744413	-0.292162505457865	0	0	0	0.0805422141070932
pos_382	-0.0117096018735363	-0.0688782598340809	0	0.0063430317945461	0.0806692335172468	0	0	0	0	0	0	0	0	-0.0307962529274005	0	0
pos_383	-0.563682372087485	-0.571384908506331	0	0.00858968761163815	0.245728972333585	0	0	0	0	-0.0235799626880483	0	0	0	0	0	0
pos_384	-0.097179772158933	-0.200924860080181	0	0	0	0	0	-0.445996903901878	0	0	0	0	0	0	0	0.0748600801810027
pos_385	-0.698654388123685	0	0	0	0	0	-0.00328861191600841	0	0	0	0	0	0	-0.00212955979835668	0	0
pos_386	-0.0422299845195094	-0.444472670980034	0	0.000329456595085936	0	0	-0.0587524312308975	0	0	0	0	0	-0.0482554677886715	0	0	0.171440479498273
pos_387	-0.0160937562021196	-0.0072043821696503	0	0	0.116855872663041	0	-0.157583455721827	-0.628394792204184	0	0	0	0	0	0	0	0
pos_388	-0.474344063827254	-0.119096574445282	0	0	0	0	0	0	0	-0.0163458103441432	0	0	0	-0.00733735561465486	-0.00305441987853769	0.0104671932679713
pos_389	-0.780778390822848	-0.0175644028103045	0	0	0.0141646489104116	0	0	0	0	0	0	0	0	-0.0149823363632755	0	0
pos_390	-0.0419044972809908	-0.0622891279323622	0	0	0.0333941968006986	0	-0.292565395149446	0	-0.154900170682332	0	0	0	0	0	0	0
pos_391	-0.336456555392371	-0.00145476918191561	0	0	0	0	0	-0.036887230579923	0	0	-0.000450521970388605	0	-0.00363791529393087	-0.00255626562934149	0	0
pos_392	0	-0.283271146747112	0	0.00158377327035288	0	0	-0.113741912435994	0	0	-0.0163239788830231	0	-0.118546818560711	0	0	0	0
pos_393	0	-0.275131981105863	0	0	0.0740801016155281	0	-0.146423609732862	0	0	-0.0234251577819236	0	-0.152103758980669	0	0	0	0
pos_394	-0.0261342436391061	-0.0689933711745326	0	0	0.139614178541658	0	-0.343379113245743	0	0	-0.0307625133965784	0	0	-0.0767673560115905	0	0	0
pos_395	-0.0350732346286667	-0.0145357837494542	0	0	0.137673163180248	0	0	-0.262830945103799	0	0	0	-0.293011947763268	0	-0.0545647600523955	0	0.0433949906720121
pos_396	-0.0120251657206367	-0.0233418012940102	0	0	0	0	0	0	-0.275048624617949	0	0	0	0	0	0	0.0854662009288294
pos_397	-0.320485849243838	0	0	0	0	0	-0.110107966498631	0	0	-0.0288750843488271	0	0	0	-0.0695590044853729	0	0
pos_398	-0.45641051085619	-0.0575874250783948	0	0	0	0	0	0	0	0.0280038105823046	0	0	-0.022809907513992	0	-0.112892470130592	0
pos_399	-0.192305402294288	-0.0985154606438296	0	0	0	0	-0.235388798475767	0	0	0	0	0	0	-0.0436867383797086	-0.00712697971658794	0.0383995554320645
pos_400	-0.0908486484340888	-0.0103401738578177	0	0	0	0	-0.193319572897233	0	0	0	0	0	0	-0.105297106339062	0	0
pos_401	-0.0753264795776605	-0.0359782479260112	0	0	0	0	-0.0463422379232326	-0.00794665184773548	0	0	0	0	0	-0.00523161195570198	0	0
pos_402	-0.778130829992458	-0.0183900289763029	0	0.0196502996864208	0	0	-0.0140058746477196	0	0	0	0	0	-0.00685507879172786	0	0	0
pos_403	-0.808722661056643	-0.0133191759615766	0	0.00213154447664034	0.00789306553407693	0	0	0	0	0	0	-0.0229329575675783	0	0	0	0.00604731473028223
pos_404	-0.0360159568134006	-0.0276207676735601	-0.0165145079982535	0.00898860794665186	0	0.00205612670186163	-0.012062874608026	0	-0.270287381415473	0	0	0	-0.0474278569443893	0.135845274481007	-0.0566546262850792	0
pos_405	-0.400460445361807	-0.392777755725797	0	0	0.194663200095265	0	0	0	0	-0.0341682213313222	0	0	0	0	0	0
pos_406	-0.188756797523121	-0.290652165284007	0	0.00304846584368674	0.100672805938157	0	0	0	0	0	0	-0.138318183622435	0	-0.0506966220775612	0	0
pos_407	-0.260272694796174	-0.0941193982455444	0	0	0.119785257809709	0	-0.127918469416108	0	0	0	-0.153491049100941	0	0	0	0	0
pos_408	-0.168161790973683	-0.12795220894693	0	0	0.0484440122256182	0	0	0	0	0	0	-0.141584964077323	0	-0.136301750486246	-0.0031099908704799	0
pos_409	-0.238209026316834	-0.120745842098996	0	0.000202437184932321	0	0	0	0	-0.0106894772357401	0	-0.00240344540150041	-0.000901043940777197	0	0	0	0
pos_410	0	-0.163855039098162	-0.0148255467788671	0	0	0	0	0	0	-0.0430655340769261	-0.00118882229190648	0	0	-0.0573333862580876	0	0
pos_411	-0.61146151708808	-0.070358829833684	0	0.000299686420831182	0.0247231373794308	0	-0.0278053427539396	0	0	-0.00761917993093319	-0.000494184892628904	0	0	0	0	0.0222680903425555
pos_412	-0.0135652760687493	-0.00512245465010122	0	0	0.186807843448577	0	0	0	0	0	0	0	0	-0.00763704203548605	0	0
pos_413	-0.645875838526575	-0.720346921763982	0	0	0.019910292541579	0	0	0	0	-0.0058250307625134	0	0	0	0	0	0
pos_414	-0.025419759456992	-0.046465287976819	0	0	0	0	0	0	0	0	0	-0.0864267852181161	0	0	0	0.0841543285833366
pos_415	-0.19933116341841	-0.00933791132457428	0	0	0	0	0	0	0	0	0	-0.185853213194141	-0.0700174651688961	0	0	0
pos_416	-0.0058567856150518	-0.0482078355098639	0	0	0	0	-0.603762950025801	0	0	0	0	0	0	0	0	0
pos_417	-0.307490175842496	0	0	0	0	0	0	-0.102746794744572	0	0	0	0	0	-0.0730738697257175	-0.00673996745127615	0
pos_418	-0.112104552851983	-0.0739173579962688	0	0	0	0	0	0	0	0	-0.00103997142063272	-0.033749454213472	0	0	0	0.0844877545349899
pos_419	-0.0526912237526297	0	0	0	0	0	-0.268993371174533	0	0	0	0	0	-0.0688147501290041	0	-0.00960187353629977	0
pos_420	-0.203504941848926	-0.404671932679713	0	4.36629222403045e-05	0	0	0	0	0	0	0	-0.0240245306235859	0	0	0	0
pos_421	-0.535888937403247	-0.0465545984995832	0	0	0.0464672726551026	0	0	0	0	-0.0224824355971897	0	0	0.00964752113682372	0	0	0
pos_422	-0.445121660778788	-0.12611439685627	0	0.00281824316278331	0	0	0	0	0	0	0	-0.0663616877704124	0	0	0	0.0529512166077879
pos_423	-0.0669630452903584	0	0	0	0	0	-0.150569602667408	0	0	-0.0780831977136506	-0.0492081133648236	-0.11250545786528	-0.0655261382129957	0	0	0.0684753701424999
pos_424	-0.896772913110785	-0.121426586750288	0	0	0	0	0	0	0	0	0	0	0	0	0	0.0057773984837058
pos_425	-0.00427102766641527	-0.0184376612551105	0	7.93871313460019e-06	0.0677192077164292	0.0574127733894336	0	-0.802798396379947	0	-0.1810026594689	0	0	0	0	0	0
pos_426	-0.405378478148692	-0.0613047275036717	-0.201143174691383	0	0	0	0	0	0	0	0	0	0	-0.0445024411542889	-0.0704144008256262	0
pos_427	-0.01524034454015	-0.0235998094708848	0	0	0	0	-0.434011431746914	0	0	0	0	0	0	-0.0768110189338308	0	0
pos_428	-0.0913765728575398	-0.127751756440281	0	0	0	0	0	0	-0.396201325765093	0	0	0	0	0	0	0
pos_429	-0.460318342396697	-0.38183423966975	0	0	0.122692811495257	0.0018060572381217	0	0	0	-0.024375818679792	0	0	0	0	0	0
pos_430	0	-0.10555114515937	0	0	0	0	0	0	0	0	0	0	0	0	0	0
pos_431	-0.741307109117612	-0.023054022942881	0	0	0	0	0	0	0	0	0	0	0	-0.00594808081609971	0	0.0223772476481562
pos_432	-0.127122613424364	0	0	0	0	0.000627158337633469	0	0	0	0	0	0	0	0	0	0.0735660699400627
pos_433	-0.676078672647164	-0.00291549239868217	0	0	0	0.00737109514547692	0	0	-0.0392013654586591	0	0	0	0	0	0	0.0098360655737705
pos_434	-0.273564085261779	-0.0695748819116421	0	0	0	0	0	0	0	0	0	-0.107202397491367	-0.0341384511570674	-0.0264101139205335	0	0
pos_435	-0.843867344103521	0	0	0	0	0	0	0	0	0	0	0	0	-0.00525939745167308	-0.00155201841781447	0
pos_436	-0.337381415472552	-0.000390981621879089	0	0	0	0	-0.0257869249394673	0	0	-0.00242726154090422	0	0	0	-0.0185646806652642	0	0
pos_437	-0.00224665581709205	0	0	0	0	0	-0.0165125233199698	-0.630192910729171	0	0	0	0	-0.00725796848330886	-0.00420354860477117	0	0
pos_438	-0.0626225538840154	0	0	0	0	0	0	0	0	0	0	0	0	0	-0.0117631881871949	0
pos_439	-0.0387687055928234	0	0	0	0	0	0	0	0	0	0	0	0	0	0	0
pos_440	0	-0.250922875401897	0	0.0999583217560433	0.184622712658278	0	0	0	-0.283604572698766	-0.0418469416107649	0	0	0	0	0	0.0876414083277101
pos_441	-0.2434207914897	-0.075181598062954	0	0	0	0	-0.0298952089866233	0	0	-0.00197475489223197	0	0	0	0	0	0
pos_442	0	-0.0324554439725321	0	0	0	0	0	0	0	0	-0.62937125391974	0	0	-0.0283947922041837	0	0.0499801532171635
pos_443	-0.0444071765966737	-0.0841324971222165	0	0	0	0.00187949033461676	0	0	-0.303479141031239	-0.0776961854483388	0	-0.075068471400786	0	-0.0262156154487358	0	0.0517901798118525
pos_444	-0.779510181399595	-0.0657007899019569	0	0.000420751796133848	0	0	0	0	0	0	0	0	0	0	0	0
pos_445	-0.0944170999880919	-0.454743381097924	0	0	0	0	0	0	0	0	0	0	-0.0603342198229667	0	0	0
pos_446	-0.137617592188306	-0.258087564005875	0	0	0	0	0	0	0	0	0	0	-0.0634779502242687	0	0	0
pos_447	-0.699180327868852	-0.0955443972532053	-0.00106577223832017	6.74790616441098e-05	0.00740483467629897	0	0	0	-0.0223236613344977	0	0	0	0	0	0	0.00474933513277498
pos_448	-0.000706545468979481	-0.112725757154765	0	0	0	0	0	0	0	0	0	0	0	-0.0508673044099551	-0.109679275989362	0
pos_449	-0.40624181320208	-0.599819394276188	0	0.0376017147620371	0.102641606795538	0	-0.0253264795776605	0	0	0	-0.00330647402056127	0	0	0	0	0
neg_1	0	0	0	0	0.0457071408724646	0	0	0	0	0	0	0	0	0	0	0
neg_2	-0.202667407613226	0	0	0	0	0	0	0	0	0	-0.000849442305402295	0	-0.0708569840828802	-0.119338705195888	0	0
neg_3	-0.425995316159251	-0.00266542293494225	0	0	0	0	0	-0.047872424879927	0	0	-0.000561663954273016	-0.080929226372405	0	-0.0383697852578097	-0.0013198110586274	0.0582721390862541
neg_4	-0.0153395784543326	-0.0156710197277021	0	0.0101218592466161	0.0987833922121224	0	-0.244879530028182	0	0	0	0	-0.0883916167189299	0	-0.17118842535625	0	0
neg_5	-0.0276406144563966	-0.0204064621124916	0	0.00272496328345175	0.0966300162743619	0	0	0	0	0	-0.00071845353868138	0	0	-0.0243936807843449	0	0
neg_6	-0.454876354542929	0	0	0	0	0.0018298733775255	0	-0.0381613940380264	0	0	0	0	0.128752034295241	-0.0448199896796729	0	0
neg_7	-0.279244234509586	-0.0382407811693724	0	0	0	0	0	0	0	0	-0.0642380820069067	-0.0301552018417814	0	0	0	0.128531735005756
neg_8	-0.594903346167586	-0.010014686619299	0	0	0.0100305640455682	0	0	0	-0.0464831500813718	0	0	-0.0110864128924701	0	0	0	0.0204679871392847
neg_9	-0.104777120628746	0	0	0	0	0	0	0	0	0	-0.693174691382527	0.00118088357877189	0	-0.00385226054856508	-0.00114714404794983	0.00600762116460922
neg_10	-0.466325963561307	-0.250307625133966	0	0.00105981820346922	0	4.5647600523955e-05	0	0	0	-0.0267217084110666	0	0	0	0	0	0
neg_11	-0.357823601794149	-0.0555273290199659	0	0.000512046997181759	0	0	0	-0.180911364267852	0	0	0	0	0	0	0	0.0205096653832414
neg_12	-0.024580240543008	-0.0124915651172945	0	0	0	0.00116897550906998	0	0	0	0	0	-0.192188306275553	0	-0.0582562616599849	-0.0196423609732862	0
neg_13	-0.118145913547414	-0.265726590719644	-0.0278589290675981	0	0.178051442861112	0	0	0	0	0	-0.00421942603104036	0	-0.0782757115071647	-0.0547473504544913	0	0
neg_14	-0.66509347834716	-0.0283511292819434	-0.539026713769698	0.00306037391338864	0.0712658278093121	0	-0.0956436311673878	0	0	0	0	0	0	0	0	0
neg_15	-0.214726312864685	0	0	0	0	0	-0.113682372087485	-0.171769936093359	0	0	-0.0115925058548009	0	0	0	-0.0130393363235819	0
neg_16	-0.606521652840075	-0.00380065891319017	0	0	0.128795697217481	0	0	-0.116746715357441	0	0	0	0	0	-0.0358393204461557	0	0.0471261858452745
neg_17	-0.420152423292184	0	0	0	0	0.00412019211685786	0	0	0	0	0	0	0	0	0	0
neg_18	-0.232159726908268	-0.235630929226372	0	0	0	0	0	0	0	-0.0132735283610527	-0.145736911046719	0	0	0	0	0
neg_19	-0.25045647600524	0	0	0	0	0	-0.335458262215695	0	0	0	0	0	0	0	0	0
neg_20	-0.402379629262097	-0.0690072639225182	0	0	0.151736593498194	0	0	-0.121543682769023	0	0	-0.00210574365895288	0	0	0	0	0
neg_21	-0.154929940856587	-0.282227205969912	0	0	0.124727106735998	0	0	0	0	-0.0527190092486008	-0.000744254356368833	0	0	0	0	0
neg_22	-0.00392569364506014	-0.113440241336879	0	0	0.220009526455762	0	0	0	0	0	0	0	0	0	0	0
neg_23	-0.000670821259873775	0	0	0	0	0	0	0	0	0	0	0	0	-0.212511411900131	0	0
neg_24	-0.173331877902592	-0.0138153455324892	-0.0146072321676656	0	0	0	0	0	0	-0.0737387369507403	0	0	0	-0.0563390624379788	0	0
neg_25	-0.00160560473147303	-0.0343547810899853	0	0	0.226050887151193	0	0	0	0	0	0	0	0	0	-0.00432262930179018	0
neg_26	-0.161584567141666	-0.0213055213749851	0	0.00911761203508911	0	0	0	0	-0.379109276386298	0	-0.00336998372563808	0	0	0	0	0
neg_27	-0.00290953836383122	0	0	0	0	0	0	-0.834936291827095	0	0	0	0	0	-0.00512443932838486	0	0
neg_28	-0.303798674234907	-0.389356170364784	0	0	0	0	0	0	0	0	0	-0.103477156352955	0	-0.0280057952605883	0	0
neg_29	-0.198884610804589	-0.0432243083396181	0	0	0	0	0	0	0	0	0	0	0	0	0	0
neg_30	-0.0249632834517525	0	0	0	0	0	0	0	0	0	0	-0.235279641170166	0	-0.0565276068749256	0	0
neg_31	-0.549424443297741	-0.0182868257055531	0	0	0.0764180526336681	9.129520104791e-05	-0.0696522843647045	0	0	-0.017617989123963	-0.00070456079069583	0	0	0	-0.087210733140158	0
neg_32	-0.0189298614694558	-0.026628428531735	0	0.000619219624498868	0	0	-0.383304886277934	0	0	-0.0100504108284047	0	0	-0.0224387726749494	-0.0377366728853253	-0.0392827372682888	0.0388123685150637
neg_33	-0.0428511888222919	-0.133610526733616	0	0	0	0	0	0	-0.278043504147978	0	0	0	0.00911959671337277	0	0	0
neg_34	-0.0325923867741039	-0.0978505934188068	0	0	0	0	0	-0.420539435557496	0	0	0	0	0	-0.0245901639344262	0	0
neg_35	-0.00146667725161751	-0.00984995832175604	0	0	0.12079148969952	0	0	0	0	-0.0058369388322153	0	0	0	0	0	0
neg_36	0	-0.0390128210217124	0	0	0.252216885642837	0	-0.328103044496487	0	0	0	0	-0.238552375659906	-0.0687175008931052	0	0	0
neg_37	-0.020233795101814	-0.0962033104433771	0	0	0	0	0	-0.149741991823125	0	0	-0.00497360377882745	0	0	0	-0.0422617393720478	0
neg_38	-0.213618862382408	-0.173800261977533	0	0	0.425014885087127	0	-0.295603937601715	0	0	-0.0405827015440797	-0.150311594490533	0	-0.0753701424999008	0	0	0
neg_39	-0.550069463739928	-0.0590441789385941	-0.00495971103084191	0.00102607867264716	0	0.000109157305600761	0	0	0	0	0	0	0	-0.0186103282657881	0	0
neg_40	-0.201812011272973	-0.025868296749097	0	0	0.163202079942841	0.00113126662168062	-0.380693049656651	0	0	-0.05233795101814	0	0	0	0	0	0.0764378994165046
neg_41	-0.204896201325765	0	0	0	0	0	0	0	0	-0.084833088556345	0	0	0	-0.0513376731631802	-0.0347219465724606	0
neg_42	-0.0601833842734093	-0.126221569483587	0	0	0.292827372682888	0	0	0	-0.221559560195292	0	0	0	0	0	0	0
neg_43	-0.148041122534037	0	0	0	0	0.000174651688961221	0	0	0	0.0277557257968483	0	0	0	-0.274538562299051	0	0
neg_44	-0.384511570674394	-0.0278728218155837	0	0	0	0	0	0	0	-0.0421446433533124	-0.000583495415393168	-0.0497677926408129	0	-0.0480629539951574	0	0.0733517246854285
neg_45	0	-0.00557099194220618	0	0.00156789584408367	0	0	-0.127102766641527	0	0	0	0	0	0	-0.255678164569523	-0.112753542650736	0
neg_46	-0.00664073353709364	-0.0116302147421903	-0.00402095820267535	0	0.122736474417497	0	0	0	0	-0.00664073353709364	0	0	0	0	0	0
neg_47	-0.0867641805263367	0	0	0	0	0	0	0	0	0	0	-0.184029293851467	0	-0.00722621363077045	0	0
neg_48	0	-0.0117492954392093	0	0	0.0630849839241059	0	0	0	0	0	-0.000585480093676816	0	0	-0.0188742904775136	0	0
neg_49	-0.294276187829953	-0.0223018298733775	0	0	0	0	0	0	0	0	0	0	0	-0.0535208192751955	0	0
neg_50	-0.450176636367245	-0.00656928511888224	0	0	0.0144583812963919	0	-0.0727503671654825	0	0	0	0	-0.0119576866589926	0	-0.0080935180407256	-0.00994125352280396	0
neg_51	-0.219489540745445	-0.0559381574246815	0	0	0	0.00924661612352638	0	0	0	0	0	0	0	-0.0625530901440877	-0.108180843885206	0
neg_52	-0.019870598975906	0	0	0	0	0	0	0	0	0	0	-0.0321279720557298	0	-0.079000119080697	0	0
neg_53	0	-0.0613722065653158	0	0	0	0	-0.321513912594768	0	0	0	0	-0.0384551264240067	0	0	-0.0120132576509348	0
neg_54	-0.183959830111539	-0.157123010360021	0	0.0095006549438336	0	0.224060254832692	0	-0.102107728337237	0	-0.0443853451355535	0	0	0	-0.0492676537133331	0	0.0926785218116143
neg_55	-0.0369705870678363	-0.149285515817886	0	0.00351089588377724	0	0	-0.17741436113206	0	0	0	0	-0.0436827690231414	-0.0677172230381455	0	-0.0206386694716786	0
neg_56	-0.0121740165919105	0	0	0.000375104195609891	0	0	-0.50636684793395	0	0	-0.00574167427460009	-0.00057952605882587	-0.0229885285595205	0	0.0236474417496924	-0.0191144365498353	0
neg_57	-0.141303139761045	-0.0223494621521851	0	0	0	0	-0.0538205056960267	-0.162469733656174	0	0	0	0	0	-0.0306037391338864	0	0
neg_58	0	-0.231500813718096	0	0	0	0	-0.236645099829318	0	0	-0.0109653475171675	-0.0117215099432382	0	-0.0333187790259199	0	0	0
neg_59	-0.00413606954312706	-0.00935974278569444	0	0	0.0801730639463343	0	0	0	0	0	-0.000569602667407613	0	0	0	0	0
neg_60	-0.0882685666653436	-0.0866113602984956	0	0.00284801333703807	0.0811614337315921	0	0	0	0	0	-0.00140118286825706	0	-0.0508593656968205	0	0	0.160179414916842
neg_61	-0.296000873258445	0	-0.299154527051165	0	0	0	0	0	0	0.043718493232247	0	0	0	0	-0.0260647798991783	0.0805481681419442
neg_62	-0.24264875163736	-0.152512602707101	0	0	0	0	-0.265125233199698	0	0	0	0	0	0	0.0320009526455762	-0.0435021632993292	0.0570436232286746
neg_63	-0.0301274163458103	-0.24525860358036	0	0	0	0	0	0	0	0	0	-0.214678680585877	0	0	-0.0126463700234192	0
neg_64	-0.0267336164807685	-0.311151907275831	0	0.00247687849799548	0.084958123288215	0.000647005120469972	0	0	0	0	0	0	0	-0.053336244194816	0	0
neg_65	-0.0409776525225261	-0.0183801055848847	0	0	0	0	-0.336599452228794	0	0	0	0	0	0	-0.13889175564641	0	0.0672309768586512
neg_66	0	-0.0168082403842337	0	0	0	0	-0.286006033421982	-0.144315881395626	0	0	-0.000684714007859327	0	0	0	0	0
neg_67	-0.0735283610526734	-0.0776187829952765	0	0	0	0	0	0	0	0	0	0	-0.160171476203707	0	0	0
neg_68	-0.0503830429087445	-0.039576469654269	-0.00941134442106934	0	0	0.00213551383320764	-0.130452903584329	0	0	-0.0319949986107252	-0.0115270114714405	-0.1684753701425	0	0	-0.0448636526019132	0
neg_69	-0.149196205295122	-0.53062755527329	0	0	0.0267395705156194	0	0	0	0	-0.0136307704521097	-0.00055570991942206	0	0	-0.0357519946016751	-0.147294883499385	0.0232961536934863
neg_70	-0.0209482792839281	-0.0220001587742627	0	0	0.0948021275751201	0	0	0	0	-0.00728178462271266	0	0	0	0	0	0.0350871273766522
neg_71	-0.258617473107609	0	0	0	0	0	-0.0790199658635335	0	0	0	0	0	0	-0.108732584448061	-0.0377386575636089	0
neg_72	-0.129567737069821	-0.150196483150081	0	0	0.00563053229071568	0	-0.0237188901679038	-0.0640078593260033	0	-0.00408248322946851	0	0	-0.00481284483785179	0	0	0
neg_73	-0.308413051244393	-0.00148652403445401	0	0	0	0	0	0	0	0	-0.749597110308419	0	-0.0058012146231096	0	-0.00121263843131029	0
neg_74	-0.12290120271504	0	0	0.102834120589053	0	0	0	0	0	0	0	0	0	0.00489024729091414	-0.17362957964514	0.0868614297622355
neg_75	-0.0147124201166991	-0.02018814750129	0	0.000654943833604573	0	0	-0.223355694041996	0	-0.0385087127376652	0	0	-0.009855912356607	-0.00675187552097805	0	0	0.00616242607073394
neg_76	-0.463168340412019	-0.652083912197833	0	0.000327471916802286	0	0	0	0	0	0	0	0	-0.0153832413765729	0	0	0
neg_77	-0.0305699996030643	-0.175471361092367	0	0.00232207359187076	0	0	0	0	0	0	0	0	0	-0.0579942841265431	0	0
neg_78	0	-0.00696423609732862	0	0.0291291231691343	0.0393303695470964	0	0	0	0	-0.0136089389909896	-0.000329456595085936	-0.0108879450641051	0	-0.014361132060493	-0.0099075139919819	0.105765490414004
neg_79	-0.0242071210256817	0	0	0.00264359147382209	0	0	-0.170148453935617	0	0	0	0	0	0	0	0	0
neg_80	-0.00571388877862898	-0.0517961338467035	0	0	0.402917477076966	0	-0.114631048307069	0	0	0	0	0	0	0	-0.00803993172706704	0
neg_81	-0.0248283253284643	-0.00884769578851268	0	0	0	0	0	0	0	0	0	0	0	0	0	0
neg_82	0	-0.0255031159449053	0	0	0	0	0	0	0	-0.0354126146151709	0	0	0	0	0	0
neg_90	0	-0.0348767514785853	0	0	0	0	0	0	0	0	0	0	0	-0.0727721986266026	0	0
neg_91	-0.00469177946254912	-0.00689477235740086	0	0	0	0	0	0	0	0	0	0	0	-0.0697257174611995	0	0
neg_92	-0.0376711785019648	-0.143474377803358	-0.0403564482197436	0.0012959949192236	0.114472274044377	0	0	0	-0.332949628865161	0	0	0	0	0	0	0
neg_93	-0.225854404001111	-0.0113860993133013	-0.181121740165919	0	0	0	-0.00781963243758187	0	0	-0.00341960068272933	-6.54943833604578e-05	0	-0.00604136069543127	-0.00422538006589132	5.35863136585561e-05	0
neg_94	-0.76093954669948	-0.199376811018934	0	0.0109990870479895	0.0543881236851506	6.15250267931587e-05	0	0	-0.166052077958163	-0.0263724050331441	0	0	0	0	0	0.021640932004922
neg_95	-0.208371373000437	-0.0213491842972254	0	0	0	0	0	0	0	0	0	0	0	0	0	0
neg_96	-0.377813281467074	-0.100047632278808	0	0.0239967451276148	0.138486881276545	0	0	0	0	0	0	0	0	0	0	0
neg_97	0	-0.0132695590044854	0	0	0	0	0	-0.189272813876871	0	-0.0440499345056166	0	0	-0.0790973683165959	-0.053223117532648	0	0
neg_100	-0.229154923986822	0	0	0	0	0	0	0	0	0	0	0	0	0	0	0
neg_101	-0.35384432183543	0	0	0	0	0	-0.118755209780495	0	0	0	0	0	0	-0.0446830468781011	0	0
neg_102	-0.052371690548962	-0.0414559599888858	0	0	0.194220616838011	0	-0.219483586710594	0	0	0	0	-0.119408168935816	0	-0.116389473266384	0	0
neg_103	-0.113763743897114	-0.0486623268368198	0	0	0	0	0	0	-0.0935954431786607	-0.0085877029333545	0	0	0	-0.0258067717223038	-0.0654864446473227	0
neg_104	-0.0158198705989759	-0.209576072718612	0	0	0	0	-0.15895486841583	0	0	0	0	0	0	0	0	0
neg_105	-0.345788512682094	-0.190725598380503	0	0	0.00491406343031795	0	-0.0351288056206089	0	0	0	0	0	-0.00527924423450958	0	-0.00542015639264875	0
neg_106	-0.0667566387488588	-0.00570595006549438	0	0	0	0	-0.205717858135196	0	0	0	0	-0.189298614694558	0	-0.0390128210217124	0	0
neg_107	-0.0107629103322351	-0.00713293375143889	0	0	0	0	0	0	0	-0.0249235898860795	0	0	0	-0.0370142499900766	0	0
neg_108	-0.319656253721272	0	0	0.00526336680824038	0	0	0	0	0	-0.0484936291827095	-0.00077005517405629	0	-0.129968642083118	0	0	0
neg_109	-0.0826479577660461	-0.0290140118286826	0	0	0	0	0	0	0	0	0	0	-0.0586651053864169	0	0	0
neg_110	-0.0965367363950304	-0.00310403683562894	0	0	0	0	-0.109409359742786	0	0	0	0	-0.043889175564641	0	-0.113636724486961	-0.0884233715714683	0
neg_111	-0.14889651887429	0	-0.0116917397689835	0	0.147257174611995	0	-0.133390227444131	0	0	0	0	-0.307277815266145	0	-0.183717699360934	0	0.089497082522923
neg_112	-0.0388917556464097	-0.0974873972928988	0	0	0	0	-0.263676418052634	0	0	0	-0.0409280355654348	0	0	0.267735085142698	0	0
neg_113	-0.0272099392688445	0	0	0	0.0851804072559838	0	0	0	0	0	-0.00114515936966618	0	0	-0.058164966458937	0	0.0456654626285079
neg_114	-0.0040308815940936	-0.0581332116063986	0	0	0	0	-0.233082602310166	-0.144047949827333	0	0	0	0	0	-0.00588457111102291	-0.00290358432898027	0.0154348430119478
neg_115	-0.126813003612114	-0.0368336442662644	0	0	0	0	-0.0557119041003453	0	0	0	-0.018900091295201	-0.0927678323343786	-0.0192474099948398	-0.020596991227722	-0.0453578374945421	0
neg_116	0	-0.114742190290954	0	0.0303298535307427	0	0	0	0	0	-0.0315008137180963	0	0	0	0	0	0.0854920017465169
neg_117	-0.597203588298337	-0.585628944548089	0	0.00239153733179852	0.0123109593934823	4.56476005239545e-05	0	0	0	0.01146151708808	0	0	0	-0.00675187552097805	0	0
neg_118	-0.00576350573572024	-0.00973484698130433	0	0.000930814115031951	0	0	0	0	0	-0.00590640257214306	-0.483408089548684	-0.038334061048704	-0.0127614813638709	0	0	0
neg_119	-0.202466955106577	-0.0183404120192117	0	0.000269916246576433	0	0.000254038820307234	0	0	0	0	0	-0.0975290755368555	-0.0821815583693883	-0.0320029373238598	-0.0532707498114556	0
neg_120	-0.202369705870678	-0.54837454848569	0	0	0	0.0143571627039257	-0.0612094629460564	0	0	0	0	0	0	0	-0.0272436787996666	0
neg_121	-0.0086035803596237	-0.0966062001349581	0	0	0.156067161513119	0	-0.385626959869805	0	0	-0.0232385980232604	0	0	-0.0623585916722899	0	0	0
neg_122	0	-0.0807644980748621	0	0	0.0899436351367443	0	0	0	0	0	0	0	-0.0612035089112055	-0.0412694002302227	0	0
neg_123	-0.0358968761163815	0	0	0	0	0	0	0	0	0	0	0	0	-0.16855674195213	-0.00208986623268368	0
neg_124	-0.0253502957170643	-0.0308815940935974	0	0.000339379986504187	0.185757948636526	0	0	0	0	0	0	0	0	-0.0186440677966102	0	0
neg_125	-0.00876830865716667	-0.339721351168976	0	0	0	0	-0.109016393442623	-0.0885742071210257	0	0	0	0	0	0	0	0
neg_126	-0.427731909657445	-0.182592386774104	0	0.00188544436946771	0.163106815385226	0	-0.17031318223316	0	0	0	-0.0140475528916763	0	0	0	0	0
neg_127	-0.68743500178621	-0.00163934426229509	0	0	0	0	0	0	0	0	0	0	0	-0.0234767594172985	-0.00380859762632477	0
neg_128	-0.0872087484618743	-0.245230818084389	0	0	0	0	0	0	0	0	0	0	-0.0619557019807089	-0.0457230182987338	0	0
neg_129	-0.594663200095265	0	0	0	0	0	0	0	0	0	0	0	0	0	0	0.163898702020402
neg_130	-0.267679514150756	-0.00738895725002977	0	0	0	0.000234192037470727	0	0	0	-0.0646667725161751	-0.00318342396697496	0	-0.0596832453459294	-0.0935537649347041	0	0
neg_131	-0.00681141586948756	-0.0353749057277815	0	0	0.179002103758981	0.00140912158139166	0	0	0	0	-0.000557694597705712	0	0	0	0	0
neg_132	-0.61131465089509	-0.533937998650419	0	0	0	0	0	0	0	0	0	0	0	0	0	0
neg_133	-0.129726511332513	-0.153661731433335	0	0	0	0	0	0	0	-0.0413210018655976	0	0	0	0	0	0
neg_134	0	-0.0949886873337832	0	0.00279839637994681	0.242168459492716	0	0	0	0	0	0	0	-0.0446751081649665	-0.0316536339459374	0	0
neg_135	0	-0.0965426904298813	0	0	0	0	-0.0613305283213591	-0.385611082443536	0	0	0	0	0	0	0	0
neg_136	-0.442424482991307	-0.618209423252491	0	0.000690668042710278	0.0670483864565554	0	0	0	0	-0.0211209462946056	0	0	-0.034680268328504	0	0	0
neg_137	-0.00387607668796888	-0.00883181836224348	0	2.38161394038027e-05	0.214128924701306	1.19080697019012e-05	0	0	0	-0.00796252927400468	0	0	0	0	0	0
neg_138	-0.621168578573413	-0.604534989878141	0	0	0.268026832850395	0.00027587028142738	0	0	0	0	0	0	0	0	0	0
neg_139	-0.0149962291112611	-0.0434783471599254	0	0	0.181425395943318	0	0	0	0	0	0	0	-0.0377128567459215	-0.0284404398047077	0	0
neg_140	-0.139929742388759	-0.26991624657643	0	0.00539237089667764	0.223822093438654	0	0	0	0	0	0	-0.120277458024054	0	0	0	0
neg_141	-0.0912019211685786	-0.070307228198309	0	0	0	0	0	0	0	0	-0.000996308498392411	0	-0.0619160084150359	0	0	0
neg_142	-0.0145218910014687	-0.213356884848966	0	0	0	0	0	0	0	0	0	0	0	0	0	0
neg_143	-0.00456079069582821	-0.126342634858889	0	0	0.0829595522565792	0	0	0	0	0	0	0	0	0	0	0
neg_144	-0.28920731949351	-0.00218513079029889	0	0	0	0	0	0	-0.1029254157901	0	0	0	-0.0194558012146231	0	-0.181508752431231	0
neg_145	-0.17705513436272	0	0	0	0	0	0	0	0	-0.0384074941451991	0	0	0	-0.117207160719247	0	0
neg_146	-0.00548366609772556	-0.0909339896002858	0	0	0	0	-0.385827412376454	0	0	0	-0.00787718810780772	0	0	0.0135017663636724	-0.0345969118405906	0
neg_147	-0.37536418846505	-0.48083396181479	-0.0098876672091454	0	0	0	0	0	0	-0.0223812170047235	0	0	0	0.0247449688405509	0	0
neg_148	-0.823220735918708	-0.14972809907514	0	0.00355257412773389	0	0	0	0	0	0	0	0	-0.00316357718413845	0	-0.00115905211765172	0.00276664152740841
neg_149	0	-0.125022823800262	0	0.00352677331004644	0	6.15250267931575e-05	-0.149736037788275	0	0	-0.0615528122891279	0	0	-0.0721152701147144	0	0	0
neg_150	-0.00334021355138332	-0.00513436271980312	-0.00159369666177113	0	0.22563608938991	0	0	0	0	0	-0.00151827888699242	0	0	-0.00371531774699321	0	0
neg_151	-0.333177866867781	-0.313587107529869	0	0	0	0	-0.0323998729805898	0	0	0	0	0	0	-0.0366212836899139	-0.00999285515817886	0.0265113325129996
neg_152	-0.110751002262533	0	0	0	0	0	-0.119586789981344	0	0	-0.0159707061485333	-0.000684714007859324	0	0	0	-0.0218890167903783	0
neg_153	-0.209863851069742	-0.0164013813360854	0	0	0	0	-0.139689596316437	0	0	0	-0.00251260270710118	0	0	-0.0493649029492319	-0.0523458897312746	0
neg_154	-0.192037470725995	-0.0931707220259596	0	0.00991148334854919	0.101373397372286	0	-0.0545865915135157	0	0	0	0	0	-0.0766701067756917	0	0	0.0352637637438971
neg_155	-0.00475131981105863	-0.212805144286111	0	0	0	0	-0.314809669352598	0	0	0	0	0	0	-0.0236117175405867	0	0
neg_156	-0.0381117770809352	-0.172907156749891	0	0	0	0	-0.11471837415155	0	0	0	-0.00062914301591712	-0.101573849878935	0	-0.0976025086333505	0	0.0665998491644504
neg_157	-0.343178660739094	-0.357525900051602	0	0.00394554042789664	0.352877783511293	0	0	0	-0.29119199777716	-0.0547949827332989	0	0	0	0	0	0.0757293692692415
neg_158	0	-0.0341483745484857	0	0	0.457109117612035	0.000369150160758941	0	0	-0.0718314611201524	0	-0.000668836581590124	0	0	0	-0.0189735243916961	0
neg_159	-0.13515659111658	-0.243005993728417	0	0	0.113059183106418	0	0	0	0	0	0	0	0	0	0	0
neg_160	-0.63574405588854	-0.0742408605565038	0	0	0	0	0.00165125233199699	0	0	0	0	0	0	-0.00323304092406621	0	0
neg_161	-0.0959393482316516	-0.114136863414441	0	0	0.339143809788433	0	-0.0909558210614059	0	0	0	0	0	0	0	0	0
neg_162	-0.0543206446235065	-0.138433294962887	0	0	0	0	0	0	0	0	0	-0.0239352201008217	0	0	-0.0121065375302663	0
neg_163	0	-0.00942722184733855	0	0	0	0.000468384074941452	0	0	0	-0.0252133529154924	0	-0.0216270392569365	-0.0615270114714405	-0.0460425515024015	-0.0111399992061287	0
neg_164	-0.0168657960544596	-0.0446453379907117	0	0	0.165472551899337	0	0	0	0	-0.0289703489064423	0	0	0	0	0	0
neg_165	-0.00654745365776208	0	0	0	0.117764855316953	0.000226253324336125	0	0	0	-0.00459453022665026	0	0	0	0	0	0.00796054459572103
neg_166	0	-0.0127793434684238	0	0	0	0	0	0	0	-0.0369130313976104	0	0	0	0	-0.109738816337872	0.0809709046163617
neg_167	0	-0.0792878974318263	0	0.00141309093795896	0	0	0	0	0	-0.0459849958321756	0	-0.203719287103561	-0.0569582820624777	0	0	0
neg_168	0	-0.27772397094431	-0.00817488985035525	0.000347318699638786	0	0	-0.0818044694954948	0	0	0	-0.00304846584368674	0	0	0	-0.025544794188862	0
neg_169	-0.0470130591831064	0	0	0	0	0	0	0	0	0	0	0	0	-0.0381038383678006	0	0
neg_170	-0.00799626880482674	-0.100865319731671	0	0.00840709720954233	0.160288572222443	0	0	0	0	-0.0281427380621601	0	0	0	0	0	0
neg_171	-0.673895526535149	-0.729593537887508	0	0	0.106825308617473	0	0	0	0	0	0	0	-0.0310959393482317	0	0	0
neg_172	-0.131193188584131	-0.234057079347438	0	0.00437621561544873	0	0	-0.282892073194935	0	0	-0.0154546897947843	0	0	0	0	0	0
neg_173	-0.114097169848768	-0.0521871154685825	0	0	0.0172845631723098	0	0	-0.279641170166316	0	0	-0.000746239034652485	0	0	0	0	0
neg_174	0	-0.0335966339856309	-0.00184575080379471	0.000410828404715592	0	0	-0.035513833207637	-0.109845988965189	-0.0376672091453975	0	-0.000486246179494306	-0.0118663914579447	0	0	0	0
neg_175	-0.00928432501091573	-0.0328722264120986	0	0	0	0	0	0	0	0	0	-0.0733160004763228	0	0	0	0
neg_176	-0.137204779105307	-0.272706704243242	0	0	0	0.000138927479855519	-0.165282022784107	0	0	0	0	0	0	-0.0352181161433732	-0.0192871035605128	0
neg_177	-0.321380939149764	0.00385821458341603	0	0	0.0309272416941214	0	-0.0617612035089112	-0.071118961616322	0	-0.0076072718612313	0	0	-0.0298078831421427	0	0	0
neg_178	-0.106837216687175	-0.229047751359505	0	0	0	0	-0.0969713809391498	0	0	0	-0.0668876275155797	0	0	0	0	0
neg_179	-0.0365200650974477	-0.300934783471599	-0.0135275671813599	0.00162148215774223	0.23043702615806	0	-0.234209899575279	0	-0.286216409320049	0	0	0	0	0	0	0.0835212162108522
neg_180	-0.0271126900329457	-0.0870976064779899	0	0	0	0.00105187949033462	0	0	0	-0.0512245465010122	0	0	0	0	0	0
neg_181	-0.412237526296987	-0.250196483150081	0	0	0.0882288730996705	0	0	0	0	0	0	0	0	0	0	0
neg_182	-0.621486127098797	-0.0384650498154249	0	0.0184277378636923	0	0	0	0	0	0	0	0	0	0	0	0
neg_183	-0.0128488072083515	-0.129075536855476	0	0	0	0	0	0	0	-0.0143730401301949	-0.0242924621918787	-0.155684118604374	0	0	0	0.0775890128210217
neg_184	-0.078081213035367	-0.0873992775771047	0	0.000694637399277582	0.033471599253761	0	0	0	-0.17016631604017	-0.0126682014845394	0	-0.11922557853372	-0.0286786011987457	-0.0208093518040726	0	0
neg_185	0	-0.00936966617711269	0	0.0214444488548406	0	0	0	0	0	-0.0950720438216965	0	0	0	0	-0.0206783630373516	0
neg_186	-0.0113761759218831	-0.0856567300440599	0	0	0.183160004763228	0.000220299289485175	0	0	0	0	0	0	-0.0477374667566388	0	0	0
neg_187	-0.00964752113682372	-0.0528857222244274	0	0	0	0	0	0	0	-0.0400547771206287	-0.418739332354225	0	0	0	0	0
neg_188	-0.00232207359187076	-0.00665859564164649	0	0	0.202965109355773	0	0	0	0	0	0	0	-0.00468185607113087	0	0	0
neg_189	0	-0.0799190251260271	0	0	0.0940797046798714	0	-0.269170007541778	0	0	0	0	0	0	-0.0636545865915135	0	0
neg_190	-0.0140951851704839	-0.064916841979915	-0.00181598062953995	0	0	0	0	-0.385339181518676	0	0	-0.000464414718374152	-0.0102647560830389	0	0	0	0.0189258921128885
neg_191	-0.364073353709364	0	0	0.00123843924899774	0	0	0	0	0	-0.044002302226809	-0.0143889175564641	0	0	-0.0489401817965308	0	0
neg_192	-0.106350970507681	-0.0089786845552336	0	0.00665264160679554	0	0	0	0	0	0	0	0	-0.0831778668677807	0	-0.109822172825785	0
neg_193	-0.00971103084190053	-0.0348569046957488	0	0	0.256859048148295	0.00160957408804033	-0.296060413606954	0	0	0.0117651728654785	0	0	-0.0821418648037153	0	0	0
neg_194	-0.730250466399397	-0.0555749612987735	0	0	0.0505318937800183	0	0	0	0	0	0	0	-0.025102210931608	0	0	0
neg_195	0	-0.0202079942841265	-0.00481284483785178	0	0.133338625808756	0	0	0	0	0	0	0	-0.0147818838566268	0	0	0.0272615409042194
neg_196	-0.0498987814075338	-0.0277874806493867	0	0.045580121462311	0	0	0	0	0	0	0	0	0	-0.0622653117929584	0	0
neg_197	-0.110526733616481	-0.0158456714166634	0	0	0	0	-0.146447425872266	0	0	0	0	0	0	0	0	0
neg_198	0	-0.058931052276426	0	0	0.316651450799825	0	0	0	0	-0.0145913547413964	0	0	0	0	-0.00604929940856587	0
neg_199	-0.264430595800421	-0.0272575715476521	0	0.00158377327035288	0.0447148017306395	0	-0.070148453935617	0	0	-0.0104890247290914	0	0	0	-0.0139403802643591	0	0
neg_200	-0.0706128686539912	-0.202286349382765	0	0	0.202232763069107	0.00198467828365022	-0.217979200571587	0	0	0	0	0	0	0	0	0
neg_201	-0.15500734330965	-0.100198467828365	-0.00628150676775294	0.00373119517326241	0	0	0	0	0	0	0	0	0	0	0	0
neg_202	-0.0150041678243957	-0.0241971976342635	0	0	0	0	0	0	0	0	0	0	0	0	-0.00521573452943278	0.153651808041916
neg_203	-0.0178759973008375	-0.239161671892986	0	0	0.111044734648513	0	-0.353991188028421	0	0	0	0	0	0	-0.0424443297741436	0	0
neg_206	0	-0.262519350613266	0	0	0	0.000645020442186321	0	0	0	0	0	0	0	-0.104854523081808	-0.0562636446632001	0
neg_207	0	-0.106593101258286	0	0	0.200645020442186	0	0	0	0	-0.0214087246457349	-0.00151034017385782	0	-0.0490850633112372	0	0	0
neg_208	-0.013198110586274	0	0	0	0	0	0	0	0	0	0	0	-0.0495058151073711	-0.067215099432382	0	0.0651391259476839
neg_209	-0.115492398682174	-0.185372921049498	0	0	0.250871273766522	0	-0.195804390108363	0	0	0	-0.0209363712142262	0	-0.0979279958718692	0	-0.0137002341920375	0.062874608026039
neg_210	-0.200289763029413	-0.141904497280991	0	0	0	0.00308419005279244	0	0	0	0	0	0	0	0	-0.0111241217798595	0
neg_211	-0.0143710554519112	0	0	0	0	0	0	0	0	-0.0359266462906363	0	0	0	-0.273167149605049	-0.0532886119160084	0
neg_212	-0.0188643670860953	-0.0676318818719486	0	0	0.4930079784067	0	-0.208436867383797	0	0	0	-0.053574405588854	0	0	-0.0460683523200889	-0.00986385106974159	0
neg_213	-0.0406859048148295	-0.00829992458222522	0	0	0	0	0	0	0	0	0	0	-0.0404596514904934	0	0	0.0827888699241853
neg_214	-0.0414440519191839	-0.107902988925495	0	0	0.259965069662208	0.00328067320287381	0	0	0	-0.0267375858373358	0	0	-0.0956495852022387	0	0	0
neg_215	-0.0392668598420196	-0.0526038979081491	0	0	0.0882626126304926	0	-0.369245425316556	0	0	0	0	-0.0225796848330886	-0.0581867979200572	0.0479002103758981	-0.0059083872504267	0
neg_216	-0.00910768864367086	-0.000873258444806096	0	0	0.292676537133331	0	0	-0.00966736791966022	0	-0.00856984082880165	0	0	0	0	0	0
neg_217	-0.26603421585361	-0.0063112769420077	0	0	0	0	0	0	0	-0.0400726392251816	-0.00131782638034375	0	-0.00784344857698567	-0.084549279561783	-0.00953439447465566	0
neg_218	-0.608077640614456	-0.609679275989362	0	0.000516016353749053	0	0	0	0	0	-0.0128785773826063	0	0	0	0	0	0
neg_219	-0.0187055928234033	-0.00551740562854761	0	0	0	0	0	0	0	0	0	0	0	0	0	0.104237288135593
neg_220	-0.12411384114635	-0.210375898066923	0	0	0	0	0	0	0	-0.0613642678521812	0	0	0	-0.0539217242884928	0	0
neg_221	-0.107293692692415	-0.217258762354622	0	0	0.151482554677887	0	-0.364587385384829	0	0	-0.0544516333902274	0	0	0	0	0	0
neg_222	-0.756279522089469	-0.0430238558329695	0	0.00198269360536657	0.0731572262136308	0	0	0	0	0	-0.000732346286666928	0	0	0	0	0
neg_223	-0.431510737109515	0	0	0	0	0	-0.0905946096137816	0	0	0	0	0	0	-0.0627535426507363	0	0
neg_224	-0.442035486047712	-0.26810026594689	0	0	0	0	0	0	0	0	0	0	0	-0.038379708649228	0	0
neg_225	-0.037210733140158	0	0	0	0	0	-0.409318064541738	0	0	0	0	0	0	0	-0.0990672012066844	0
neg_226	-0.0366014369070774	-0.218777041241615	0	0.0178402730917318	0	0	-0.14079506212043	0	0	-0.0635990155995713	0	0	0	-0.0438732981383718	0	0
neg_227	-0.0530306037391339	-0.0126483547017029	0	0.00203627991902513	0	0	0	0	0	0	0	0	-0.0107549716191005	-0.0473822093438654	-0.021039574484976	0
neg_228	-0.180518397967689	-0.269261302742825	0	0	0.439326400190529	0	0	-0.0974338109792403	0	0	0	0	-0.0580121462310959	0	-0.0572103362045012	0
neg_229	0	-0.0102667407613226	0	0.039616163219942	0.0300738300321518	0	0	0	0	0	-0.000498154249196205	0	0	0	0	0
neg_230	-0.388091930298099	-0.381417457230183	0	0	0	0	0	0	-0.0431588139562577	0	0	0	0	0	0	0.00918310641844957
neg_231	-0.0280970904616362	0	0	0.0906402572143056	0	0.000277854959711031	-0.0578752034295241	0	0	-0.0195748819116421	0	-0.016375580518398	0	-0.0343389036637161	0	0.0657424681459135
neg_232	-0.0255011312666217	-0.01002064065415	0	0	0	0	0	0	0	0	0	-0.0536537927202001	0	-0.0513813360854206	-0.0733021077283372	0
neg_233	-0.00803397769221609	-0.0255289167625928	0	0	0	0	0	0	0	0	-0.000627158337633468	-0.117532647957766	0	0	0	0
neg_234	-0.148170126622475	-0.0451037986742349	0	0	0	0	0	-0.197892271662763	0	0	0	0	0	0	0	0.116062001349581
neg_235	-0.00926447822807923	-0.0556007621164609	0	0	0	0	-0.309724923589886	0	0	0	0	-0.0611757234152344	0	0	-0.08411265033938	0
neg_236	-0.104953756995991	-0.323486682808717	0	0	0	0	0	0	0	0	-0.00106974159488747	0	0	0	-0.0127535426507363	0
neg_237	-0.147820823244552	-0.00532687651331719	0	0	0	0	0	0	0	-0.0424959314095185	0	-0.180270313182233	0	-0.0498948120509665	0	0
neg_238	-0.182133926090581	-0.179381177311158	0	0.133924105902433	0.10265351486524	0.0660739094192831	-0.123562100583495	0	0	-0.106343031794546	-0.00123446989243044	0	0	0	0	0.0936351367443337
neg_239	-0.0129321636962648	-0.0523855832969476	0	0.0094569920215933	0	0	0	0	0	0	0	-0.0450541817171436	-0.0615151034017386	0	0	0
neg_240	-0.624207121025682	-0.210233001230501	0	0	0.0604870400508078	0	-0.120725995316159	0	0	-0.0154665978644862	0	0	0	0	0	0
neg_241	-0.0716607787877585	-0.00247489381971183	0	0.000182590402095821	0	0.00128408684952169	0	-0.16041757631088	0	0	0	-0.00849839241059025	-0.0084686222363355	-0.00594609613781607	-0.00351288056206089	0
neg_242	-0.0571349184297225	-0.0973365617433414	0	0	0	0	0	0	0	0	-0.000776009208907235	0	0	-0.0395189139840432	0	0.088782598340809
neg_243	0	-0.129998412257373	-0.0148692097011075	0	0	0	0	0	0	0	0	0	0	0	-0.0117711269003295	0
neg_244	-0.183904259119597	-0.0582006906680427	0	0	0	0	0	0	0	-0.0570436232286746	0	-0.144750525939745	0	0	0	0.167157543762156
neg_245	-0.670213948318978	0	0	0	0	0	0	0	0	0	0	0	0	-0.0483824871988251	0	0
neg_246	-0.482886119160084	0	0	0	0	0.000152820227841067	0	0	0	0	0	0	0	-0.134277378636923	0	0
neg_247	-0.128674631842178	-0.0701286071527805	0	0	0	0	-0.130939149763823	0	0	0	0	-0.0397848608740523	0	0.0390009129520105	-0.116705037113484	0
neg_249	-0.122410987178978	0	0	0	0	0	-0.174389711427778	0	0	0	0	0	0	-0.14490533084587	-0.0153891954114238	0
neg_250	-0.0241575040685905	0	0	0	0	0	0	0	0	0	-0.000746239034652485	0	0	-0.054914063430318	-0.0162644385345136	0
neg_251	-0.464109077918469	-0.00619219624498869	0	0	0	0	0	0	0	-0.0231750883181836	-0.00059341880681142	-0.0741971976342635	0	-0.0218513079029889	0	0
neg_252	-0.0111201524232922	-0.0219426031040368	0	0	0.0965149049339102	0	0	0	0	0	0	0	0	-0.0651827888699242	-0.0359067995077998	0
neg_253	-0.351754455602747	-0.426676060810543	0	0	0	0	0	0	0	0	-0.00245107768030802	0	-0.0573909419283134	0	-0.00681935458262216	0
neg_254	-0.274858095502719	-0.0027666415274084	0	0	0	0	-0.103181439288691	0	0	0	0	-0.0736593498193943	0	-0.0481423411265034	0	0
neg_255	-0.170116699083079	-0.427078950502124	0	0	0.100071448418211	0	-0.102601913229865	0	0	-0.0224427420315167	0	0	-0.0591275354265074	0	0	0
neg_256	-0.0497757313539475	-0.0040824832294685	0	0.0289782876195769	0	0	-0.544565950859366	0	0	0	0	0	0	-0.0607470329059659	0	0
neg_257	-0.228174492914699	-0.348838963204065	-0.0827908546024689	0.00276267217084111	0.0562834914460366	0.000200452506648674	0	0	-0.204810860159568	-0.0264021752073989	0	0	0	-0.0261838605961974	0	0
neg_258	-0.887871631008614	-0.00875441590918112	-0.0652879768189576	0	0.0162981780653356	0	0	0	0	-0.00347120231810423	-0.00233001230500536	0	0	-0.00515619418092328	0	0
neg_259	-0.0410471162624539	-0.0880780375501131	0	0.0336541896558568	0.190249275592426	0	0	0	0	0	-0.00063509705076807	0	0	0	0	0
neg_260	-0.358643273925297	-0.304826737585837	0	0	0.0718294764418688	0	0	0	0	0	-0.000656928511888221	0	0	0	0	0
neg_261	-0.0376374389711428	0	-0.0126781248759576	0	0	0	-0.284448060969317	0	0	-0.0298336839598301	0	0	0	-0.0971083237407216	-0.0189080300083356	0
neg_262	-0.505759536379153	0	0	0	0	0	0	0	0	0	0	0	0	-0.0748838963204065	0	0
neg_263	-0.0480589846385901	-0.163055213749851	0	0	0.103624022545945	0.00567221053467233	0	0	0	-0.0298713928472195	-0.000726392251815981	0	0	0	0	0
neg_264	0	-0.479593537887508	0	0	0	0	0	0	0	-0.0205950065494383	-0.000643035763902673	0	-0.0574326201722701	0	0	0
neg_265	-0.165581709204938	-0.132507045607907	0	0.00326479577660461	0	0	0	0	0	0	0	0	0.313261620291351	0	0	0
neg_266	0	-0.0103699440320724	0	0.0119358551978724	0	0	0	0	0	0	0	-0.168195530504505	-0.0608581748898504	0	0	0.209379589568531
neg_267	0	0	0	0.00265549954352399	0	0	-0.454314690588656	0	0	-0.0184059064025721	-0.000575556702258566	-0.0912952010479102	0	0	0	0
neg_268	-0.00216528400746239	0	0	0	0	0	0	0	0	0	-0.000523955066883658	-0.00728178462271266	0	0	0	0.0739888064144802
neg_269	-0.174711229309729	-0.0284166236653039	-0.0112094629460565	0	0	0	-0.221323383479538	0	0	0	-0.00294327789465328	0	0	-0.0426308895328067	0	0
neg_270	-0.165542015639265	-0.279019965863534	0	0	0	0	0	0	0	0	-0.0022605485650776	0	0	0.208303893938793	0	0
neg_271	-0.36816576033025	0.000789901956892788	0	0	0	0	-0.163003612114476	0	0	0	0	0	0	0	-0.0164847378239987	0
neg_272	-0.0662882546739174	-0.0903207240106379	0	0.00254038820307228	0	0	0	0	0	-0.0316516492676537	0	0	0	-0.327450085341166	0	0
neg_273	-0.0272615409042194	-0.0976382328424562	0	0.00187552097804946	0.152719009248601	0	0	0	0	-0.0310006747906164	0	0	-0.148283253284643	-0.111362283173898	0	0
neg_274	-0.00292144643353313	0	0	0	0	0	0	-0.5046977334974	0	0	0	0	0	-0.0215694835867106	-0.00151827888699242	0
neg_275	-0.166687175008931	-0.0651808041916405	-0.169362521335292	0	0.0274520700194498	0	-0.223706982098202	0	0	0	0	0	-0.0288671456356925	-0.0194538165363395	0	0
neg_276	-0.187240503314413	-0.112555074822371	0	0.0289108085579328	0.104489342277617	0	-0.250099233914182	0	0	0	0	0	0	-0.098269360536657	0	0
neg_277	-0.683130234588973	0	-0.00569602667407614	0	0	0	0	0	0	0	0	0	0	-0.0155678164569523	-0.00615647203588299	0
neg_278	-0.377271464295638	-0.405350692652721	0	0	0	0	0	0	0	0	-0.00236375183582741	0	0	-0.0424086055650379	0	0
neg_279	-0.0348529353391815	0	0	0	0	0	0	0	0	-0.0158357480252451	0	0	0	-0.114047552891676	-0.236799904735442	0
neg_280	-0.36022704719565	-0.077843051641329	0	0	0	0	0	0	0	0	0	0	-0.059730877624737	-0.101937046004843	0	0.0442940499345056
neg_281	0	-0.0969316873734768	0	0	0.0876989639979359	0	0	0	0	0	0	0	0	0	0	0
neg_282	-0.111931885841305	-0.0806732028738142	-0.00911562735680546	0	0.0744333743500179	0	-0.469499464136863	0	0	0	0	0	-0.0489759060056365	0	-0.0106835232008891	0.0465625372127178
neg_283	-0.00374508792124797	-0.0690886357321478	0	0.0261322589608225	0	0	0	0	0	-0.0224665581709205	0	0	0	0	-0.008970745842099	0
neg_284	-0.0396637954987497	-0.0328305481681419	0	0	0	0	0	0	0	0	-0.000793871313460088	0	0	-0.0327134521494066	-0.0236692732108125	0.0927658476560949
neg_285	-0.0701623466836026	0	0	0	0	0	0	-0.0312308974715199	0	0	0	-0.0440499345056166	0	-0.000452506648672251	-0.0165720636684793	0
neg_286	-0.0847695788512682	-0.0188226888421387	0	0	0	0.000371134839042592	-0.390017068233239	0	0	-0.0262811098320962	0	0	0	-0.019342674552455	0	0
neg_287	-0.00229627277418331	-0.0604751319811059	0	0	0	0	-0.0688127654507204	0	0	-0.0138947326638352	-0.00221490096455365	-0.0772337554082483	0	0	0	0.103364029690787
neg_288	0	-0.00850236176715754	0	0	0	0	0	0	0	-0.0401679037827968	-0.0026912237526297	0	0	-0.0626146151708808	0	0.0723851863612908
neg_289	-0.0307664827531457	-0.0148056999960306	0	0	0.194061842575319	0	0	0	0	0	0	0	0	0	0	0
neg_290	-0.242841265430874	-0.107736275949669	0	0	0	0	0	0	0	-0.181211050688683	0	0	0	0	0	0
neg_291	-0.231738975112134	-0.02747390148057	0	0	0	0	-0.124796570475926	0	0	-0.113690310800619	0	0	-0.0634680268328504	0	0	0
neg_292	-0.012749573294169	-0.411906085023618	-0.0117572341523439	0.0021891001468662	0.0996983289008852	0	-0.221623069900369	0	0	0	0	0	0	0	0	0
neg_293	0	-0.492156551423014	0	0.00251657206366848	0	0	0	0	0	0	0	-0.0613285436430755	0	0	-0.00985194300003969	0
neg_294	-0.466925336402969	0	0	0	0	0	0	0	0	0	0	0	0	-0.0347259159290279	-0.0683423966974953	0
neg_295	-0.181983090541023	-0.544814035644822	-0.0085757948636526	0.00481284483785178	0	0	0	0	0	-0.029720557297662	0	0	0	0	0	0
neg_296	-0.152151391259477	-0.324602072004128	0	0	0.197151986662962	0	0	0	0	0	-0.00104195609891637	0	0.312971857261938	0	0	0
neg_297	-0.0319632437581868	-0.0344659230738697	0	0	0.438056206088993	0	0	0	0	0	0	0	0	0	0	0
neg_298	-0.379214464335331	-0.00102210931607987	0	0.0138451157067439	0	0	0	-0.149079109276386	0	0	0	0	-0.0419799150557695	0	0	0
neg_299	0	-0.34383955860755	0	0	0.146647878378915	0	0	0	0	0	0	0	-0.0725221291628627	0	0	0
neg_300	-0.744569920215933	-0.386502202992895	0	0	0	0	0	0	0	0	0	0	0	0	-0.00384829119199778	0.0296391854880324
neg_301	-0.00378478148692097	-0.0174353987218672	0	0	0.0988865954828722	0	0	0	0	-0.0200055570991942	-0.067776763386655	0	0	-0.0294724725122058	0	0.063231850117096
neg_302	0	-0.11152701147144	0	0	0	0.000321517881951335	-0.166635573373556	0	0	0	0	0	0	-0.0630433056801493	0	0
neg_303	-0.260522764259913	-0.0327809312110507	0	0	0	0	0	0	0	-0.0076985670622792	-0.00101813995951256	0	-0.119118405906403	-0.134729885285595	0	0.0582622156948359
neg_304	-0.852611836621284	-0.156430357639027	0	0	0.0151510340173858	1.78621045528519e-05	0	0	0	0	0	0	0	-0.00647600523955067	0	0.012670186162823
neg_305	-0.0580736712578891	-0.135624975191521	0	0	0.0975290755368555	0	0	0	0	-0.0303119914261898	0	0	0	0	0	0
neg_306	-0.0940340570793474	-0.0193367205176041	0	0.0608224506807446	0.186162823006391	0	-0.0856130671218196	0	0	0	-0.0377962132338348	-0.0326955900448537	0	-0.0390108363434287	0	0
neg_307	-0.0112670186162823	0	0	0	0	0	0	0	0	-0.0428928670662486	0	-0.0830766482753146	0	-0.105576945977057	-0.0694577858929068	0
neg_308	-0.00850633112372485	0	0	0	0	0	-0.130016274361926	0	0	-0.0335529710633906	0	-0.025340372325646	0	-0.0889909895605922	-0.131631802484817	0
neg_309	-0.246489104116223	0	0	0	0	0	-0.0830349700313579	0	-0.241686182669789	-0.0136327551303934	0	0	0	0	-0.0311316635573374	0.0585539634025325
neg_310	0	-0.044484579049736	-0.0135712301036002	0	0.131224943436669	0	-0.333124280554122	0	0	0	-0.00424522684872782	0	-0.0117234946215219	0.0145457071408725	0	0
neg_311	-0.361600444567936	-0.0140356448219744	0	0.0928869130313976	0	0	0	0	0	0	-0.00120668439645933	0	0	0	0	0
neg_312	-0.0191461914023737	-0.137103560512841	-0.0151946969396261	0	0	0	0	0	0	0	0	0	-0.0698467828365022	0	0	0
neg_313	-0.187093637121423	-0.178067320287381	0	0	0.0948239590362402	0	-0.370003572420911	0	0	0	0	0	-0.0622156948358671	0	0	0
neg_314	0	-0.0500158774262692	0	0.0199876949946414	0	0.000144881514706466	-0.47950224268646	0	0	-0.0568253086174731	0	0	0	0	0	0
neg_315	-0.0799527646568491	-0.191954114238082	0	0	0	0	-0.108677013456119	0	0	-0.0400408843726432	0	0	-0.0735640852617791	-0.0496467272655103	-0.0165323701028063	0.0792124796570476
neg_316	-0.605668241178105	0	0	0	0	0.000200452506648668	-0.0836621283689914	0	0	0	0	0	0	0.000914936688762746	0	0.0178660739094193
neg_317	0	0	0	0	0	0.0101357519946017	-0.123508514269837	0	0	-0.0343527964117017	0	0	0	-0.0565295915532092	0	0
neg_318	0	0	0	0	0	0	0	0	0	0	0	0	0	-0.155795260588259	0	0
neg_319	-0.0387111499225975	-0.0160977255586869	0	0.00213352915492399	0	0	0	0	0	0	0	0	0	0	0	0.0528638907633073
neg_320	0	-0.135257809709046	0	0	0	0	0	0	0	0	0	0	-0.0703786766165205	0	0	0
neg_321	-0.177051165006153	-0.181780653356091	0	0	0.0831957289723336	0	-0.0570495772635256	0	0	-0.0365617433414043	-0.00143690707736276	0	-0.0471122930972889	-0.0309113642678522	0	0
neg_322	0	-0.310580319930139	-0.0113047275036717	0	0.0810820466002461	0	0	0	-0.349200174651689	0	0	0	-0.0637835906799508	0	0	0.106029452625729
neg_323	-0.0217322272059699	-0.0200611280911364	0	0	0.0618147898225698	0	0	0	0	0	0	0	-0.0309669352597944	0	0	0.047628309451038
neg_324	-0.00415194696939626	-0.0186023895526535	0	0.00545786528003811	0.0574604056682412	0	0	0	0	0	0	0	0	0	0	0
neg_325	-0.673599809470885	-0.113473980867701	0	0	0.0991267415551939	0	0	0	0	0	0	0	-0.0320307228198309	0	0	0
neg_326	-0.0192116857857341	-0.0475647997459612	0	0	0.0729805898463859	0	0	0	0	0	0	0	0	0	-0.0298396379946811	0.0545290358432898
neg_327	-0.0131564323423173	-0.0040348509506609	0	0	0.222877386575636	0	0	0	0	0	0	0	-0.00822252212916286	0	0	0.00973087762473703
neg_328	-0.0446354145992935	-0.188300321517882	0	0.00195093875282817	0	0	0	0	0	-0.0169094589766999	-0.00656134640574763	0	-0.0753542650736316	-0.0565871472234351	0	0
neg_329	0	-0.130405271305521	0	0	0	0	0	0	0	0	0	0	0	-0.0858849680466796	0	0.0878775850434645
neg_330	-0.0989580439010836	-0.275862342714246	0	0	0	0	0	-0.107966498630572	0	-0.0311773111578613	0	0	0	-0.0362977811296789	0	0
neg_331	-0.0274778708371373	-0.0103163577184138	-0.0080935180407256	0.0107192474099948	0.10185964355178	0	0	0	0	-0.0289445480887548	0	0	0	0	0	0
neg_332	-0.211693724447267	0	0	0	0	0	-0.145195093875283	0	0	-0.0446016750684714	-0.070227841066963	0	0	-0.0521394831897749	0	0
neg_333	0	-0.117546540705752	-0.0118921922756321	0.0129222403048466	0	0	0	0	0	0	0	0	0	0	0	0
neg_334	-0.126638351923153	-0.016970984003493	0	0	0	0	0	0	0	0	0	0	-0.0731294407176597	0	0	0
neg_335	-0.689205334815227	-0.0608760369944032	0	0	0.0246219187869646	0.0146707418727424	0	0	0	-0.0210058349541539	0	0	0	-0.0166256499821379	0	0
neg_336	-0.00713491842972254	-0.0348172111300758	0	0.0109931330131386	0	0.00171476203707379	0	0	0	0	0	0	-0.0434386535942524	0	0	0
neg_337	-0.00473345770650578	-0.0813202079942841	0	0	0.23085579327591	0	-0.0931707220259596	0	0	0	-0.000869289088238798	0	0	-0.0746695510657722	0	0
neg_338	-0.240860556503791	-0.0518596435517803	0	0	0	0	0	0	0	0	0	0	0	-0.119455801214623	-0.011910054380185	0
neg_339	-0.0844897392132735	-0.170777596951534	0	0.0157702536418847	0.145959195014488	0.00325090302861906	0	0	0	-0.057960544595721	0	0	0	0	-0.0354205533283055	0
neg_340	-0.0601813995951256	0.0490870479895209	0	0.0316774500853412	0	0	-0.116818163775652	0	-0.201188822291906	0	0	0	-0.0384094788234827	0	0	0
neg_341	-0.159302187115469	-0.00295915532092248	0	0	0	0.00122057714444489	0	0	0	0	0	0	-0.0266661374191244	0	0	0
neg_342	-0.36229905132378	-0.11210852220855	0	0.0180506489897988	0	0	0	0	0	0	0	0	0	-0.0967352042233954	0	0.06327749771762
neg_343	-0.0474338109792403	-0.0356170364783869	0	0	0	0	0	0	0	-0.0347675941729846	0	0	0	-0.166522446711388	-0.058482514984321	0
neg_344	-0.427074981145556	-0.0766423212797206	0	0	0	0	-0.044411145953241	0	0	0	0	0	0	-0.0430278251895368	-0.00192116857857342	0
neg_345	-0.105928234033263	-0.277009486762196	-0.00934981939427619	0.00246100107172627	0.129909101734609	0	-0.132606279522089	0	0	0	0	-0.247697773190966	0	-0.0791271384908506	0	0.0483388242765848
neg_346	-0.178823482713452	-0.412989719366491	0	0	0.0723097685865121	0	-0.124266661374191	0	0	0	0	0	0	0	0	0.0815464613186203
neg_347	-0.00826816972968682	-0.022532052554281	0	0	0.0907533838764736	0	0	0	0	0	0	0	0	-0.0216151311872346	0	0
neg_348	-0.0121005834954154	-0.0274123764537768	0	0	0.0931032429643155	0	0	0	0	0	0	0	0	-0.0246457349263684	0	0
neg_349	-0.567131742944469	-0.01081451196761	0	0.00856190211566705	0	0	0	0	0	-0.0383539078315405	0	0	0	0	0	0
neg_350	-0.0165819870598976	-0.0770809351804073	0	0	0	0	0	-0.497022982574525	0	0	0	0	0	-0.0210197277021395	0	0
neg_351	-0.0363751835827412	0	0	0.00204818798872703	0	0	0	0	0	0	0	0	0	-0.073206843170722	0	0
neg_352	-0.0728238002619775	-0.0878160600166713	0	0.0258325725399913	0.0859722938911602	0	0	0	0	0	-0.0508772278013734	-0.0512602707101179	0	0.0633330687095622	0	0.145919501448815
neg_353	-0.0396022704719565	-0.00693446592307387	0	0.00297503274719168	0.228525780970905	0	0	0	0	-0.0211030841900528	0	0	-0.0622236335490017	0	0	0
neg_354	-0.00429881316238638	-0.029329575675783	-0.0081173341801294	0	0.0613722065653158	0	-0.00246893978486087	0	0	0	0	0	0	0.146903901877506	-0.0101238439248998	0
neg_355	-0.0251399198189973	-0.121450402889692	0.0171992220061128	0	0.127922438772675	0	0	-0.369634422260152	0	0	0	0	0	0	0	0.086932878180447
neg_356	0	-0.032659865835748	0	0	0	0	-0.387224625888144	0	0	0	0	0	0	0	-0.160820466002461	0.0798098678204263
neg_357	-0.00215536061604414	-0.00199261699678482	0	0	0.145923470805382	9.92339141825115e-06	0	0	0	0	0	0	0	0	0	0
neg_358	-0.161215416980907	-0.091068947723574	-0.14432382010876	0.00136545865915135	0.387458817925614	0	0	0	0	-0.0258424959314095	0	0	0	0	0	0
neg_359	-0.47976818957647	0	0	0	0	0	0	0	0	0	0	-0.105406263644663	0	-0.0257452466955107	0	0
neg_360	-0.00845671416663359	-0.381353947525106	-0.0136367244869607	0.0242071210256817	0.180697019013218	0	0	0	-0.363811376175922	0	0	0	0	0	0	0
neg_361	-0.302308180843885	-0.223272337554082	0	0.00108164966458937	0.070279442702338	0	0	0	0	-0.049154527051165	0	0.0506827293295757	0	0	0	0
neg_362	-0.0490672012066844	-0.0402889691580995	0	0.135299487953003	0	0	0	0	0	0	0	0	0	0	0	0
neg_363	-0.00440400111141984	-0.238883816933275	0	0.00280831977136506	0	0	0	0	-0.235902830151232	0.0284583019092605	0	0	0	0	0	0.0840352478863176
neg_364	0	-0.0195371730242528	0	0	0.249634819195808	0	0	0	0	0	-0.00849045369745564	0	0	0	0	0
neg_365	0	-0.0770948279283928	0	0.00194895407454452	0	0	0	0	0	0	-0.400472353431509	0	-0.0253185408645259	0	0	0
neg_366	-0.162862699956337	-0.174103917754932	0	0.0829913071091176	0	0	0	0	0	0	0	0	0	0	0	0
neg_367	-0.743422776167983	-0.00699003691501607	-0.591223752629699	0	0	0	0	0	0	0	0	0	-0.0099630849839241	0	0	0
neg_368	-0.03555352677331	-0.0233120311197555	-0.0072202595959195	4.76322788076056e-05	0.517627912515381	0	0	0	-0.0772794030087723	0	0	0	0	0	-0.0151232485214147	0
neg_369	0	0	0	0	0	0	0	0	-0.279559798356686	0	0	-0.0885444369467709	0	0	0	0.161467471122931
neg_370	-0.012749573294169	-0.0500575556702259	0	0	0	0	-0.330667248838963	0	0	0	0	0	-0.0676001270194102	-0.0445441193982455	0	0
neg_371	-0.0843647044814036	-0.0300599372841662	0	0	0.0355396340253245	0	-0.0860516810225063	0	-0.193565673004406	0	0	0	0	0	0	0
neg_372	0	-0.0578672647163895	0	0.000420751796133847	0.221208272139086	0	0	0	-0.131143571627039	0	0	0	0	0	0	0.0909716984876751
neg_373	-0.0679454610407653	-0.223296153693486	0	0.0166097725558687	0	0	0	0	0	-0.048797284960108	0	0	0	0	0	0
neg_374	-0.00173460881991029	-0.0071885047433811	0	0	0.0725380065891319	0	0	0	0	0	0	0	0	0	0	0
neg_375	0	-0.259240662088675	0	0	0.153731195173262	0	-0.217935537649347	0	-0.301198745683325	0	0	0	-0.0461457547731513	0	0	0
neg_376	-0.221242011669908	-0.234725915929028	0	0	0.0617492954392093	0	0	-0.337397292898821	0	-0.0175644028103045	0	0	-0.0507938713134601	-0.07096018735363	0	0.176269201762394
neg_377	0	-0.14816218790934	0	0	0	0	-0.398900488230858	0	0	-0.0147798991783432	-0.00141309093795895	0	0	0	0	0
neg_378	-0.00159965069662208	-0.0218374151550034	0	0	0.20005954034851	0.000762116460921685	0	0	0	0	0	0	-0.0150498154249196	0	0	0
neg_379	-0.059367681498829	-0.217316318024848	-0.0132735283610527	0.00245107768030802	0.22889294645338	0	0	0	0	0	0	0	0	0	0	0
neg_380	-0.126666137419124	-0.0200611280911364	-0.10411026872544	0	0.130758544040011	0	-0.250859365696821	0	0	0	-0.00295915532092248	0	-0.0721648870718057	0	0	0
neg_381	0	-0.305487635454293	-0.0168777041241615	0.000202437184932324	0	0	-0.112021196364069	0	0	0	-0.0127118644067797	0	0	0	-0.00964156710197277	0
neg_382	-0.866665343547811	-0.0441709998809193	0	0.00207001944984718	0.008125272893264	0	0	0	0	-0.00131782638034375	0	0	0	0	0	0
neg_383	-0.0416464891041162	-0.00952447108323741	0	0.00834557218274917	0	0	0	0	0	-0.0617413567260747	0	0	0	0	0	0
neg_384	-0.554713610923669	0	0	0	0	0	0	0	0	-0.0107847417933553	0	0	0	-0.0718116143373159	-0.00699599094986702	0
neg_385	0	-0.0616580002381614	0	0	0.0661215416980907	0	0	0	0	0	-0.000974477037272259	0	0	0	0	0
neg_386	-0.0247548922319692	0	0	0	0	0	0	0	0	0	0	0	0	-0.0394613583138173	-0.0315524153534712	0
neg_387	-0.028847298852856	-0.18390624379788	0	0	0	0	0	0	0	0	-0.00771444448854841	0	0	-0.0594649307347279	0	0
neg_388	-0.000956614932719406	-0.134130512443933	0	0	0	0	0	0	0	-0.0433354503235026	0	0	-0.0874310324296432	-0.0527467947445719	0	0
neg_389	-0.144734648513476	-0.165182788869924	0	0	0.348825070456079	0	0	-0.140660103997142	0	0	-0.0036319612590799	-0.0365815901242409	-0.073530345730957	0	0	0
neg_390	-0.616905489620133	-0.0602707101178899	0	0.00127416345810344	0.105005358631366	0	0	0	0	0	0	0	0	-0.0358353510895884	0	0
neg_391	-0.0756876910252848	-0.0956634779502243	0	0.0128607152780534	0	0	0	0	0	0	0	0	-0.0929563767713254	0	-0.0965764299607034	0
neg_392	-0.00119874568332473	-0.0439129917040448	0	0.00108958837772397	0.152724963283452	0	0	0	0	0	0	0	0	0	-0.0184277378636923	0.0461080458857619
neg_393	-0.100936768149883	0	0	0	0	0	0	0	0	0	0	0	0	0	0	0
neg_394	-0.00472551899337118	-0.212932163696265	0	0.00549358948914381	0.11536537927202	0	-0.144012225618227	0	0	0	0	0	-0.0877168261024888	-0.0565117294486564	-0.0140316754654071	0
neg_395	-0.00519985710316358	-0.169116421228119	0	0.00757154765212559	0.212348668280872	0	0	-0.170880800222284	0	-0.0524352002540388	-0.000772039852339936	-0.0271761997380225	0	-0.112219664192434	0	0
neg_396	-0.0143432699559401	-0.128124875957607	0	0	0.161876314849363	0	0	0	0	-0.0437661255110547	0	0	0	0	0	0
neg_397	-0.0186520065097448	-0.239848370579129	0	0	0	0	0	0	0	0	-0.00257412773389433	0	0	0	0	0
neg_398	-0.51503393799865	-0.600414797761283	0	0	0	0	0	0	0	0	-0.00063311237248442	0	0	0	0	0
neg_399	-0.048553169531219	-0.058567856150518	0	0.068860397729528	0	0	0	0	0	0	0	0	0	0	0	0
neg_400	-0.118153852260549	0	0	0.00245504703687532	0	0	-0.107799785654745	0	-0.107906958282062	0	0	0	-0.0142301432937721	0	-0.00945897669987695	0
neg_401	-0.160592227999841	-0.0198408288016513	0	0	0.32530464811654	0	0	0	0	-0.126918191561148	0	0	0	0	0	0
neg_402	-0.238909617750963	-0.0213372762275235	0	0	0	0	0	0	0	-0.073496606200135	0	-0.0367066248561108	0	0	0	0.175711507164689
neg_403	-0.0238498789346247	0	0	0	0	0	0	0	0	0	0	0	0	0	-0.316447028936609	0.0804667963323145
neg_404	-0.117846227126583	0	0	0.132469336720518	0	0	0	0	0	0	0	-0.116913428333267	0	-0.0534394474655658	-0.0713372762275235	0
neg_405	-0.586242210137737	0	0	0	0	0	0	0	0	0	0	0	0	-0.034668360258802	-0.0254773151272179	0.0425177628706387
neg_406	-0.0085996110030564	-0.0232584448060969	0	0	0	0	0	0	0	0	0	-0.0247906164410749	0	0	0	0
neg_407	-0.500764101139205	-0.287300043662922	0	0	0.0139403802643591	0	0	-0.0424383757392927	0	0	0	0	0	0	0	0
neg_408	-0.0549220021434525	-0.013356884848966	0	0	0	0	-0.149666574048347	0	0	0	0	-0.024461159845989	0	0	0	0
neg_409	-0.0385126820942325	-0.0175247092446314	0	0.0298376533163974	0	0.000797840670027388	0	0	0	0	0	0	0	-0.0556563331084031	-0.144567935537649	0
neg_410	-0.495933394196801	-0.0137280196880086	0	0	0	0	0	0	0	0	0	0	0	-0.0664013813360854	-0.0307506053268765	0
neg_411	-0.103971341245584	-0.109220815305839	0	0.0373575993331481	0	0	-0.103260826420037	0	-0.43348747668003	0	-0.000643035763902673	0	0	0	0	0
neg_412	-0.0391140396141785	0	0	0	0	0	0	-0.123520422339539	0	0	0	0	0	-0.20839518913984	-0.039899972214504	0
neg_415	-0.207458420989958	-0.244522287937125	0	0.00665462628507919	0	0	0	0	0	0	0	0	0	-0.058528162584845	0	0
neg_416	-0.00464613186202517	-0.12753344182908	0	0.00379272020005557	0.119086651053864	0	0	0	0	0	0	0	0	-0.0403306474020561	0	0
neg_417	-0.00937363553367999	-0.0493073472790061	0	0	0	0	-0.0977454054697733	0	0	-0.0245465010121859	0	0	-0.064281744929147	0	-0.0211427777557258	0
neg_418	-0.0191184059064026	-0.0153633945937364	0	0	0	0	0	0	0	0	-0.000654943833604572	0	-0.0556821339260906	-0.0423689119993649	0	0
neg_419	-0.129736434723931	-0.342458222522129	0	0.0225141904497281	0	0	0	0	0	0	-0.00194696939626086	0	0	-0.0510360020640654	0	0
neg_420	-0.0520600960584289	-0.045290358432898	-0.0937343706585163	0.00734926368435677	0	0	0	0	-0.346995197078554	-0.0217143651014171	-0.00070257611241218	-0.0244353590283015	0	-0.0834993847497321	0	0.0620033342595165
neg_421	-0.392867066248561	-0.0560056364863256	0	0	0	0	0	0	-0.0989282737268289	0	-0.00159965069662208	-0.0139999206128687	0	0	0	0
neg_422	-0.000833564879133093	-0.0673381494859683	-0.00263565276068749	0.00162346683602588	0.15914539753106	0	0	0	0	-0.0212519350613266	0	-0.0237804151946969	0	0	0	0
neg_423	0	-0.0230202834120589	-0.00562656293414837	0.00690866510538642	0.117411582582463	0	0	0	0	0	-0.000664867225022824	0	-0.0106279522089469	0	0	0
neg_424	-0.00882784900567618	-0.173832016830072	-0.0144047949827333	0	0.168094311912039	0	-0.299593140951852	0	0	0	0	0	0	0	0	0
neg_425	-0.0642182352240702	-0.138586115190728	-0.0154348430119478	0.00957011868376136	0	0	0	0	0	0	0	-0.0272734489739213	0	0	0	0
neg_426	-0.033261223355694	-0.00310205215734529	0	0	0	0	0	-0.529651093557734	0	-0.000859365696820543	-0.00973484698130433	-0.0134680268328504	0	-0.0110923669273211	0	0
neg_427	-0.394365498352717	-0.23808200690668	0	0.00284205930218712	0	0	0	0	0	0	0	-0.0779244234509586	0	-0.0269618544833882	0	0
neg_428	-0.28574405588854	-0.637808121303537	0	0	0.0987278212201802	0	-0.124461159845989	0	0	0	0	0	0	0	0	0
neg_429	-0.0104076529194618	-0.0474099948398365	0	0.00742865081570278	0.116929305759536	0	0	0	0	0	0	0	0	-0.0277656491882666	0	0
neg_430	-0.133017107926805	0	0	0	0	0	0	0	0	0	-0.00174651688961219	0	0	-0.0502064065414996	0	0
neg_431	-0.217336164807685	-0.118927876791172	0	0	0.0210177430238558	0	-0.0245226848727821	0	-0.172057714444489	0	-0.085638867939507	-0.0109276386297781	0	0	0	0
neg_432	-0.22590799031477	-0.26123327908546	-0.0146826499424443	0.000287778351129282	0	0	-0.146580399317271	0	0	0	0	0	0	-0.0430754574683444	0	0
neg_433	-0.00250466399396658	-0.0269300996308498	0	0	0.0738955265351487	0	0	0	0	0	0	0	0	0	0	0.0354245226848728
neg_434	-0.0379093398960029	-0.0022327630691065	0	0	0.0732782915889334	0.0889215258206645	0	0	0	0	0	0	0	-0.0132298654388124	0	0.0260528718294764
neg_435	-0.0105207795816298	-0.0040864525860358	0	0	0	0	-0.334567141666336	0	0	0	0	0	0	-0.171898940181797	-0.0351684991862819	0
neg_436	-0.0818282856348986	-0.104505219703886	0	0	0	0	0	0	0	-0.078353113960227	0	0	-0.0668499186281904	0	0	0.234592942484023
neg_437	-0.0468344381375779	-0.0773865756360894	0	0	0.0353669670146469	0	-0.0839677688246735	0	-0.34302980986782	-0.0321200333425952	0	0	-0.0394355574961299	0	-0.00557297662048982	0
neg_438	-0.0114873179057675	-0.0849859087841861	0	0	0	0	-0.335376890406065	0	0	-0.0482098201881475	0	0	0	0	0	0
neg_439	-0.24641170166316	-0.128978287619577	-0.0101317826380344	0.0018259040209582	0.0462310959393482	0	-0.201323780415195	0	0	0	0	0	0	-0.0233001230500536	-0.0845830190926051	0
neg_440	-0.0561842575318541	-0.0548307069424046	0	0	0	0	0	0	0	0	0	0	-0.0602409399436351	0	0	0
neg_441	-0.296600246100107	-0.45582304608423	0	0	0	0.000244115428888972	0	0	0	0	-0.000611280911364275	0	-0.0304112253403723	-0.0218096296590323	-0.109212876592704	0
neg_442	-0.0559441114595324	-0.143011947763268	0	0	0	0	0	0	0	-0.0907335370936371	0	0	0	-0.143658952883738	-0.0387051958877466	0
neg_443	-0.409089826539118	-0.232044615567816	0	0.0292740046838407	0.0736930893502163	0	0	0	0	-0.037897431826301	-0.000966538324137661	0	-0.0663914579446672	0	-0.0357361171754059	0
neg_444	-0.18937601714762	-0.208669074742984	0	0.0045171277735879	0.187357599333148	0	-0.301627436192593	0	0	0	0	0	0	0	0	0
neg_445	-0.55636684793395	-0.571027666415274	0	0	0	0	-0.0131445242726154	0	0	-0.00354463541459929	-0.00048029214464335	0	0	0	0	0
neg_446	-0.00372921049497876	-0.0192454253165562	0	0.000795855991743738	0.13000238161394	0	0	0	0	0	0	0	-0.0196681617909737	0	0	0
neg_447	-0.0367383797086492	-0.133602588020482	0	0.00554519112451871	0	0	0	0	0	-0.0717798594847775	0	0	0	0	0	0
neg_448	-0.00543603381891795	-0.0110625967530663	0	0.00779780097646172	0.251264240066685	0	-0.169314889056484	0	0	-0.0346564521891001	0	0	0	0	-0.0192196244988687	0
neg_449	-0.186843567657683	-0.362342714246021	0	0.000583495415393164	0.0109335926646291	0	-0.142065256221966	0	0	0	0	0	0	0	-0.00418171714365101	0
neg_450	-0.00984400428690509	-0.0164172587623546	0	0.00157781923550193	0	0	0	0	0	0	0	0	0	0	0	0
neg_451	-0.204280951057834	-0.106527606874926	0	0.00402492755924265	0	0	-0.05716071924741	0	0	-0.0230044059857897	0	0	-0.0283352518556742	0	-0.0192970269519311	0
neg_452	-0.333610526733616	-0.283574802524511	0	0.00697614416703053	0	0	0	0	0	0	-0.0411900130988767	0	-0.0590640257214306	0	0	0
neg_453	-0.0877862898424165	-0.133751438891756	0	0	0	0	-0.317185329258127	0	0	0	0	0	0	0	0	0
neg_454	-0.688165363394594	-0.0297304806890803	-0.587925217322272	0.00142102965109356	0	0	0	0	0	0	-0.000998293176676056	0	0	0	0	0
neg_455	-0.0708291985869091	-0.00745048227682293	0	0	0	0	0	0	0	-0.0181538522605486	0	0	-0.0649485968324535	0	0	0
neg_456	-0.219876553010757	-0.0272119239471282	0	0	0.248354701702854	0	-0.123790338586115	0	0	0	0	0	0	0	-0.0893303695470964	0
neg_457	-0.0744869606636764	-0.0205354662009288	0	0	0	0	-0.0329516135434446	-0.114956535545588	0	0	0	-0.000418767117850194	0	0	0	0
neg_458	-0.0124975191521454	0	0	0	0	0	-0.318657960544596	0	0	0	0	0	0	-0.100119080697019	0	0
neg_459	-0.539598301115389	-0.050476322788076	0	0	0	0	-0.00876036994403207	0	0	0	0	0	0	-0.00538244750525939	0	0
neg_460	-0.565611479379193	-0.220464017782717	0.00388004604453618	0	0	0.00295717064263883	-0.0271365061723495	0	0	-0.0247608462668202	0	0	-0.0153911800897075	-0.0340193704600484	0	0.0341761600444568
neg_461	-0.265135156591117	-0.0107510022625332	0	3.77088873893539e-05	0	0	-0.00752590005160163	0	0	-0.00104195609891637	-3.57242091057051e-05	-0.00367165482475291	0	-0.00158575794863653	-0.00362799190251261	0
neg_462	0	-0.151327749771762	0	0	0	0	0	0	0	0	0	0	0	0	0	0
neg_463	-0.134628666693129	0	0	0	0	0	0	0	0	-0.0632755130393363	0	0	0	-0.055231611955702	0	0
neg_464	-0.00408049855118485	-0.00828206247767237	0	0	0	0	0	0	0	0	0	0	0	0	0	0
neg_465	-0.151742547533045	-0.00957805739689596	0	0	0	0.0045647600523955	0	0	0	-0.0559699122772199	0	-0.171236057635057	0	-0.0446612154169809	0	0
neg_466	-0.141821140793077	0	0	0	0	0	0	0	0	0	0	0	-0.0801968800857381	0	-0.0820406462112492	0
neg_467	0	-0.255630532290716	0	0	0.0959651490493391	0	-0.360451315841702	0	0	0	0	0	-0.061540904219426	0	0	0
neg_468	-0.0902175207398881	-0.176453776842774	-0.0143075457468344	0.0144385345135553	0	0	0	0	0	0	0	0	0	-0.0579426824911682	-0.0774481006628825	0
neg_469	-0.149483983646251	-0.171696502996864	-0.00236375183582741	0	0	0	-0.161018933830826	0	0	-0.0104314690588656	-0.00042472115270115	0	0	0	0	0.0107629103322351
neg_470	-0.547638232842456	-0.265145079982535	0	0.00744055888540468	0	0	0	0	0	0	0	0	0	0	0	0
neg_471	-0.0385662684078911	-0.181165403088159	0	0	0	0.000246100107172626	0	0	0	-0.0660758940975668	0	0	-0.0712757512007304	0	0	0
neg_472	-0.556104870400508	-0.39169213670464	-0.0108561902115667	0	0.274727106735998	0	0	0	0	0	0	0	-0.0631246774897789	0	0	0
neg_473	-0.664426626443853	-0.0103560512840869	0	0	0	0.000869289088238794	0	0	0	0	0	0	0	-0.0211487317905768	-0.00783352518556743	0
neg_474	-0.155408248322947	0	0	0	0	0	0	0	0	0	-0.00124240860556504	0	0	-0.120428293573612	-0.0448636526019132	0
neg_475	-0.124248799269638	-0.101166990830786	0	0	0.32797404040805	0	-0.088703211209463	0	0	0	0	0	0	0	0	0
neg_476	-0.0430218711546858	-0.095131584170206	0	0	0.292180367562418	0	0	0	-0.216359703092129	0	0	0	-0.0756797523121502	0	0	0
neg_477	0	-0.231344024133688	0	0	0.0832374072162902	0	0	0	0	-0.029000119080697	0	0	0	0	0	0
neg_478	-0.180498551184853	-0.0801254316675267	0	0	0	0	0	0	0	0	0	-0.022168856428373	0	-0.153949509784464	-0.0428968364228159	0
neg_479	-0.279051720716072	-0.606847140078593	0	0	0.0190271107053547	0	0	0	0	-0.00492200214345254	-0.000706545468979482	-0.0311773111578613	0	0.095409439129917	0	0
neg_480	-0.737258365418966	-0.439409756678442	-0.00414202357797801	0	0.0267276624459175	0	0	0	0	-0.0238836184654467	0	0	0	0	0	0
neg_481	-0.0308756400587465	-0.00661691739768983	0	0.00198467828365022	0	0	-0.164007859326003	0	0	-0.0410729170801413	0	0	0	0	0	0
neg_482	-0.00710316357718414	-0.026310880006351	0	0	0.21081451196761	0	0	0	0	0	0	0	0	-0.0128785773826063	0	0
neg_483	-0.113825268923907	-0.109599888858016	0	0	0	0	0	0	0	0	0	-0.101909260508872	0	-0.0569086651053864	0	0
neg_484	-0.00300678759973008	-0.0172428849283531	0	0	0.175110149644743	0	0	0	0	0	0	0	0	-0.0127039256936451	-0.0156472035882983	0.0278172508236415
neg_485	-0.324020561267019	-0.041789385940539	0	0.000698606755844882	0	0	0	-0.132592386774104	0	0	0	0	-0.0398582939705474	0	0	0
neg_486	-0.0730500535863137	-0.0641448021275751	0	0	0	0	0	0	0	0	0	0	0	0	0	0
neg_487	-0.00538840154011035	-0.0396002857936728	0	0	0.0615944905330846	0	0	0	0	0	0	0	0	0	-0.0166673282260945	0
neg_488	-0.659355773429127	-0.70373516452983	0	0	0.0920811336482356	0	0	0	0	0	0	0	0	0	0	0
neg_489	-0.364619140237368	-0.107482237129361	0	0	0	0.00169888461080459	-0.0345631723097686	0	0	0	-0.00061525026793157	0	0	0	0	0
neg_490	-0.0713094907315524	-0.012187909339896	0	0.0125530901440876	0	0	0	0	0	0	0	-0.280893502163299	-0.0688008573810185	0	0	0
neg_491	-0.0116897550906998	-0.00235779780097646	0	0.000156789584408368	0	0	0	-0.596423609732862	0	-0.00441392450283809	0	-0.0157662842853173	0	0	-0.00235978247926012	0
neg_492	-0.00992140673996745	-0.114694558012146	0	0	0	0	-0.410887945064105	0	0	0	-0.00072837693009963	0	0	0	0	0
neg_493	-0.18271543682769	-0.0146211249156512	0	0	0	0	-0.109971023697059	0	0	0	0	-0.00978049458182829	-0.0728853252887707	0	-0.0820366768546819	0
neg_494	-0.135517802564204	-0.168322549914659	0	0.0450303655777399	0.0666693129043782	0	-0.0849779700710515	0	-0.303951494462748	0.0432778946532767	0	0	0	0	0	0
neg_495	-0.0170384630651371	-0.0248561108244354	0	0	0.0796431548445997	0	0	0	0	0	0	0	-0.0436013972135117	-0.0306652641606796	0	0
neg_496	-0.355634501647283	-0.344379391100703	0	0	0	0	0	0	0	-0.00477910530702973	0	-0.0195967133727623	-0.0136307704521097	-0.00917318302703132	0	0
neg_497	-0.0241396419640376	-0.132346286666931	0	0	0.0932560631921566	0	0	0	0	0	0	-0.0309470884769579	0	0	0	0
neg_498	0	-0.320821259873774	0	0	0.0755825030762513	0	-0.244407176596674	0	0	0	-0.00922875401897353	0	0	0	0	0
neg_499	-0.0102171238042313	-0.038975112134323	0	0.120452109713016	0	0.0123704997419918	-0.0689040606517684	0	0	0	-0.000690668042710277	0	0	0	0	0
neg_500	-0.482445520581114	-0.00349898781407534	0	0	0	0	-0.0933374350017862	0	0	0	0	0	0	0	-0.0234410352081928	0
neg_501	-0.211235263763744	-0.203760965347517	-0.0062914301591712	0.00134958123288215	0	0.000146866192990117	0	-0.177942285555511	0	0	-0.000615250267931565	-0.0934207914896995	0	0	0	0
neg_502	0	0	0	0	0	0	0	0	0	0	0	0	0	-0.0455066883658159	-0.109685230024213	0
neg_503	-0.00688881832254992	-0.0924999007660858	0	0	0	0	-0.0842019608621443	0	0	0	-0.00105187949033462	-0.288659548287223	0	-0.036404953756996	0	0
neg_504	-0.370475925852419	-0.0111677847020998	0	0	0	0	0	0	0	0.0422418925892113	0	0	-0.0682332393918946	0	0	0
neg_505	-0.13496606200135	-0.064480212757512	0	0.0204977573135395	0	5.75556702258566e-05	0	0	0	0	0	0	0.0906184257531854	0	0	0
neg_506	-0.0218949708252292	-0.0396141785416584	0	0	0	0	-0.500355257412773	0	0	0	0	0	0	0	0	0
neg_507	-0.0374608026038979	-0.00742666613741913	0	0.00239352201008217	0	0	-0.364043583535109	0	0	0	-0.00134958123288215	0	0	-0.0483388242765848	0	0
neg_508	-0.312257373079824	-0.373708966776486	0.000956614932719399	0	0	0	0	0	0	-0.00602548326916207	0	0	0	0	0	0
neg_509	-0.00828404715595602	0	0	0	0	0	0	0	0	0	0	0	-0.0563827253602191	0	-0.0568947723574009	0
neg_510	-0.277976025086334	-0.147334577065058	0	0	0	0	0	0	0	0	-0.0134839042591196	0	0	0	0	0
neg_511	-0.111267018616282	-0.0105307029730481	0	0	0	0.052814273806216	0	0	-0.291600841503592	-0.0878676616520462	0	-0.0648076846743143	0	-0.0459929345453102	0	0
neg_512	-0.066488707180566	-0.113626801095542	0	0	0	0	-0.160985194300004	0	0	0	-0.0013158417020601	-0.0741872742428452	0	0	0	0
neg_513	-0.0370757750168698	0	0	0	0	0	0	-0.328156630810146	0	0	0	0	0	-0.0111538919541142	-0.0185845274481007	0
neg_514	0	0	0	0	0	0	0	-0.48649426427976	0	0	0	-0.000819672131147543	-0.0309193029809868	-0.017459214861271	-0.0393462469733656	0
neg_515	-0.0267117850196483	0	0	0.00425515024014607	0	0	0	0	0	0	-0.00073036160838328	0	0	-0.290761322589608	-0.0136684793394991	0
neg_516	-0.173780415194697	-0.180161155876632	-0.0112809113642679	0.000458460683523202	0	0.00291152304211487	-0.16227721986266	0	0	0	0	-0.0151172944865637	-0.0263545429285913	0	0	0
neg_517	-0.135370936371214	-0.0400686698686143	-0.00818679792005716	0	0	0.00269717778748065	-0.146467272655103	0	0	0	0	0	0	-0.0338467034493709	-0.166677251617513	0
neg_518	-0.0219862660262771	0	0	0.00274877942285556	0	0	-0.196633985630929	0	0	0	-0.000694637399277573	0	-0.085275671813599	-0.0615766284285317	0	0
neg_519	-0.561501210653753	-0.0511392053348152	-0.538552375659906	0	0.0303080220696225	0	-0.0474735045449133	0	0	0	0	-0.0111360298495614	0	0	0	0
neg_520	-0.486460524748938	-0.0688385662684079	0	0.012068828642877	0.0726947961735403	0	0	0	0	0	0	0	0	0	-0.00843091334894613	0
neg_521	-0.323645457071409	-0.0284285317350058	0	0.000652959155320926	0	0	-0.11593101258286	0	0	0	0	0	0	-0.0305600762116461	-0.0137796213233835	0
neg_522	-0.0245603937601715	-0.137125391973961	-0.008931052276426	0	0	0	-0.299436351367443	0	0	0	-0.000664867225022826	0	-0.0319473663319176	0.0255586869368475	-0.00756956297384194	0
neg_523	-0.00686103282657881	-0.0323046084229746	0	0	0	0	-0.658045885761918	0	0	0	-0.000601357519946016	0	0	0	0	0
neg_524	-0.0197277021394832	-0.0121660778787759	0	0	0	0	0	0	-0.367584249593141	-0.0358075655936173	0	-0.0195550351288056	0	0.177071011788989	0	0
neg_525	-0.467322272059699	-0.457714444488548	0	0	0.0388699241852896	0	0	0	0	-0.0159746755051006	0	-0.0432461398007383	0	0	0	0
neg_526	-0.218316595879808	0	0	0	0	0	-0.0226471638947327	0	0	-0.00124240860556504	0	-0.00365577739848371	0	0	0	0
neg_527	-0.169310919699917	-0.0417417536617314	0	0.00420354860477117	0	0.000549755884571113	0	0	0	0	0	-0.205412217679514	0	-0.093446592307387	0	0
neg_528	-0.170078990195689	-0.031820346921764	0	0	0	0.000533878458301908	0	0	0	0	0	-0.228011749295439	0	-0.0885503909816219	0	0
neg_529	-0.00149644742587227	-0.0232247052752749	0	0.00174850156789584	0	0	0	0	0	0	-0.0127376652244671	0	0	-0.0446770928432501	0	0.115879410947485
neg_530	-0.0131048307069424	-0.0483705791291232	0	0	0	0	-0.266955106577224	0	-0.176662168062557	0	-0.00361409915452705	0	0	0	0	0
neg_531	-0.0865597586631207	0	0	0	0	0	0	0	0	0	0	0	0	-0.414154725518993	0	0
neg_532	-0.0174274600087326	-0.102008494423054	-0.00685507879172786	0	0	0	0	0	0	-0.0156630810145675	0	-0.0150140912158139	-0.0388341999761839	0	0	0.0354265073631564
neg_533	-0.00251458738538483	0	0	0	0	0	0	-0.0464057476283095	0	0	-0.000650974477037272	0	0	-0.0419124359941253	-0.0304191640535069	0.250236176715754
neg_534	-0.18665700789902	0	0	0	0	0	0	0	0	0	0	0	0	-0.0651093557734291	-0.08607549716191	0
neg_535	0	-0.081814392886913	0	0.188518636129083	0	0.000327471916802287	0	0	0	0	0	0	0	0	-0.00614257928789743	0
neg_536	-0.00172865478505934	-0.00530901440876434	0	0.00142698368594451	0	0	0	0	0	0	0	0	0	-0.0306732028738142	0	0.0987040050807764
neg_537	-0.0494145199063232	0	0	0	0	0	-0.179418886198547	0	0	0	0	-0.180030167109911	0	-0.0898523399356964	0	0
neg_538	-0.483985630929226	-0.0715655142301433	0	0	0	0	0	0	0	-0.0100583495415393	0	0	0	0.0085638867939507	0	0
neg_539	-0.0248878656769738	0	0	0	0	0	0	0	0	0	0	-0.228984241654428	0	-0.262376453776843	-0.00144484579049736	0.109054102330012
neg_540	-0.01576231492875	0	0	0.0031218989401818	0	0	0	0	0	-0.0972790060731156	-0.000706545468979481	-0.107162703925694	0	0	-0.0408407097209542	0
neg_541	-0.393365220497757	0	0	0	0	0	0	0	0	0	0	0	-0.0588794506410511	0	-0.00911165800023816	0
neg_542	-0.0244472670980034	-0.0371789782876196	0	0	0.290108363434287	0	0	0	0	0	0	0	0	-0.018542849204144	0	0
neg_543	0	-0.0423391418251102	0	0	0.200234192037471	0	-0.110897868455523	0	0	0	0	0	-0.0556067161513119	0	0	0
neg_544	-0.765258206644703	-0.169489540745445	0	0.00432659865835748	0	0	0	0	0	0	0	0	0	0	-0.00175247092446315	0
neg_545	-0.806212043027825	-0.0588377723970944	0	0	0	0	0	0	0	0	0	0.000383042908744492	0	-0.000184575080379469	-0.00107569562973842	0.00113126662168062
neg_546	-0.00461437700948676	-0.0609494700908983	0	0	0.169449847179772	0	-0.492017623943159	0	0	0	0	0	0	0	0	0
neg_547	0	-0.0267336164807685	0	0.0128011749295439	0.0791807248045092	0	-0.0705295121660779	0	0	0	0	0	0	-0.033062755527329	0	0
neg_548	-0.0155360616044139	-0.0345274481006629	0	0	0	0	0	0	0	0	-0.00344738617870043	-0.0346901917199222	0	-0.0562437978803636	0	0.240967729131108
neg_549	0	-0.405070853014726	0	0.00176239431588139	0	0	0	0	0	0	-0.0161155876632398	0	-0.0637835906799508	0	-0.0296312467748978	0
neg_550	0	-0.0117949430397333	0	0.0410233001230501	0.0564521891001469	0	0	0	0	-0.0031338070098837	0	0	0	0	0	0
neg_551	0	-0.0192335172468543	0	0	0.177436192593181	0	0	0	0	0	-0.0837792243877268	0	0	0	-0.0163894732663835	0
neg_552	-0.0840550946691541	-0.081536537927202	0	0.0121363077045211	0.0796113999920613	0	0	0	0	0	-0.0447763267574326	0	0	0	0	0
neg_553	0	-0.018900091295201	0	0	0	0.000541817171436513	-0.0852538403524789	0	-0.275441590918112	-0.0191283292978208	0	0	0	0	-0.001810026594689	0
neg_554	-0.0342892867066249	-0.159004485372921	0	0	0.090110348112571	0	0	0	0	-0.0253741118564681	0	-0.00109355773429127	0	-0.0498729805898464	0	0.0689497082522923
neg_555	-0.0306295399515738	-0.0949152542372881	0	0	0.187103560512841	0	0	0	0	0	0	0	0	-0.0329635216131465	0	0
neg_556	-0.0856706227920454	-0.145181201127297	0	0	0	0	-0.303310443377129	0	0	0	0	0	0	-0.0346802683285039	0	0
neg_557	0	-0.0419064819592744	-0.00514031675465407	0	0.111916008415036	0	0	0	0	0	0	0	0	0	0	0.0444627475886159
neg_558	-0.419751518278887	-0.409834080895487	0	0.0777061088397571	0	0	0	0	0	0	-0.000664867225022823	0	0	0	0	0
neg_559	-0.0570575159766602	-0.194577858929068	-0.0108264200373119	0	0	0	0	0	-0.280179017981185	-0.0492716230699004	0	-0.0485769856706228	0	0	0	0.0558071686579605
neg_560	-0.0775612273250506	-0.103858214583416	0	0.0181994998610725	0	0	0	0	0	0	0	-0.0112729726511333	-0.0650180605723812	0	0	0.115369348628587
neg_561	-0.0868991386496249	-0.220914539753106	0	0	0.115684912475688	0	-0.231534553248918	0	0	-0.0694776326757433	0	0	-0.0685746040566824	0	0	0
neg_562	-0.0345016472829754	-0.0176338665502322	-0.0222224427420315	0	0.2479121184456	0	-0.128343190568809	0	0	-0.0321220180208788	-0.000676775294724725	0	0	0	0	0
neg_563	-0.770745842098996	-0.00311991426189814	0	0	0	0	0	0	0	0	0	0	0	-0.00541618703608145	0	0
neg_564	-0.203086174731076	-0.00579922994482594	0	0	0	0	0	0	0	-0.0343607351248363	0	-0.0406243797880364	0	-0.103858214583416	-0.102115667050371	0
neg_565	0	-0.146415671019728	0	0	0	0	0	0	0	0	0	-0.0825844480609693	0	0	0	0
neg_566	-0.0827293295756758	-0.275832572539991	0	0.000922875401897357	0	0	-0.0368991386496249	0	-0.172780137339737	0	0	0	0	0	0	0
neg_567	-0.0468483308855634	-0.143912991704045	0	0.00125828603183424	0	0	-0.471793752232763	0	0	0	-0.000768070495772631	-0.0232346286666931	0	0	0	0.0684317072202596
neg_568	0	-0.0203866153296551	0	0	0	0.000908982653911802	-0.292194260310404	0	0	-0.0410451315841702	0	0	0	-0.0991406343031795	0	0
neg_569	-0.0252689239074346	-0.0713352915492399	0	0	0.106474020561267	0	0	0	0	-0.0372008097487397	0	0	-0.0538522605485651	0	0	0
neg_570	-0.0642956376771325	0	0	0	0	0	0	0	0	0	-0.000914936688762754	0	0	-0.283463660540626	-0.0469435954431787	0.0747350454491327
neg_571	-0.00829397054737427	-0.0220696225141905	0	0.00103997142063272	0.187587822014052	0.000164728297542968	-0.0443198507521931	0	0	0	0	0	-0.0226590719644346	0	0	0.0512305005358631
neg_572	-0.864009844004287	0	0	0	0	0	0	0	0	0	0	0	0	-0.008528162584845	0	0.0173818124082086
neg_573	-0.316839995236772	-0.208809986901123	0	0.00301075695629738	0.131217004723534	0	0	0	0	0	0	-0.126999563370778	0	-0.0442722184733855	0	0
neg_574	-0.133654189655857	0	0	0	0	0	0	0	0	-0.0340928035565435	0	0	0	0	-0.0599511769142222	0
neg_575	-0.0277636645099829	-0.0153336244194816	0	0	0	0	0	0	0	-0.0480232604294844	0	0	0	-0.0484717977215893	-0.104836660977256	0.0852399476044933
neg_576	-0.282739252967094	0	0	0	0	0	0	0	0	0	0	0	0	0	-0.0564720358829834	0.0949291469852737
neg_577	-0.0127019410153614	0	0	0	0	0	0	0	0	0	0	-0.0217798594847775	0	-0.0977592982177589	-0.0187829952764657	0.176185845274481
neg_578	-0.176689953558528	-0.139689596316437	0	0.00188544436946771	0	0	-0.0774024530623586	0	0	0	0	0	0	-0.0912376453776843	0	0
neg_579	0	-0.0989441511530981	0	0.00463025443575596	0.0755983805025205	0	0	0	0	0	0	0	0	0	0	0.0717818441630612
neg_580	-0.00479895208986623	-0.337476680030167	0	0	0.0232187512404239	0	-0.261114198388441	0	0	0.0186142976223554	0	0	0	-0.0262672170841107	0	0
neg_581	-0.0207021791767554	-0.062227602905569	0	0	0	0	0	0	-0.363894732663835	0	0	0	-0.0630949073155242	0	0	0
neg_582	-0.151417060294526	-0.0364287698963998	0	0	0	0	0	0	0	0	0	0	0	-0.215020045250665	0	0.179103322351447
neg_583	-0.00692057317508832	-0.0359762632477275	0	0.00374905727781527	0.610338189179534	0	0	0	0	-0.00533283054816814	0	0	-0.0105902433215576	0	0	0
neg_584	-0.44793394990672	-0.137321875124042	-0.00196086214424641	0	0.0361906085023618	0	-0.0500059540348509	0	0	-0.00695629738419402	0	0	-0.00900051601635374	0	0	0
neg_585	0	-0.0339657841463899	0	0	0	0	0	0	0	0	0	0	-0.0522486404953757	-0.0425018854443695	-0.0847517167467154	0.108702814273806
neg_586	-0.387042035486048	-0.00512840868495217	0	0.00145079982534831	0	0	-0.114474258722661	0	0	0	0	-0.029766204898186	0	-0.0229786051681023	0	0.0427579089429603
neg_587	-0.0646965426904299	0	0	0	0.08906045330052	0	-0.0978744095582106	0	0	0	-0.000581510737109514	0	0	0	0	0
neg_588	-0.125977454054698	-0.16160838328107	0	0	0.146332314531814	0	0	0	0	0	0	0	0	-0.0478307466359703	-0.325191521454372	0
neg_589	-0.1114833485492	-0.132316516492677	0	0	0	0.000722422895248681	0	0	0	0	0	-0.0944131306315246	-0.0584964077323066	0	-0.0898979875362204	0
neg_590	-0.0238697257174612	-0.0478446393839559	0	0.00527130552137498	0	0	0	0	0	0	-0.0374250783947922	0	0	-0.361751280117493	0	0
neg_591	0	-0.218352320088914	0	0	0	0	0	0	0	-0.0424403604175763	0	0	0	0	-0.10305045052197	0
neg_592	-0.0284305164132894	-0.0532151788195134	0	0	0.384374627872822	0	0	0	-0.0692851188822292	-0.00196284682253007	0	0	0	0	0	0.10248481721113
neg_593	0	-0.133991584964077	0	0	0	0	0	0	-0.307107132933751	-0.0381435319334736	-0.00794466716945183	0	0	0	0	0
neg_594	-0.757321478188386	-0.494796173540269	0	0.00385622990513237	0.0240860556503791	0	0	-0.0270630730758544	0	0	0	0	-0.0106398602786488	0	0	0
neg_595	-0.0742884928353114	-0.0324316278331283	0	0	0	0	0	0	0	-0.0296113999920613	0	0	0	-0.0474377803358076	0	0
neg_596	-0.482957567578296	-0.00416583971738182	0	0	0	0	-0.0987397292898821	0	0	-0.0234132497122216	0	0	-0.0340034930337792	0	-0.0132556662564998	0.0343051641328941
neg_597	-0.777981979121184	-0.168330488627793	-0.705783352518557	0.00645218910014687	0.0708430913348946	0	0	0	0	0	0	0	0	0	-0.0363731989044576	0
neg_598	-0.327565196681618	-0.00456674473067915	0	0	0	0	-0.0287639423649426	0	0	0	0	-0.0239907910927639	0	-0.00129996427579089	-0.00776009208907236	0
neg_599	-0.588814353193347	-0.227682292700353	0	0	0	0	0	0	0	0	0	0	0	-0.00318342396697496	0	0
neg_600	-0.0522665025999286	0	0	0	0	0	0	0	0	0	-0.00114714404794983	-0.153626007224229	0	-0.247717619973802	-0.0410371928710356	0
neg_601	-0.0982336363275513	-0.01966617711269	0	0	0	0	-0.112227602905569	0	0	0	0	-0.0139304568729409	0	-0.0938971142777756	-0.0120211963640694	0
neg_602	-0.435587266304132	0	0	0	0	0	0	0	0	0	0	0	0	-0.000722422895248687	-0.0782439566546263	0
neg_603	-0.332509030286191	0	0	0	0	0	0	0	0	0	0	0	0	-0.010377882745207	-0.32862104552852	0
neg_604	-0.0654209502639622	-0.072962727741833	0	0.00666851903306474	0	0	0	-0.127658476560949	0	0	0	-0.0268189576469654	0	-0.0634005477712063	-0.026747509228754	0
neg_605	-0.0304489342277617	-0.0396439487159132	0	0	0	0	-0.111912039058469	0	0	0	0	0	0	-0.152574127733894	-0.0767395705156194	0
neg_606	-0.0444627475886159	-0.0101436907077363	0	0	0	0.00475925852419323	0	0	0	0	0	-0.135138729012027	-0.0813043305680149	-0.0598777438177271	0	0
neg_607	-0.775695629738419	-0.0255825030762513	0	0	0.0628587305997698	0	0	-0.00111340451712778	0	-0.00765291946175525	-0.00383241376572858	0	0	0.0172309768586512	0	0
neg_608	-0.0823601794149168	0	0	0	0	0.021515897273052	-0.138451157067439	0	0	0	0	0	0	-0.0568848489659826	0	0
neg_609	-0.081814392886913	-0.101583773270353	0	0	0	0.00121859246616123	-0.176584765609495	0	0	0	-0.00265153018695669	-0.118501170960187	0	0	0	0
neg_610	-0.205041082840472	-0.0690767276624459	0	0	0	0	0	0	0	0	0	0	0	-0.102451077680308	-0.158764339300599	0
neg_611	-0.00278847298852856	-0.0392212122414956	0	0	0	0	-0.0561227325050609	0	0	0	-0.147937919263287	-0.0950045647600524	0	-0.0322430833961815	-0.0115567816456952	0
neg_612	-0.259572103362045	-0.32129758266185	0	0	0	0	-0.0899039415710713	0	0	0	-0.000625173659349818	-0.0354920017465169	0	-0.0375124042392728	-0.0186500218314611	0
neg_613	-0.687371492081134	0	0	0	0	0	0	0	0	0.000327471916802283	-0.252508633350534	0	0	-0.0219604652085897	-0.00252054142023578	0
neg_614	-0.0267455245504704	-0.0577958162981781	0	0	0.403891954114238	0	0	0	0	0	-0.00106974159488747	-0.0802385583296948	-0.0383658159012424	0	0	0
neg_615	-0.0102965109355773	-0.0286488310244909	0	0	0	0	0	0	0	0	0	-0.0560115905211765	0	0	0	0.0945659508593657
neg_616	-0.31091771523836	-0.408212598737745	0	0	0	0	0	0	0	0	-0.00123645457071409	0	-0.0609832096217203	0	0	0
neg_617	0	-0.147396102091851	0	0.170735918707578	0	0	-0.124780693049657	0	0	0	0	0	-0.0660838328107014	0	0	0
neg_618	-0.170547374270631	-0.197233358472592	0	0	0.113789544714802	0	-0.194994641368634	0	0	-0.0299924582225221	0	0	0	-0.0533501369428016	0	0.104213471996189
neg_619	-0.306464097169849	-0.150674790616441	0	0.000480292144643352	0.46595284404398	0.00156194180923272	0	0	0	-0.0149724129718573	0	0	-0.0713055213749851	0	-0.130595800420752	0
neg_620	-0.153504941848926	-0.0523955066883658	0	0	0.155305045052197	0	0	0	0	-0.114595324097964	-0.00253641884650498	0	0	-0.0552038264597309	0	0
neg_621	-0.279381177311158	-0.00515420950263962	0	0	0	0	0	-0.145836144960902	0	-0.0469793196522844	-0.0115786131068154	0	0	-0.0116480768467431	0	0
neg_622	-0.163081014567539	-0.119185884968047	0	0.00134958123288215	0.0642222045806375	0	-0.149464136863414	0	0	0	-0.00459651490493391	-0.212001349581233	0	0	0	0
neg_623	-0.00714285714285714	-0.0302464970428294	0	0	0	0	-0.245413408486484	-0.0889632040646211	0	0	0	0	0	-0.0826558964791807	0	0
neg_624	-0.808669074742984	-0.00310800619219624	0	0	0.00955424125749216	0	0	-0.0169570912555075	0	0	0	0	0	0	0	0
neg_625	-0.525370142499901	-0.00580915333624419	0	0	0	0	0	0	0	0	-0.0237526296987258	0	0	0	-0.0617492954392093	0
neg_626	-0.153471202318104	0	0	0	0	0	-0.134350811733418	0	0	0	-0.000652959155320922	-0.0388322152979002	0	0.122500297701743	0	0
neg_627	-0.0625133965784146	0	0	0	0	0	0	0	0	0	-0.000339379986504187	0	0	-0.222948834993847	-0.179742388758782	0
neg_638	0	0	0	0.00931806454173779	0	0	-0.0906362878577383	0	0	0	0	0	0	0	0	0
neg_639	0	-0.023615686897154	0	0.00428095105783353	0	0	0	0	0	0	0	0	0	0	0	0
neg_640	0	0	0	0.00467590203627992	0	0	0	0	0	0	0	0	0	0	0	0
neg_641	0	-0.0177013456118763	0	0.0501806057238122	0	0	0	0	0	0	0	0	0	0	0	0
neg_642	0	-0.009010439407772	0	0.000956614932719405	0	0	0	0	0	0	0	0	0	0	0	0
neg_643	0	-0.00522565792085103	0	0.0111221371015758	0	0	0	0	0	0	0	0	0	0	0	0
neg_644	0	-0.0133271146747112	0	0.00374111856468067	0	0	0	0	0	0	0	0	0	0	0	0
neg_645	0	0	0	0.00828603183423967	0	0	0	0	-0.272375262969873	0	0	0	0	0	0	0
neg_646	0	0	0	0.00467590203627992	0	0	0	0	0	0	0	0	0	0	0	0
neg_647	0	-0.0062834914460366	0	0.0446731234866828	0	0	0	0	0	0	0	0	0	0	0	0
neg_648	0	-0.0198150279839638	0	0.0522268090342555	0	0	0	0	0	0	0	0	0	0	0	0
neg_649	-0.0799091017346088	-0.259552256579208	0	0	0	4.36629222403054e-05	0	0	-0.0369308935021633	-0.00619021156670504	0	-0.00637875600365181	-0.00774222998451951	0	-0.0226650259992855	0
neg_650	-0.0755705950065494	-0.19227364744175	0	0	0	0.0140257214305561	0	0	0	-0.0339181518675823	0	0	0	0	0	0
neg_651	-0.0040308815940936	-0.074131703250903	0	0.0103203270749811	0.0817866073909419	0	0	0	-0.35880800222284	0	0	0	-0.13720080974874	0	0	0
neg_652	-0.00642440360417576	0	0	0	0	0	0	0	0	-0.0616222760290557	0	0	0	0	0	0
neg_653	-0.139304568729409	-0.0966776485531695	0	0.000512046997181757	0.0848370579129123	0	0	0	-0.227791450005954	0	-0.00256420434247608	-0.0502461001071726	-0.0256003651808042	-0.0202853967371889	-0.0274004683840749	0
neg_654	-0.198676219584805	-0.175580518397968	0	0	0.287421109038225	0	0	0	0	0	-0.0749851149128726	0	-0.0690052792442345	0	0	0
neg_655	-0.0514349223990791	-0.00507879172786091	0	0	0	0	0	0	0	0	0	0	0	0	-0.019626483547017	0.0635771841384512
neg_656	-0.144528241971976	-0.129934902552296	-0.033664113047275	0	0	0	0	0	0	0	0	0	0	0	0	0
neg_657	-0.22937125391974	0	0	0	0	0	0	0	0	-0.0221450402889692	0	0	0	-0.158678998134402	-0.0945540427896638	0
neg_658	-0.0127178184416306	-0.00962568967570357	0	0	0	0	0	0	0	0	0	-0.190535069265272	-0.0799468106219982	0	0	0
neg_659	-0.00693248124479022	-0.110437423093717	0	0	0	0	-0.14544913269559	0	0	0	0	0	0	0	0	0
neg_660	-0.153737149208113	-0.0348846901917199	0	0	0	0	0	0	0	-0.0373595840114317	0	0	0	-0.0601297979597507	0	0
neg_661	-0.00462826975747231	-0.236039772952804	0	0.00190330647402056	0	0	-0.139612193863375	0	0	0	0	0	0	-0.09778708371373	0	0
neg_662	0	-0.00320327074981146	0	0	0.202199023538284	0	-0.000738300321517882	0	0	-0.00254435755963958	-0.00062715833763347	0	0	0.000841503592267694	0	0.00458857619179931
neg_663	-0.0418092327233755	0	0	0.00170285396737189	0	0	0	0	0	0	0	0	0	-0.0429285912753543	-0.0480391378557536	0
neg_664	-0.433941968006986	-0.039899972214504	0	0	0	0	0	0	0	-0.0116838010558488	0	0	-0.0465903227086889	-0.0350633112372484	0	0
neg_665	-0.00282419719763427	-0.0223137379430794	0	0.000571587345691263	0	0	0	0	0	-0.00522565792085103	-0.644754495296312	0	0	-0.00842892867066249	0	0
neg_666	-0.0157940697812885	-0.0222323661334498	0	0	0.30799825348311	0	0	0	0	0	0	-0.00109355773429127	0	-0.00769261302742825	0	0
neg_667	-0.0978545627753741	-0.212819037034097	0	0	0	0	0	0	0	0	0	-0.0420553328305482	0	0	0	0
neg_668	-0.371698487675148	-0.364934704084468	0	0	0	0	0	0	0	0	0	-0.0237883539078315	0	0	0	0
neg_669	-0.0197733497400071	-0.00926249354979558	0	0	0.294694954947803	0.000585480093676815	0	0	0	0	0	0	-0.017895844083674	-0.0227106735998095	0	0
neg_670	-0.0674056285476124	-0.254540943912992	-0.0067856150518001	0.00952050172667011	0.184192037470726	0.00345334021355139	-0.335617036478387	0	0	0	-0.000700591434128522	0	0	0	0	0
neg_671	-0.118731393641091	-0.060780772436788	0	0.0109891636565713	0	0	0	-0.180055967927599	0	0	-0.023847894256341	0	-0.0169352597943873	0	0	0
neg_672	-0.00723415234390505	-0.160788711149923	0	0.00246695510657722	0	0	-0.203725241138411	0	0	0	-0.000440598578970348	0	-0.00696225141904497	0.0145516611757234	-0.00733140157980391	0.0939586393045687
neg_673	-0.00188345969118406	-0.023496606200135	0	0	0.135293533918152	5.16016353749059e-05	0	0	0	-0.0179137061882269	0	0	0	0	0	0.0378597229389116
neg_674	-0.132570555312984	0	0	0	0	0	0	0	0	0	-0.00160560473147303	0	0	-0.051123327908546	0	0
neg_675	-0.0396856269598698	-0.0775513039336324	0	0	0.180766482753146	0	0	0	0	0	0	0	-0.049841225737308	-0.0348569046957488	0	0
neg_676	-0.287595760727186	-0.0580637478664708	0	0	0	0	0	0	0	-0.00412416147342516	0	0	0	0	0	0
neg_677	-0.0144742587226611	-0.100142896836423	0	0.00103997142063271	0	0	-0.455771444448855	0	0	0	0	0	0	-0.0201762394315881	0	0
neg_678	-0.0146905886555789	0	0	0	0	0	-0.549878934624697	0	0	0	0	-0.0563331084031279	0	0	0	0.0403941571071329
neg_679	-0.020233795101814	-0.110088119715794	0	0	0	0	0	0	0	0	0	0	0	0	-0.014394871591315	0
neg_680	-0.667641805263367	-0.00113722065653158	0	0	0	0	0	0	0	-0.00300877227801374	-0.000569602667407618	0.0100563648632557	-0.00774222998451951	-0.00555709919422062	0	0
neg_681	0	-0.021680625570595	0	0	0.115083554955742	0	0	0	0	0	0	0	0	0	0	0.0284325010915731
neg_682	-0.193256063192157	-0.123641487714841	0	0.00351486524034454	0	0	0	0	0	0	-0.00153415631326162	-0.0402433215575755	0	-0.0529968642083118	0	0
neg_683	-0.166204898186004	-0.005350692652721	0	0	0	0	-0.254495296312468	0	0	-0.0200273885603144	-0.000835549557416741	0	0	-0.00815107371095145	-0.0168598420196086	0
neg_684	-0.0873972928988211	0	0	0.000932798793315603	0.21945977057119	0	0	0	0	0	-0.0217302425276863	0	0	0	0	0
neg_685	-0.01002064065415	-0.0215456674473068	0	0	0	0	-0.184972016036201	0	0	-0.0544933116341841	0	0	0	-0.114912872623348	-0.017492954392093	0
neg_686	-0.261300758147104	-0.120003572420911	0	0	0	0	0	0	0	0	-0.00298297146032628	0	0	-0.059050132973445	0	0
neg_687	-0.0902115667050371	-0.0551542095026396	0	0.0111638153455325	0	0	-0.211384114635018	0	0	0	0	0	0	0	-0.124020561267019	0
neg_688	-0.113158417020601	-0.0160937562021196	-0.0132417735085143	0	0	0	-0.137784305164133	0	0	0	-0.000678759973008376	-0.131731036399	0	0	0	0
neg_689	-0.033624419481602	-0.0123903465248283	0	0	0	0.00410828404715596	0	0	0	-0.0420771642916683	0	-0.201875520978049	0	-0.104201563926488	0	0
neg_690	-0.00519985710316358	-0.00898463859008455	0	0	0	0	0	0	0	0	0	0	-0.152333981661573	-0.198523399356964	-0.0203647838685349	0
neg_691	-0.0856031437304013	-0.0458857619179931	0	0	0	0.000833564879133088	-0.318340412019212	0	0	-0.0633310840312785	0	0	0	0	0	0
neg_692	0	-0.0146747112293097	0	0	0	0	0	0	0	0	0	0	0	-0.0623050053586314	-0.014837454848569	0
neg_693	-0.245907593379113	0	0	0	0	0	-0.0752530464811654	0	0	0	0	-0.015569801135236	0	-0.0304191640535069	-0.0185785734132497	0
neg_694	-0.131357916881673	-0.193365220497757	0	0	0	0	-0.133785178422578	0	0	-0.0119953955463819	0	0	-0.0367304409955146	-0.0129202556265629	-0.0253086174731076	0.0170007541777478
neg_695	-0.107553685547573	-0.0845730957011868	0	0	0	0	0	-0.173730798237606	0	0	0	0	-0.0730738697257175	0	0	0
neg_696	-0.187216687175009	-0.0338149485968325	0	0	0	0	-0.148565077600921	0	0	-0.00960187353629977	0	0	0	-0.0535366967014647	-0.00786131068153852	0
neg_697	-0.0183245345929425	-0.0102766641527408	0	0.00166911443654983	0	0	-0.595484856904696	0	0	0	-0.000516016353749057	0	0	0	0	0
neg_698	-0.0515897273052038	0	0	0	0	0	-0.112060889929742	0	0	0	-0.000998293176676062	-0.173742706307308	0	0.0526713769697932	0	0.192452268487278
neg_699	-0.0058686936847537	0	0	0.00140713690310801	0	0	0	0	0	-0.0199380780375501	0	0	-0.000772039852339935	0.00759139443496209	0	0.049392688445203
neg_700	-0.130139324415512	0	0	0	0	0	0	0	0	0	0	-0.21427777557258	0	-0.0872027944270234	-0.0351744532211329	0
neg_701	-0.114859286309689	-0.184297225419759	0	0	0.18125272893264	0	-0.221601238439249	0	0	0	0	0	0	0	0	0
neg_702	-0.0504485372921049	-0.107007899019569	0	0	0	0	0	0	0	-0.0463164371055452	0	-0.0646647878378915	0	0	0	0
neg_703	-0.335557496129877	-0.520225856388679	0	0	0	0	0	0	0	0	-0.000678759973008377	0	0	0	0	0
neg_704	-0.399702298257452	-0.036002064065415	0	0.00324296431548446	0	0	0	0	0	0	0	0	-0.057206366847934	0	-0.0414619140237368	0
neg_705	-0.18029015996507	-0.124590163934426	0	0.0235243916961061	0	0	-0.117576310880006	0	0	0	-0.000643035763902668	0	-0.0559341880681142	-0.0861310681538523	0	0.0887627515579724
neg_706	-0.174137657285754	-0.131246774897789	0	0	0	0	0	0	0	0	0	0	0	-0.109397451673084	0	0
neg_707	0	-0.0118842535624975	0	0	0	0.000371134839042591	0	0	0	0	-0.00117294486563728	0	0	-0.00420950263962212	0	0
neg_708	-0.621920771642917	-0.147402056126702	0	0	0	0	0	0	0	0	0	0	0	-0.0789624101933077	0	0.0258861588536498
neg_720	-0.0486444647322669	0	0	0	0	0	-0.194675108164966	0	0	0	-0.000756162426070735	0	0	-0.227178184416306	0	0.0720854999404597
neg_721	-0.1083515262176	0	0	0	0	0	0	-0.432636049696344	0	-0.010173460881991	0	0	0	0	-0.0252470924463145	0
neg_722	-0.303818521017743	-0.348709959115627	0	0	0	0	0	0	0	0	0	-0.0363573214781884	0	-0.0914440519191839	0	0
neg_723	-0.308548009367682	0	0	0	0	0.000450521970388602	-0.195516611757234	0	0	0	0	0	0	-0.0388242765847656	0	0
neg_724	-0.432413765728575	-0.0290021037589807	0	0	0	0	0	0	0	0	0	0	0	-0.0446393839558608	0	0
neg_725	-0.701474615964752	-0.0767276624459175	0	0.000226253324336126	0	0	0	0	0	0	-0.0331381733021077	-0.0222978605168102	0	0	-0.00575556702258564	0
neg_726	-0.80139721351169	-0.0630968919938078	0	2.38161394038021e-05	0	0	0	0	0	0	0	0.000307625133965786	0	0	0	0
neg_727	-0.207001944984718	-0.165274084070972	0	0	0	0	-0.231203111975549	0	0	0.0151887429047751	-0.0473683165958798	0	0	-0.0242726154090422	0	0
neg_728	-0.159133489461358	-0.276543087365538	0	0	0.329297820823245	0	0	0	0	-0.0652423292184337	-0.0040745445163339	-0.0437065851625452	0.415214543722463	0	0	0
neg_729	-0.576705830984797	-0.518038740920097	0	0.000555709919422066	0	0	0	0	0	0	-0.0194141229706664	-0.00992140673996744	0	0	0	0
neg_730	0	-0.304787044020164	0	0.00166117572341523	0	0	0	0	0	-0.0306652641606796	0	0	-0.0715674989084269	0	0	0
neg_731	-0.504515143095304	0	0	0	0	0	0	-0.0214067399674513	0	0	-0.00263962211725479	-0.0353094113444211	0	0	0	0
neg_732	-0.0861985472154964	0	0	0	0	0	0	0	0	0	0	-0.0433850672805938	0	0	0	0
neg_733	-0.174465129202556	-0.0149525661890208	0	0	0	0	-0.280067875997301	0	0	0	0	0	0	-0.0441471837415155	0	0
neg_734	-0.0206783630373516	-0.174006668519033	0	0.00247092446314453	0.0989878140753384	0	-0.292918667883936	0	0	0	-0.00554916048108602	0	0	0	0	0
neg_735	-0.409820188147501	0	0	0	0	0	0	0	0	0	0	0	0	-0.0437978803635931	-0.0986524034454015	0
neg_736	-0.299245822252213	-0.0099194220616838	0	0	0	0	0	0	0	0	0	0	0	-0.232310562457826	0	0
neg_737	-0.439955543206446	-0.18952288334061	0	0.00456277537411186	0.0900369150160759	0	0	0	0	0	-0.145429285912754	-0.159185091096733	0	-0.0401579803913786	0	0
neg_738	-0.00372722581669511	-0.0448775453498988	0	0	0.154580637478665	0	0	0	0	0	0	0	0	0	0	0
neg_739	-0.0516889612193863	-0.0920235779780098	0	0	0	0	0	0	0	-0.0437760489024729	0	0	0	-0.106493867344104	-0.071283689913865	0
neg_740	-0.0785396737188902	-0.0953121898940182	0	0.00782757115071646	0.146905886555789	0	0	0	0	0	-0.14186083435875	-0.155400309609812	-0.0767733100464415	0	0	0.414242051363474
neg_741	0	-0.0324534592942484	0	0.00475528916762593	0	0	-0.244960901837812	0	0	0	0	0	0	0	0	0
neg_742	0	-0.0168598420196086	0	0.0036478386853491	0.0753026634382567	3.37395308220539e-05	0	0	0	-0.0226491485730163	-0.000754177747787083	0	0	0	0	0
neg_743	-0.0145040288969158	-0.177209939268845	0	0	0	0	0	0	0	-0.00555709919422062	0	-0.196235065295916	-0.0333247330607708	0	0	0
neg_744	-0.00964553645854007	-0.00785337196840392	0	0.000214345254634224	0.0674215059738816	0.0742984162267296	0	0	0	-0.00609693168737348	0	0	-0.0147342515778192	0	0	0.0172667010677569
neg_745	-0.0542551502401461	-0.122581669511372	0	0	0.0854523081808439	0	0	0	0	-0.0252609851943	0	0	0	0	0	0
neg_746	0	0	0	0	0.100938752828167	0	0	0	0	0	-0.00425713491842972	0	-0.0257928789743183	-0.0213253681578216	-0.00606716151311872	0
neg_747	0	-0.0563013535505894	0	0	0	0	0	0	0	-0.0333743500178621	0	0	0	0	0	0
neg_748	-0.28175286786012	-0.0427797404040805	0	0.0262076767356012	0	0	0	0	0	0	0	0	0	-0.110074226967809	0	0
neg_749	-0.0104394077720002	-0.0183146112015242	0	0.00218513079029889	0	0	-0.39308935021633	0	0	0	-0.001810026594689	0	0	0	0	0
neg_750	-0.192908744492518	-0.00134958123288215	0	0.000321517881951332	0	0	-0.0570515619418092	0	0	0	-0.000686698686142978	0	0	0	0	0
neg_751	-0.327960147660064	-0.105737704918033	0	0	0	0	0	0	0	0	0	0	0.217022585638868	0	0	0
neg_752	0	-0.00337593776048902	0	0	0	0	0	0	0	0	-0.00665264160679554	0	0	0	0	0
neg_753	-0.0054538959234708	-0.191582979399039	-0.0306791569086651	0	0	0	0	0	0	0	0	0	-0.0882983368395983	0	0	0
neg_754	-0.00567221053467233	-0.183229468503156	-0.0309272416941214	0	0	0	0	0	0	0	0	0	-0.0870976064779899	0	0	0
neg_755	-0.0076588734966062	-0.00728376930099631	-0.00545984995832176	0.00308022069622514	0.069705870678363	0	0	0	0	0	0	0	0	0	0	0
neg_756	0	-0.232219267256778	0	0	0.5357003929663	0	-0.14803715317747	-0.194583812963919	0	0	0	0	0	0	0	0
neg_757	-0.00071845353868138	-0.00152621760012702	0	0.0147878378914778	0.0521077283372365	0	0	0	0	0	0	0	-0.00233993569642361	0	-0.00125233199698329	0
neg_758	0	-0.193226293017902	0	0.00610487040050808	0.0999106894772357	0	0	0	0	0	0	0	-0.0742884928353114	0	0	0
neg_759	-0.00425911959671337	-0.181260667645775	0	0	0.11133648235621	0	0	0	0	0	0	0	0	-0.0506251736593498	0	0
neg_760	-0.0365399118802842	-0.152218870321121	0	0	0.142335172468543	0	0	-0.101812011272973	-0.344962886516096	0	-0.0403981264637002	0	-0.0632080339776922	0	0	0
neg_761	-0.171809629659032	-0.0138490850633112	0	0	0	0	0	0	0	0	-0.321795736911047	-0.0147838685349105	0	-0.0850950660897868	0	0.035077203985234
neg_762	-0.0192533640296908	-0.179782082324455	0	0	0	0	0	0	0	-0.0363851069741595	0	0	0	0	-0.0568550787917279	0
neg_763	-0.109619735640853	-0.0450958599611003	0	0	0.17818044694955	0	0	0	0	0	-0.00120469971817568	0	0	0	-0.0102667407613226	0
neg_764	-0.0269102528480133	0	0	0.0104136069543127	0	0.00112134323026238	0	0	0	-0.0441868773071885	0	0	0	-0.0394950978446394	-0.0463601000277855	0.0683701821934664
neg_765	-0.35799825348311	-0.191823125471361	0	0.00662684078910809	0	0	0	0	0	0	0	0	0	0	0	0
neg_766	-0.00328861191600842	-0.0049716191005438	0	0.035922676934069	0.0201603620053189	0	0	0	0	0	-0.000512046997181757	-0.00738697257174612	0	0	0	0.0136248164172588
neg_767	-0.0904874369864645	0	0	0.00221490096455365	0	0	0	0	0	0	-0.000928829436748301	0	0	-0.0594728694478625	-0.159224784662406	0
neg_768	-0.0330647402056127	-0.174365895288374	0	0.00974477037272258	0	0	0	0	0	0	0	-0.0652522526098519	0	-0.0618941769539158	0	0
neg_769	-0.0153514865240345	-0.0105545191124519	0	0	0	0	-0.583523200889136	0	0	-0.0269261302742825	0	0	0	-0.0261044734648514	0	0
neg_770	-0.210060334219823	0	0	0	0	0.000210375898066925	0	0	0	-0.0296828484102727	0	-0.0916544278172508	0	-0.0508157027745802	-0.0532191481760807	0
neg_771	-0.416583971738181	0	0	0.000130988766720917	0	0	0	-0.0551740562854761	0	0	0	-0.00268923907434605	0	-0.00627753741118565	-0.00610685507879173	0
neg_772	-0.258760369944032	-0.0244889453419601	0	0	0	0	0	0	0	0	-0.0950899059262494	0	0	-0.0498650418767118	-0.0925415790100425	0
neg_773	0	-0.0655102607867265	0	0	0	0	-0.146292620966141	0	0	0	-0.0197495336006033	0	0	0	-0.240969713809392	0.159574088040329
neg_774	0	-0.251573849878935	0	0.00235581312269281	0	0	-0.126523240582702	0	0	0	0	-0.069705870678363	0	-0.046459333941968	0	0
neg_775	-0.115069662207756	-0.0323105624578256	0	0.031939427618783	0	0	0	0	0.0937026158059779	0	0	0	0	-0.0407772000158774	0	0
neg_776	-0.0225141904497281	-0.107583455721827	0	0.254578652800381	0	0	0	0	0	0	0	-0.0262136307704521	0	-0.0338089945619815	-0.0292601119358552	0
neg_777	-0.0136843567657683	-0.118185607113087	0	0	0	0	0	-0.134426229508197	0	0	0	0	0	-0.062023181042353	-0.055515420950264	0
neg_778	-0.145421347199619	-0.0358254276981701	0	0	0	0	-0.161050688683364	0	0	0	-0.00390386218393998	0	0	-0.0551423014329377	0	0
neg_779	-0.0592644782280792	-0.0236930893502163	0	0	0	0	0	0	0	-0.0186123129440718	0	0	-0.0616580002381614	0	0	0
neg_780	-0.0892152582066447	-0.0123585916722899	0	0	0.0969892430437026	0	-0.227606874925575	0	0	0	0	0	0	0	-0.0585380859762633	0.143448576985671
neg_781	-0.50010320327075	-0.199285515817886	0	0	0	0	0	0	0	0	0	0	0	0	-0.012789266859842	0
neg_782	-0.795840114317469	-0.0711010995117691	0	0	0	0	0	0	0	0	0	0	0	-0.00266145357837494	0	0
neg_783	-0.0306712181955305	-0.0332711467471123	0	0	0.208573810185369	0	0	0	0	0	0	0	0	-0.0524471083237407	-0.0297026951931092	0.0996110030564046
neg_784	0	-0.0711904100345334	0	0.00546778867145636	0.27254792998055	0	0	0	0	0	0	-0.165786131068154	-0.0632020799428413	-0.0458996546659786	0	0
neg_785	-0.115458659151352	-0.055106577223832	0	0	0.196437502480848	0	-0.167488985035526	0	0	-0.025380065891319	-0.0262414162664232	0	0	-0.221269797165879	0	0
neg_786	-0.198485690469575	-0.0113007581471044	0	0	0	0	0	0	0	0	0	0	0	-0.176517286547851	-0.164978367006708	0.0711804866431151
neg_787	-0.519332751161037	-0.0164311515103402	0	0	0	0	0	0	0	-0.0283352518556742	-0.000652959155320923	0	0	0	0	0
neg_788	-0.0150914936688763	-0.0108343587504466	0	0	0	0	0	0	0	0	0	0	0	0	0	0
neg_789	0	-0.0886059619735641	0	0	0	0	0	-0.41146151708808	0	0	-0.00259000516016354	0	-0.0533620450125035	0	0	0
neg_790	-0.352595959195014	-0.125812725757155	0	0	0	0	0	0	0	0	0	0	0	-0.0889532806732029	-0.0342456237843846	0
neg_791	-0.167526693922915	0	0	0	0	0	0	0	0	0	0	0	-0.0693168737347676	-0.116970984003493	-0.0619418092327234	0
neg_792	-0.339032667804549	-0.00728773865756361	0	0	0	0	0	-0.09154527051165	0	0	0	0	0	-0.0619775334418291	-0.0171575437621561	0
neg_793	-0.00604136069543127	-0.00837931171357123	0	0.000952645576152106	0	0	0	0	0	0	0	0	0	-0.0825526932084309	-0.00664668757194459	0.294359544317866
neg_794	-0.0526356527606875	0	0	0	0	0	0	0	0	0	-0.000607311554796967	0	0	-0.0825050609296233	-0.0112729726511333	0
neg_795	-0.0418628190370341	-0.0067697376255309	0	0	0	0.030175048624618	0	0	0	0	0	0	0	0	-0.189544714801731	0.0844996626046918
neg_796	-0.234815226451792	0	0	0	0	0	-0.0917179375223276	0	0	-0.0197157940697813	-0.00997300837534236	0	0	-0.162469733656174	0	0
neg_797	-0.298467828365022	0	0	0	0	0	0	0	0	0	0	0	0	0	0	0
neg_798	-0.614627078950502	0	0	0	0	0	0	0	0	0	-0.000533878458301911	0	0	-0.0384769578851268	-0.00810344143214385	0
neg_800	-0.632616202913508	-0.00588258643273925	0	0	0	0.00134958123288215	0	0	0	-0.0198150279839638	0	0	0	0	0	0
neg_801	-0.0261282896042551	-0.0373992775771047	0	0	0	0	-0.368096296590323	0	0	-0.0187373476759417	0	0	0	0	0	0
neg_802	0	-0.0429563767713254	0	0	0	0	0	0	0	0	0	0	-0.0540348509506609	0	-0.0123982852379629	0
neg_803	-0.0126622474496884	0	-0.0101555987774382	0	0.231613940380264	0	0	0	-0.169420077005517	0	-0.000591434128527766	0	0	-0.0413626801095542	0	0.070954233318779
neg_804	-0.0182689636010003	-0.00987972849601079	0	0	0	0.00873258444806097	-0.473117532647958	0	0	-0.0506430357639027	0	0	0	0	0	0
neg_805	-0.121712380423133	0	0	0.0164847378239987	0	0	0	0	0	0	0	0	0	-0.0490493391021315	-0.0119179930933196	0
neg_806	0	0.0157563608938991	0	0.0479260111935855	0.221180486643115	0	-0.171869170007542	0	0	0	-0.000559679275989363	0	-0.0620648592863097	0	0	0
neg_807	-0.14719961894177	-0.204001111419839	-0.0133469614575477	0	0	0.00423530345730957	0	0	0	0.0528083197713651	0	-0.172186718532926	0	0	-0.0431310284602866	0.104173778430516
neg_808	-0.619267256777676	0	0	0	0	0.000897074584209899	0	0	0	0	0	-0.00921287659270432	0	-0.0592783709760648	0	0
neg_809	-0.00652959155320922	-0.0072202595959195	0	0.0104691779462549	0	0	-0.0932580478704402	0	0	0	0	0	0	0	-0.0464434565156988	0
neg_810	-0.0067459214861271	0	0	0	0	0	0	-0.253407692613027	0	0	0	0	0	0	-0.0992755924264677	0
neg_811	-0.209407375064502	-0.040388203072282	0	0.000420751796133844	0	0	-0.118689715397134	0	0	0	-0.000525939745167311	0	-0.0331738975112134	0	-0.00351486524034454	0.021958480530306
neg_812	-0.00377485809550272	-0.0820763704203549	0	0	0	0	0	0	-0.351778271742151	0	0	0	-0.061620291350772	0	0	0
neg_813	-0.62592982177589	-0.0149664589370063	0	0	0.0945222879371254	0	-0.0877128567459215	0	0	0	0	-0.0123268368197515	0	0	-0.0227543365220498	0
neg_814	0	-0.00921287659270432	0	0.00298495613860993	0.17089469297027	0	0	0	0	0	0	-0.0574881911642123	-0.039628071289644	-0.0313261620291351	-0.0167070217917676	0
neg_815	-0.621325368157822	0	0	0	0	0	-0.0404020958202675	0	0	0	-0.111197554876355	0	0	-0.0145913547413964	0	0
neg_816	-0.0234271424602072	-0.160068272932958	0	0.00222283967768825	0	0	0	0	0	0	0	-0.047298852855952	0	0	-0.0142599134680268	0
neg_817	-0.182830548168142	-0.162495534473862	0	0	0.301696899932521	0	0	0	0	-0.0266006430357639	0	0	0	-0.0465545984995832	0	0
neg_818	-0.0900785932600325	-0.00777398483705791	0	0	0	0.00099035446354146	-0.186992418528956	0	0	0	0	-0.0398880641448021	0	0	0	0
neg_819	-0.738252689239074	-0.462443932838487	0	0	0	0	0	0	0	0	0	0	0	-0.00584289286706625	0	0
neg_820	-0.0094768388044298	-0.110979240265153	0	0	0	0	0	0	0	-0.0444825943714524	0	-0.241350772039852	0	0	0	0
neg_821	-0.170896677648553	0	0	0	0	0	0	0	0	0	-0.0222303814551661	0	0	-0.0595661493271941	-0.0482376056841186	0
neg_822	-0.332251022109316	-0.0796113999920613	0	0	0.12168856428373	0.00107569562973842	0	0	0	-0.0795101813995951	0	0	0	0	0	0.0898027229786052
neg_823	-0.00682530861747311	0	0	0	0	0	0	-0.116518477354821	0	-0.0291866788393601	-0.000696622077561227	0	-0.0708569840828802	-0.0579545905608701	0	0
neg_824	-0.460669630452904	-0.143950700591434	0	0	0	0	0	0	0	0	0	0	0	-0.0382586432739253	0	0
neg_825	-0.171916802286349	-0.254798952089866	0	0	0.231903703409677	0	0	0	0	-0.0283312824991069	0	0	0	0	-0.28119318858413	0
neg_826	-0.0609752709085857	-0.065399118802842	0	0	0	0	0	0	0	0	-0.0196522843647045	0	0	-0.118427737863692	-0.125499146588338	0
neg_827	-0.100299686420831	0	0	0.00202437184932323	0	0	0	0	0	0	0	0	-0.059050132973445	0	0	0
neg_828	-0.154735442384789	-0.102429246219188	0	0.0022446711388084	0	0	-0.223169134283333	0	0	0	0	0	0	0	-0.0365399118802842	0
neg_829	-0.421740165919105	-0.00977255586869368	0	0	0	0.000359226769340688	0	0	0	0	-0.00111935855197872	-0.0231552415353471	0	-0.136357321478188	-0.095018457508038	0.0561425792878974
neg_830	-0.0080419164053507	0	0	0	0	0	-0.0776564918826658	-0.534396459333942	0	0	-0.000573572023974915	0	0	0	0	0
neg_831	-0.17039455404279	-0.0620747826777279	0	0	0	0	0	0	0	0	0	-0.115025999285516	0	-0.0626543087365538	0	0.0829754296828484
neg_832	-0.00603739133886397	-0.00750009923391418	0	0.000420751796133847	0.0479537966895566	0	0	0	0	0	0	0	0	-0.00437423093716509	0	0.0558290001190807
neg_833	-0.112094629460564	-0.0282975429682848	0	0	0	0	0	-0.248245544397253	0	0	-0.000861350375104194	-0.0226709800341365	0	0.336444647322669	0	0
neg_834	-0.303993172706704	-0.0081093954669948	0	0	0	0	0	0	0	0	-0.0077104751319811	0	-0.0657246060413607	-0.0964771960465209	-0.0103223117532648	0
neg_835	-0.501240423927281	0	0	0	0	0	0	0	0	0	0	0	0	-0.11398999722145	-0.0336184654467511	0
neg_836	-0.136893184614774	-0.0555253443416822	0	0	0	0.000783947922041836	0	0	0	-0.021924740999484	0	0	-0.0851347596554599	0	0	0
neg_837	-0.0374806493867344	-0.0198070892708292	0	0	0	0	0	0	0	0	0	-0.0647441749692375	0	-0.151385305441988	0	0
neg_838	-0.212340729567737	-0.0382368118128052	0	0	0	0	0	0	0	0	0	-0.0252828166554202	0	-0.163063152462986	0	0
neg_839	-0.0296947564799746	0	0	0	0	0.000668836581590126	-0.0908228476164014	0	0	-0.0253344182907951	-0.000605326876513316	-0.0139205334815226	0	0	0	0
neg_840	-0.3071011788989	-0.0783451752470924	0	0	0.439008851665145	0	0	0	0	0	0	0	0	0	0	0
neg_841	-0.273171118961616	-0.278662723772476	-0.00757750168697654	0	0	0	0	-0.116373595840114	0	0	-0.00557496129877347	-0.0200631127694201	0	0.0463462072798	0	0
neg_842	-0.0765986583574803	-0.151008216568094	0	0.00190529115230421	0.316242607073393	0.000490215536061605	0	0	-0.254610407652919	0	-0.000770055174056287	0	0	0	0	0
neg_843	-0.015411026872544	0	0	0	0	0	0	0	0	0	0	0	0	-0.341136426785218	0	0
neg_844	-0.175237169054896	-0.162199817409598	0	0	0	0	0	0	0	0	0	-0.280051998571032	0	0	0	0.103544635414599
neg_845	-0.519715794069781	-0.132894057873219	0	0	0.0865538046282698	0	0	0	0	0	-0.00269717778748065	0	-0.0445421347199619	-0.0711705632516969	0	0
neg_846	-0.0905747628309451	0	0	0	0	0.233213591076886	0	0	0	-0.035077203985234	0	0	0	0	-0.0718294764418688	0.105459849958322
neg_847	-0.00672805938157425	-0.00531695312189894	-0.00150240146072322	0.000160758940975666	0	0	-0.0654546897947843	0	0	0	-0.264545707140872	0	0	-0.00482475290755369	0	0
neg_848	-0.0198150279839638	-0.218050648989799	0	0	0	0	0	0	0	-0.0342396697495336	0	0	0	0	0	0
neg_849	-0.297729528043504	-0.00506886833644266	0	0	0	0.000867304409955147	0	0	0	0	-0.0268268963601	0	-0.0684158297939904	-0.0500714484182114	0	0
neg_850	-0.123625610288572	-0.00640257214305561	0	0	0	0	-0.311640138133609	0	0	0	0	-0.00831183265192712	0	-0.0740245306235859	0	0
neg_851	-0.0686321597269083	-0.0835827412376454	-0.00971500019846783	0	0.237780335807566	0	0	0	0	0	-0.000887151192791648	0	-0.0435061326558965	-0.0332473306077085	0	0
neg_852	-0.0321537728734172	0	0	0	0	0	-0.326459730877625	0	0	0	0	0	0	-0.0985333227483825	-0.00656134640574763	0
neg_853	-0.0881455166117572	0	0	0.00206803477156353	0	0	-0.253733179851546	0	0	0	0	0	0	-0.101641328940579	-0.019705870678363	0
neg_854	-0.00185765887349661	-0.0265291946175525	0	0	0.0980391378557536	0	0	0	0	0	-0.000549755884571111	0	0	0	-0.00974080101615528	0
neg_855	-0.55	-0.495768665899258	0	0.00169293057595364	0	0	0	0	0	0	-0.000994323820108763	-0.0311157861310682	0	-0.0251101496447426	0	0
neg_856	0	-0.0462172031913627	0	0	0	0	0	0	0	0	0	0	0	0	0	0.0525780970904616
neg_857	-0.0138550390981622	-0.0734727900607312	0	0	0	0	-0.097582661850514	-0.171627039256936	0	0	0	-0.0192434406382725	0	0	0	0
neg_858	-0.00590441789385941	-0.0712678124875958	0	0	0	0	-0.195711110229032	0	0	0	0	-0.0101813995951256	0	-0.354568729408963	0	0.0754138054221411
neg_859	-0.326084626682015	-0.346437502480848	0	0	0	0	0	-0.0486226332711468	0	0	-0.000674790616441081	0	0	0	0	0
neg_860	-0.00793871313460088	-0.0022962727741833	0	0	0.15044059857897	0	0	0	0	-0.00266145357837495	-0.000587464771960465	0	0	0	0	0
neg_861	-0.287536220378677	0	0	0	0	0	0	0	0	0	0	0	0	-0.052701147144048	-0.0139483189774937	0
neg_862	-0.310947485412615	0	0	0	0	0	-0.27429841622673	0	0	0	-0.00060929623308062	0	0	0	0	0
neg_863	-0.249164450442583	-0.0143968562695987	0	0	0.0885503909816219	0	-0.327882745207002	0	0	-0.0144980748620649	-0.135398721867185	0	0	0	-0.061546858254277	0
neg_864	-0.0451137220656532	-0.000432659865835746	0	0	0	0	0	0	0	0	-0.201810026594689	0	0	0	0	0
neg_865	0	-0.0751796133846703	0	0.0337633469614575	0.272557853371968	0	0	-0.112334775532886	0	0	0	0	-0.0524391696106061	-0.0946969396260866	-0.149241852895646	0.0879232326439884
neg_866	0	-0.0110367959353789	0	0	0.0728972333584726	0	0	0	0	0	0	0	0	-0.0174254753304489	0	0
neg_867	-0.107261937839876	-0.072645179216449	-0.0160024610010717	0.0144544119398246	0	0	0	0	0	0	0	0	-0.0772178779819791	0	0	0
neg_868	-0.0770491803278689	0	0	0	0	0.000345334021355138	0	0	0	-0.0456872940896281	0	0	0	-0.0518655975866312	0	0
neg_869	-0.549620926447823	-0.0212221648870718	0	0.00560870082959552	0	0	0	0	0	0	0	0	-0.0517346088199103	-0.018860397729528	0	0
neg_870	-0.100841503592268	-0.0128587305997698	0	0	0	0	0	0	0	0	-0.00195093875282817	0	-0.139340292938515	0	0	0
neg_871	-0.142495931409519	-0.0129917040447743	0	0.00193903068312626	0	0	0	0	0	-0.0370698209820188	0	-0.0289921803675624	0	-0.135440400111142	-0.0785773826062795	0
neg_872	-0.00505299091017346	0	-0.037363553367999	0	0	0	-0.139512959949192	0	0	-0.0552018417814472	0	-0.152183146112015	0	-0.0478287619576866	-0.0192613027428254	0
neg_873	-0.0262275235184377	0	0	0	0	0	0	0	0	0	0	0	0	0	0	0
neg_874	-0.35517604096376	0	0	0	0	0	0	0	0	0	0	0	0	-0.230260389790815	0	0
neg_875	-0.27365141110626	-0.0770690271107054	0	0	0	0	0	0	0	0	0	0	0	0	0	0.0902949231929504
neg_876	-0.0098836978525781	-0.0207379033858612	0	0	0	0	0	0	0	0	0	0	-0.0592426467669591	-0.0865081570277458	0	0
neg_877	-0.033743500178621	0	0	0	0	0	0	0	0	0	0	0	-0.06705632516969	-0.0938276505378478	0	0
neg_878	-0.0262394315881396	-0.0664053506926527	0	0	0	0	-0.235172468542849	0	0	0	-0.0157523915373318	0	0	0	-0.021720319136268	0
neg_879	-0.0386337474695352	-0.00506489897987536	0	0	0	0	0	0	0	0	0	0	0	-0.0385186361290835	-0.0111399992061287	0
neg_880	-0.309030286190609	0	0	0.00187552097804946	0	0	-0.0872147024967253	0	0	0	0	0	0	-0.123575993331481	0	0
neg_881	-0.156539514944627	-0.167494939070377	0	0	0.229023935220101	0	0	0	0	0	-0.0027071011788989	0	0	-0.073972928988211	-0.00145873853848291	0
neg_882	-0.428230063906641	-0.388322152979002	0	0	0.0196403762950026	0	0	0	0	0	0	0	0	0	0.00498154249196205	0
neg_883	-0.32141666335887	-0.0614257928789743	0	0	0	0	-0.047259159290279	0	0	0	0	-0.0262930179017981	-0.0132120033342595	0	0	0
neg_884	-0.0293017901798119	-0.006718135990156	0	0	0	0	-0.382993291787401	0	0	0	0	-0.0945599968245147	0	-0.031338070098837	0	0
neg_885	-0.160407652919462	-0.0110010717262732	0	0	0	0	-0.079891239630056	0	0	0	0	-0.0232842456237844	0	0.0287044020164331	-0.278466240622395	0
neg_886	-0.390830786329536	0	0	0	0	0	0	0	0	-0.0244651292025563	-0.00221490096455365	0	0	0	0	0
neg_887	-0.501776287063867	0	0	0	0	0.000130988766720913	0	0	0	0	0	0	0	-0.0968026832850395	-0.000577541380542214	0
neg_888	-0.12051958877466	-0.0793970547374271	0	0	0	0	-0.34699321240027	0	0	0	0	0	-0.0669570912555075	0	0	0.171337276227524
neg_889	-0.820783550986385	-0.095171277735879	0	0.00976660183384274	0	0	0	0	0	0	0	0	0	-0.00745445163339023	0	0
neg_890	-0.211193585519787	-0.183578771881078	0	0.0240284999801532	0.319338705195888	0.000512046997181757	0	0	0	0	0	0	0	0	0	0
neg_891	-0.438865954828722	-0.0232822609455007	0	0.0710276664152741	0	0	0	-0.288149485968325	0	0	0	0	0	0	0	0
neg_892	-0.0323304092406621	-0.0050033739530822	0.295988965188743	0.088129639185488	0	0	0	0	-0.250325487238519	0	0	0	0	0	0	0
neg_893	0	-0.0438673441035208	0	0	0.0822093438653594	0	0	0	0	0	0	0	0	0	0	0
neg_894	-0.0602449093002024	-0.14183900289763	0	0	0	0	-0.19563370777597	0	0	-0.0502282380026198	0	-0.0376890406065177	0	0	0	0
neg_895	-0.00428293573611717	-0.207281784622713	0	0	0	0	-0.196584368673838	0	0	0	-0.000637081729051722	0	0	0	-0.0336581590124241	0
neg_896	-0.0593121105068868	-0.228329297820823	0	0	0	0	0	0	0	-0.0420017465168896	0	-0.228462271265828	0	0	0	0
neg_897	-0.0165244313896717	0	0	0	0	0	0	0	0	0	-0.000770055174056286	-0.0474000714484182	0	-0.0276048902472909	0	0.12649545508673
neg_898	-0.0140713690310801	-0.00968721470249673	0	0.00221490096455365	0	0	0	0	0	0	-0.0108383281070139	0	0	-0.0340034930337792	0	0
neg_899	-0.538115746437502	-0.140475528916763	0	0.0219128329297821	0.117173421188425	0	0	0	0	-0.0431310284602866	0	0	0	0	0	0
neg_900	-0.00285595205017266	-0.00333822887309967	0	0	0	0	0	-0.531391656412496	0	0	0	-0.0663974119795181	0	0	-0.0125312586829675	0
neg_901	-0.019070773627595	-0.14697138093915	0	0	0	0	0	0	0	-0.0397352439169611	0	0	-0.0730182987337753	0	0	0
neg_902	-0.0201246377962132	-0.0238697257174612	0	0	0.140298892549518	0	0	0	0	0	0	0	0	0	0	0
neg_903	-0.140608502361767	-0.0624022545945302	-0.145250664867225	0.00822053745087921	0.111056642718215	0	0	0	0	0	0	0	0	0	0	0
neg_904	-0.0334577065057754	-0.583120311197555	0	0	0.0678263803437463	0	0	0	-0.186752272456635	0	0	0	-0.0247826777279403	0	0	0
neg_905	-0.532247052752749	-0.509179137061882	0	0	0	0	0	0	0	-0.00339181518675823	0	0.00373516452982972	0	0	-0.0410510856190212	0
neg_906	0	0	0	0	0	0	0	0	0	-0.0266601833842734	0	0	0	-0.118713531536538	0	0
neg_907	0	-0.0085956416464891	0	0.161832651927123	0.074455205811138	0	-0.0723454927956178	0	0	-0.0168062557059501	0	0	0	0	0	0
neg_908	-0.0754634223792323	0	0	0	0	0	-0.113620847060691	0	0	-0.0388600007938713	0	-0.0855515420950264	0	-0.051684991862819	-0.0627217877981979	0
neg_909	-0.495060135751995	0	0	0	0	0	-0.05924860080181	0	0	0	0	0	0	-0.0077263525582503	0	0
neg_910	0	-0.0813519628468225	0	0	0	0	0	0	0	0	0	-0.0504941848926289	0	-0.0989401817965308	0	0
neg_911	-0.0234132497122216	-0.0179275989362124	-0.0101159052117652	0	0	0	-0.468804826737586	0	0	0	-0.0257650934783472	0	0	0	0	0
neg_912	-0.0185368951692931	-0.242114873179058	0	0.0268507124995038	0.0811376175921883	0	0	0	0	0	0	-0.192571349184297	-0.0684932322470528	0	0	0
neg_913	-0.0271047513198111	-0.115790100424721	-0.00829000119080697	0.00734727900607312	0	0	0	0	-0.255392370896678	-0.0324097963720081	0	-0.059736831659588	-0.0453260826420037	0	0	0
neg_914	-0.0761044734648513	0	0	0.0276564918826658	0	0	0	-0.198694081689358	0	-0.0044893422776168	-0.000772039852339936	-0.0680923272337554	0	0.00462033104433771	0	0
neg_915	-0.302314134878736	-0.0663577184138451	-0.0080895486841583	0	0	0.00133767316318024	-0.148519430000397	0	0	0	0	0	-0.0506430357639027	0	-0.0362878577382606	0.045852022387171
neg_916	-0.0404814829516135	0	0	0	0.150192513793514	0	-0.423937204779105	0	0	0	-0.00796451395228833	0	0	-0.0495415393164768	0	0
neg_917	-0.0325963561306712	-0.0180566030246497	0	0.00146270789505021	0	0	0	0	0	0	0	0	0	-0.0345274481006629	0	0
neg_918	0	-0.00559480808160997	-0.0122474496884055	0	0	0	-0.0880462826975747	0	0	-0.0262374469098559	0	0	0	0	0	0
neg_919	-0.12642996070337	0	0	0	0	0	-0.285366967014647	0	0	0	0	0	0	-0.104078513872901	0	0
neg_920	-0.594434962092645	-0.00547969674115826	0	0	0	0	0	0	0	-0.0246258881435319	0	-0.0229547890286984	0	0	0	0
neg_921	-0.121351168975509	-0.102957170642639	0	0.00172865478505934	0	0	0	0	0	-0.0799726114396856	0	0	0	-0.0494065811931886	0	0.102474893819712
neg_922	-0.103181439288691	-0.00597983566863811	0	0.0162207756122733	0.246602230778391	0	0	0	0	0	-0.18041519469694	-0.021885047433811	-0.111467471122931	0	0	0.103717302425277
neg_923	-0.00112134323026237	-0.00197673957051562	0	0	0.039417695391577	0	0	0	0	0	-0.00104195609891637	0	0	-0.00801016155281229	0	0.0300341364664788
neg_924	0	-0.090110348112571	-0.0158198705989759	0.00170483864565554	0.324995038304291	0	0	0	0	-0.0209125550748224	0	0	0	0	0	0
neg_925	-0.264307545746834	-0.278513872901203	0	0	0.0402830151232485	0.0238717103957449	0	0	0	-0.0549736037788275	-0.000569602667407617	-0.0413587107529869	-0.0598301115389196	0	0	0
neg_926	-0.191642519747549	-0.265426904298813	0	0.00341364664787838	0	0	0	0	0	0	-0.00205811138014528	0	0	-0.0366986861429762	-0.0782082324455206	0.0810046441471837
neg_927	-0.245607906958282	-0.042198229666971	0	0	0	0.132967490969714	0	-0.109923391418251	0	0	0	0	0	0	0	0
neg_929	-0.130853808597626	0	0	0	0	0	0	0	0	0	0	0	-0.0784979954749335	-0.058159012424086	0	0
neg_930	-0.0315206605009328	-0.0313063152462986	0	0	0	0	0	0	0	-0.0245465010121859	-0.00107371095145477	0	0	-0.0404080498551185	0	0
neg_931	-0.00577938316198944	-0.182191481760807	0	0.00512443932838487	0.232640019052912	0	-0.149609018378121	0	0	0	-0.00501329734450046	0	0	-0.0516988846108046	0	0
neg_932	-0.0178025642043425	-0.0428611122137102	-0.0122295875838527	0.00112332790854602	0	0	0	0	0	-0.0481125709522486	0	0	0	0	0	0
neg_933	-0.0106497836700671	-0.0752133529154924	-0.0136129083475569	0	0	0	0	0	0	0	0	0	-0.0662306990036915	0	0	0
neg_934	-0.614960504902155	-0.216832056523638	0	0.00138133608542055	0	0	0	0	0	-0.0226769340689874	0	0	0	0	0	0
neg_935	-0.000591434128527766	-0.000652959155320922	0	0	0.0948715913150478	0	0	0	0	0	-0.00054181717143651	0	0	0	0	0
neg_936	-0.206019529234311	-0.0405152224824356	0	0	0	0.137242487992696	0	-0.10423530345731	0	0	0	0	0	0	0	0
neg_937	-0.00780177033302902	-0.014043583535109	0	0.00159568134005478	0	0.00846862223633549	-0.394230540229429	0	0	-0.0439765014091216	0	0	0	0	0	0
neg_938	-0.0611697693803834	-0.292426467669591	0	0.00668638113761759	0.100926844758465	0	0	0	0	0	0	0	0	0	0	0
neg_939	-0.279821775890128	0	-0.231165403088159	0.00371134839042591	0	0.000347318699638789	0	0	0	0	0	0	0	0.206672488389632	-0.00330250466399397	0.0637399277577105
neg_940	-0.219864644941055	-0.0094768388044298	0	0	0	0	-0.151627436192593	0	0	0	0	0	-0.0354840630333823	-0.0797364347239312	0	0
neg_941	0	-0.0595601952923431	0	0.0327174215059739	0.132665819870599	0	-0.164347239312507	0	0	0	0	-0.0806751875520978	0	-0.158272139086254	0	0
neg_942	-0.056440281030445	-0.0434843011947763	0	0	0	0	-0.07617989123963	0	0	0	0	0	-0.068951692930576	-0.156444250387012	-0.0183979676894375	0
neg_943	-0.0581570277458024	-0.0297245266542294	0	0	0	0	0	-0.336958678998134	0	-0.0197237327829159	0	0	0	0.0590679950779978	-0.00918509109673322	0
neg_944	-0.0343190568808796	-0.0712082721390863	0	0.0216210852220855	0.0714642956376771	0	0	0	0	0	-0.000861350375104196	0	0	0	0	0
neg_945	0	-0.0471758028023657	0	0	0.17089469297027	0	0	-0.0732981383717699	0	-0.0149803516849919	0	0	0	0	0	0
neg_946	-0.407327432223237	-0.165234390505299	0	0	0.136109236692732	0	0	0	0	0	0	0	0	-0.0490910173460882	0	0.0699579248203866
neg_947	-0.0760429484380582	-0.0617354026912238	-0.00867502877783511	0.00152224824355972	0.284446076291033	0	0	0	0	0	0	0	0	-0.0321498035168499	0	0
neg_948	-0.00200849442305402	-0.0124875957607272	0	0	0.219785257809709	0	0	0	0	0	0	0	0	0	0	0
neg_949	-0.259921406739967	-0.217574326201723	0	0.0288631762791251	0	0	0	0	0	0	0	0	-0.0537927202000556	0	-0.0130254435755964	0
neg_950	-0.558317786686778	-0.103205255428095	0	0	0	0	0	0	0	0	-0.000615250267931569	0	0	0	0	0
neg_951	-0.608236414877148	-0.171243996348192	0	0.00278053427539396	0.103671654824753	0	0	0	0.00677370698209819	-0.0642738062160124	-0.000617234946215214	0	0	0	0	0
neg_952	-0.00235779780097646	-0.00782955582900012	0	0.000331441273369587	0.22596753066328	0	0	0	0	-0.0035644821974358	0	0	-0.00700194498471798	0	0	0
neg_953	-0.0160997102369706	-0.151325765093478	-0.0135732147818839	0.00527725955622594	0.157017822410987	0.000250069463739928	-0.197082522923034	0	0	-0.0767217084110666	-0.0369408168935816	0	0	0	0	0
neg_954	0	-0.0939526852697178	0	0.00843289802722979	0	0.000297701742547533	0	0	0	0	0	0	0	0	0	0.0656968205453896
neg_955	0	-0.262973841940221	0	0.00600563648632556	0.41551224546501	0	0	-0.190834755686103	-0.275753185408645	0	0	0	0	0	0	0
neg_956	-0.0390862541182074	-0.00605128408684952	0	0	0	0	0	0	0	0	0	0	0	0	0	0
neg_957	-0.0214662803159608	-0.145339975389989	0	0.0386853491049101	0	0	0	0	0	-0.0277140475528917	0	0	0	0	0	0
neg_958	-0.128317389751121	-0.0241059024332156	0	0	0.10661691739769	0	0	0	0	-0.0263962211725479	-0.00089508990592625	0	0	0	0	0.0903246933672052
neg_959	-0.125441590918112	-0.00695629738419402	0	0	0	0	-0.200246100107173	0	0	0	-0.00209780494581828	0	0	0	0	0
neg_960	0	-0.186492279601477	0	0	0.271261858452745	0	0	0	0	-0.0285654745365776	0	0	0	0	0	0
neg_961	-0.355471758028024	0	0	0	0	0	-0.0929663001627436	0	0	-0.0149922597546938	0	-0.0152522526098519	0	-0.0165204620331044	-0.00354463541459929	0
neg_962	-0.00610090104394078	-0.156446235065296	0	0.0377088873893542	0	0.0198388441233676	0	0	0	-0.114001905291152	-0.000716468860397729	-0.131224943436669	0	0	0	0
neg_963	-0.0148056999960306	-0.00707140872464573	-0.0115210574365895	0	0	0	0	0	0	0	0	0	-0.0474437343706585	0	0	0
neg_964	-0.130012305005359	-0.00148056999960306	0	0	0	0	0	0	-0.148442027547335	0	0	0	-0.0598737744611598	-0.207855356646688	0	0.0832969475647997
neg_965	-0.0356229905132378	-0.343097288929465	0	0	0.172039852339936	0	0	0	0	-0.0406243797880364	0	0	0	0	0	0
neg_966	-0.163565276068749	-0.253594252371691	-0.0159746755051006	0	0.224270630730759	0	0	0	0	0	0	0	0	0	0	0
neg_967	-0.0735422538006589	0	0	0.00596991227721986	0	0	0	0	0	0	0	0	0	0	0	0.0587385384829119
neg_968	-0.00644425038701226	-0.0192732108125273	0	0.000250069463739928	0.451552018417814	0	-0.0150855396340253	0	0	0	0	0	0	-0.00657920851030048	0	0
neg_969	-0.10726392251816	0	0	0	0	0.000214345254634225	-0.177019410153614	0	0	0	0	-0.0747985551542095	0	-0.0156988052236732	-0.0183245345929425	0
neg_970	-0.202679315682928	-0.354523081808439	0	0.00240543007978407	0	0	0	0	0	0	-0.0290556900726392	-0.0662247449688406	0	0	-0.035202238717104	0
neg_971	-0.0582245068074465	0	0	0	0	0	0	0	0	0	0	-0.0186440677966102	0	-0.0336998372563807	0	0.173387448894534
neg_972	-0.00432659865835748	-0.0113225896082245	0	0.0474496884055095	0.0596733219545112	1.38927479855516e-05	0	0	0	0	0	0	-0.00741872742428452	0	0	0
neg_973	-0.0801929107291708	-0.01158655181995	0	0.00171277735879014	0	0	-0.105299091017346	0	0	0	0	0	0	0.0808637319890446	-0.0465407057515977	0.236557773984837
neg_974	-0.239765014091216	-0.429297820823245	0	0.0165264160679554	0	0	0	0	0	0	-0.000984400428690508	0	0	-0.0463541459929345	0	0
neg_975	-0.0485492001746517	-0.0841682213313222	0	0.0157861310681539	0	0.0143035763902671	0	0	0	-0.0652165284007462	0	0	-0.0644623506529592	0	0	0
neg_976	-0.147761282896043	-0.00729964672726551	0	0	0	0	0	-0.136760211169769	0	0	0	-0.0452546342237923	0	0	-0.0457031715158973	0
neg_977	0	-0.0224725122057714	0	0.00180407255983805	0.359683245345929	0	-0.0657047592585242	0	0	-0.021521851307903	0	-0.0784106696304529	0	0	0	0
neg_978	-0.122345492795618	-0.350593418806811	0	0	0.255688087960942	0.000436629222403048	0	-0.166649466121542	0	-0.0887409200968523	-0.052457031715159	0	-0.0683523200889136	0	-0.163986027864883	0
neg_979	-0.064406779661017	0	0	0	0	0.000158774262692017	0	0	0	0	0	0	-0.0546957488191164	-0.130361608383281	-0.34785257809709	0
neg_980	-0.0905509466915413	-0.0195431270591037	0	0	0	0	-0.148513475965546	0	0	0	-0.000637081729051723	0	-0.123704997419918	0	-0.114017782717422	0
neg_982	-0.00478902869844798	-0.00594609613781606	0	0	0	0	-0.365202635652761	0	0	0	0	0	0	-0.0497320684317072	-0.046373992775771	0
neg_983	-0.000972492358988608	-0.0211447624340094	0	0.054221410709324	0	0	0	0	0	0	0	0	0	0	0	0.0305441987853769
neg_984	-0.0971202318104235	-0.00384630651371413	0	0	0	0	0	0	0	0	-0.000652959155320922	-0.0343428730202834	0	-0.043446592307387	-0.107394911284881	0
neg_985	-0.525828603183424	-0.759133489461358	0	0	0.0189318461477395	0	0.00112928194339697	0	0	0	0	0	0	0	0	0
neg_986	-0.417625927837098	-0.123111578613107	-0.0085519787242488	0	0.0707299646727265	0	0	0	0	0	0	0	-0.0475906005636486	-0.0338764736236256	-0.135142698368594	0
neg_987	-0.149178343190569	-0.136341444051919	0	0.00800420751796134	0	0	-0.125225260985194	0	0	0	-0.014797761282896	0	0	-0.0102687254396062	-0.00235978247926011	0
neg_988	-0.162166077878776	-0.0124022545945302	0	0.0249176358512285	0	0	0	0	0	0	0	0	0	-0.221190410034533	0	0
neg_989	-0.0533223514468305	-0.321805660302465	0	0	0	0	0	0	0	-0.0273230659310126	0	-0.0327154368276902	-0.00457468344381376	0.00742865081570278	-0.0675266939229151	0
neg_990	-0.00262572936926924	-0.00507482237129361	0	0	0.0665720636684793	0	0	0	0	-0.017294486563728	0	0	0	-0.0242646766959076	0	0
neg_991	-0.0316476799110864	-0.277666415274084	0	0	0.0714107093240186	0	0	0	-0.340235382844441	0	0	-0.0466379549874965	0	0	0	0
neg_992	-0.0294208708768309	-0.00952447108323741	-0.00585877029333545	0.000754177747787084	0.0463839161671893	0	0	0	0	0	-0.00417576310880006	0	0	0	0	0.0538343984440122
neg_993	-0.0666970984003493	-0.0432699559401421	0	0	0	0	0	-0.393291787401262	0	0	0	0	0	-0.0277338943357282	-0.033261223355694	0
neg_994	-0.0262572936926924	0	0	0	0	0	-0.172006112809114	0	0	0	-0.00257809709046164	0	0	-0.12089469297027	-0.0603600206406542	0
neg_995	-0.237601714762037	-0.0775175644028103	0	0	0.130425118088358	0	0	0	0	-0.121946572460604	-0.00301472631286469	0	0	0	-0.0370340967729131	0
neg_996	-0.091477791450006	-0.29171396816576	0	0	0	0	0	0	0	-0.00697217481046323	0	0	0	0	0	0
neg_997	0	-0.280073830032152	0	0	0	0	0	0	0	0	-0.0835748025245108	0	0	-0.0988588099869011	0	0
neg_998	-0.276814988290398	-0.0227583058786171	0	0	0	0	0	0	0	0	0	0	0	-0.239286706624856	-0.0141368634144405	0
neg_999	-0.0373992775771048	0	0	0.00154606438296352	0	0	-0.154646131862025	0	0	0	0	0	0	0	0	0
neg_1000	-0.182804747350454	0	0	0	0	0	0	0	0	0	-0.000678759973008377	-0.0247866470845076	0	0	0	0
neg_1001	-0.109171198348748	-0.135166514507998	-0.0151232485214147	0	0	0	-0.184436152899615	0	0	0	0	0	0	0	0	0
neg_1002	-0.129220418370182	-0.206067161513119	0	0	0.116657404834676	0	-0.321490096455365	0	0	0	0	-0.0404636208470607	0	0	0	0.247227404437741
neg_1003	-0.121545667447307	-0.127720001587743	0	0	0.200406859048148	0	0	0	0	0	-0.000724407573532329	0	0	0	-0.0398761560751002	0
neg_1004	-0.125673798277299	-0.00668241178105029	0	0	0	0	-0.327932362164093	-0.0811991426189815	0	0	0	0	0	0	0	0
neg_1005	-0.124066208867543	-0.0342138689318462	0	0.000472353431508753	0	0.000176636367244869	-0.222871432540785	0	0	-0.00644425038701226	-0.160453300519986	0	0	0	0	0
neg_1006	-0.0313936410907792	-0.0261481363870916	0	0.0013079029889255	0	0	0	0	0	0	0	0	0	-0.336268010955424	-0.0465526138212996	0
neg_1007	-0.122670980034136	-0.0972412971857262	0	0	0	0.000682729329575672	-0.187694994641369	0	0	-0.0961179692771802	0	0	0	0	-0.0664926765371333	0
neg_1008	-0.0123050053586314	-0.0652522526098519	0	0	0.10004366292224	0	-0.530845869884492	0	0	0	0	0	0	-0.0291430159171198	-0.0914122970666455	0
neg_1009	0	-0.150476322788076	0	0	0	0	-0.379260111935855	0	0	0	-0.00120469971817569	0	0	0	0	0
neg_1010	-0.0199341086809828	-0.00656730044059858	0	0.0282181558369388	0.0598281268606359	0	0	0	0	-0.0109038224903743	0	0	0	0	-0.0429543920930417	0.219332751161037
neg_1011	-0.0710911761203509	-0.0751974754892232	0	0	0	0	0	0	0	0	0	0	0	-0.0533838764736236	-0.0508871511927916	0
neg_1012	-0.0101536140991545	-0.0308994561981503	0	0	0.167832334378597	0	0	0	0	0	-0.000601357519946017	0	0	-0.0190092486008018	0	0
neg_1013	-0.554548882626126	-0.0133747469535188	0	0	0	0.0297701742547533	0	0	0	-0.113894732663835	0	0	-0.0433771285674592	0	-0.0164609216845949	0
neg_1014	-0.92713650617235	-0.0430119477632676	0	5.95403485095054e-05	0.00343746278728217	0	0	0	0	0	-0.000115111340451711	0	0	-0.00153018695669432	0	0
neg_1015	-0.201365458659151	-0.207265907196443	0	0	0	0	-0.221539713412456	0	0	0	-0.000859365696820542	-0.04597110308419	0	0	0	0
neg_1016	-0.271837415155003	0	0	0	0	0	0	-0.0979617354026912	0	0	0	0	0	-0.0503889969435954	0	0
neg_1017	-0.00501528202278411	0	0	0.0103540666058032	0	0	0	0	0	0	0	0	0	-0.064440519191839	0	0
neg_1018	0	0	0	0	0	0	0	0	0	0	0	0	0	0	0	0
neg_1019	0	-0.0992438375739293	-0.0140296907871234	0	0.0825983408089549	0	-0.289709443099274	0	0	0	0	-0.019870598975906	0	0	0	0
neg_1020	-0.338484896598261	-0.113890763307268	-0.0131961259079903	0	0.0797761282896043	0	0	0	0	0	-0.000639066407335371	0	0	0	0	0
neg_1021	-0.0502818243162783	0	0	0	0	0	-0.292642797602509	0	0	0	-0.0168816734807288	0	0	-0.0341543285833366	-0.016897550906998	0
neg_1022	-0.261991426189815	-0.0877346882070416	0	0	0	0	0	0	0	-0.025862342714246	-0.000801810026594688	0	0	0	0	0
neg_1023	-0.0388500774024531	-0.0868157821617116	-0.0109256539514945	0.0522347477473901	0.209790417973247	0	0	0	0	-0.025624181320208	-0.0044933116341841	0	0	0	-0.0243897114277776	0
neg_1024	-0.00516413289405787	-0.238643670860953	0	0	0.181183265192712	0	0	0	0	0	-0.0498670265549954	0	0	0	0	0.0936688762751558
neg_1025	-0.0379530028182432	-0.0514845393561704	0	0.0202417338149486	0	0	0	-0.256321200333426	0	0	0	0	-0.113178263803437	-0.0757452466955107	0	0
neg_1026	-0.00343944746556583	-0.0340154011034811	0	0	0	0	-0.454872385186361	0	0	0	0	-0.0971500019846783	0	0	0	0
neg_1027	-0.0631028460286588	-0.0324534592942484	0	0	0	0	0	0	0	0	-0.0009010439407772	0	0	-0.0418151867582265	0	0
neg_1028	-0.0141070932401858	-0.00892906759814234	0	0	0	0	-0.505977850990354	-0.0510717262731711	0	0	-0.00110348112570953	0	0	0.0431469058865558	-0.0524788631762791	0.0869090620410431
neg_1029	-0.319114436549835	-0.14597110308419	0	0	0.0671317429444687	0	0	0	0	0	0	0	-0.069382368118128	-0.0407017822410987	0	0
neg_1030	-0.0130313976104473	-0.148739729289882	0	0.00836343428730203	0.133689913864962	0	0	0	0	0	0	0	-0.0598539276783233	-0.0481879887270273	0	0
neg_1031	-0.0296113999920613	-0.00965149049339102	0	0	0	0	0	0	0	-0.0199916643512087	-0.000772039852339936	0	0	0	0	0
neg_1032	-0.0314273806216012	-0.188216965029969	0	0	0	0	0	-0.214599293454531	0	0	0	0	0	-0.0819811058627397	0	0
neg_1033	-0.0377148414242051	-0.0236573651411106	0	0	0	0	0	0	0	-0.0360159568134006	0	-0.139270829198587	0	0	0	0
neg_1034	-0.0483527170245703	-0.014077323065931	0	0.00113722065653158	0	0	0	0	0	0	0	0	0	0	0	0
neg_1035	-0.206130671218196	-0.206837216687175	0	0.00288373754614377	0.222057714444489	0.0130810145675386	-0.279970626761402	0	0	-0.0662227602905569	0	0	0	-0.0552415353471202	0	0.0736057635057357
neg_1036	-0.0233993569642361	-0.366671297582662	0	0.00957210336204501	0.0908049855118485	0.0127376652244671	-0.133132219267257	0	0	-0.0566447028936609	0	0	0	-0.0492200214345255	0	0.0711149922597547
neg_1037	0	-0.184698130433057	0	0	0	0	0	0	0	-0.0515222482435597	0	-0.0705850831580201	0	-0.0555789306553408	0	0
neg_1038	-0.00237367522724566	0	0	0.00100623188981066	0.0459691184059064	0	0	0	0	-0.00753979279958719	0	0	0	-0.0118346366054063	0	0.0273012344698924
neg_1039	-0.0332096217203191	-0.0202556265629341	0	0	0.319946016750685	0	0	0	0	0	0	-0.0298495613860993	-0.0278410669630453	-0.020801413090938	-0.0062596753066328	0
neg_1040	-0.0225241138411463	-0.111338467034494	0	0.00521573452943278	0	0	0	0	0	0	0	-0.0599055293136982	-0.077592982177589	0	0	0
neg_1041	-0.0176140197673957	0	0	0	0	0	0	0	0	0	0	-0.109324018576589	-0.0697396102091851	-0.125769062834914	0	0.175022823800262
neg_1042	-0.167723177072996	-0.265958798078831	0	0.00497360377882745	0	0	0	0	0	0	-0.00329258127257572	-0.02928988211011	0	-0.0565970706148533	0	0
neg_1043	-0.291890604533005	0	0	0	0	0	0	0	0	0	0	0	0	0	-0.0421803675624181	0
neg_1044	0	0	0	0	0	0	0	0	0	0	-0.000732346286666931	0	-0.0387528281665542	-0.0583138173302108	-0.0114337315921089	0.0886139006866987
neg_1045	-0.0908764339300599	0	0	0	0	0	0	0	0	0	0	0	0	-0.265655142301433	-0.0354185686500218	0
neg_1046	-0.0243460485055373	0	0	0	0	0	0	-0.0968503155638471	0	0	-0.0131742944468702	0	0	-0.0479359345850038	0	0
neg_1047	-0.40989560592228	0	0	0	0	0	0.00045647600523955	-0.0183503354106299	0	0	0	0	0	-0.03853848291192	0	0
neg_1053	-0.276084626682015	-0.079607430635494	-0.00486841582979399	0.0147005120469972	0.0369070773627595	0	-0.0180506489897988	0	0	-0.0150855396340253	0	0	0	0	-0.089985313380701	0.0289445480887548
neg_1054	-0.0100265946890009	-0.0189874171396817	0	0	0.0546580399317271	0.0013158417020601	0	0	0	0	0	0	0	0	0	0
neg_1055	0	-0.0975330448934228	0	0	0.126322788076053	0	0	0	0	0	0	0	0	-0.0346167586234271	0	0
neg_1056	-0.0212301036002064	-0.028603183423967	0	0	0	0	0	0	0	0	0	0	0	0	0	0.08020878815544
neg_1057	-0.00503314412733696	-0.0199519707855357	0	0	0.150297701742548	0	0	0	0	0	0	0	0	0	0	0
neg_1058	-0.0334219822966697	-0.0731234866828087	0	0	0	0	0	0	0	-0.0400944706863018	-0.00123843924899774	0	0	0	0	0
neg_1059	-0.0307902988925495	-0.324391696106061	0	0.120924463144524	0	0.000724407573532331	0	0	0	-0.0582463382685667	0	0	0	0	-0.0607232167665621	0
neg_1060	-0.246979319652284	-0.0591890604533005	0	0	0.13914182511015	0	0	0	0	0	0	0	0	-0.0594391299170405	0	0
neg_1061	-0.00550152820227841	0	0	0	0	0	0	0	0	0	0	0	0	-0.064599293454531	-0.0471619100543802	0.0638173302107728
neg_1062	-0.0848072877386576	-0.0162306990036915	0	0.00135751994601675	0.180506489897988	0	-0.0928015718652006	0	0	0	0	0	0	0	0	0
neg_1063	0	0	0	0	0.0243539872186719	0	0	0	0	0	0	0	0	-0.00298892549517723	0	0.0169154130115508
neg_1064	-0.0279780097646172	-0.128837375461438	0	0.00168896121938634	0	0	0	0	0	0	0	-0.0854542928591275	0	-0.061382129956734	0	0
neg_1065	0	-0.0185865121263843	0	0.0432104155916326	0	0	0	0	0	-0.0314095185170484	0	0	-0.0348549200174652	0	0	0.051684991862819
neg_1066	0	-0.0114873179057675	0	0	0	0	0	-0.570737903385861	0	0	-0.00263763743897114	0	0	-0.0355178025642043	0	0.0507105148255468
neg_1067	-0.0514825546778867	-0.128765927043226	0	0	0	0	-0.481864009844004	0	0	0	0	0	0	0	0	0
neg_1068	0	-0.012670186162823	0	0.0388699241852896	0	0	0	0	0	-0.0385206208073671	0	0	0	0	0	0
neg_1069	-0.268572619378399	-0.501958877465963	0	0	0	0	0	0	0	-0.00772238320168301	0	0	0	0	-0.0477791450005954	0
neg_1070	-0.0235005755567023	-0.0740681935458262	0	0	0	0	0	0	0	0	0	0	-0.0620251657206367	0	0	0
neg_1071	-0.00330051998571032	-0.0767217084110666	0	0	0.0739610209185091	0	0	0	0	-0.026231492875005	0	0	0	0	0	0
neg_1072	-0.00475925852419323	-0.0320227841066963	0	0	0.261582582463383	0	0	0	0	-0.0076985670622792	0	0	0	0	0	0
neg_1073	-0.0223395387607669	-0.114297622355416	0	0	0	0	-0.113728019688009	0	0	0	-0.0143670860953439	-0.0284960107966499	0	-0.0463958242368912	-0.235047433810979	0.0747390148057
neg_1074	-0.300716468860398	-0.00971698487675148	0	0	0	0	0	0	0	0	-0.000639066407335371	0	0	0	-0.072565792085103	0
neg_1075	-0.434727900607312	0	0	0	0	0	-0.21709998809193	0	0	0	-0.00187552097804946	0	0	0	-0.00252451077680308	0.0531596078275712
neg_1076	-0.025584487754535	-0.0413090937958957	-0.011024887865677	0	0	0.00018060572381217	0	0	0	0	0	0	0	0	0	0
neg_1077	-0.760610090104394	-0.00273885603143731	0	0	0	0	0	0	0	0	-0.000712499503830426	0	0	-0.00860754971619101	-0.00622196641924345	0
neg_1078	-0.204745365776208	-0.0268288810383837	0	0	0	1.38927479855522e-05	-0.00591037192871037	0	0	0	-0.00117691422220456	0	0	0	-0.00079188663517643	0
neg_1079	-0.623972928988211	-0.00441987853768903	-0.0801155082761084	0	0	0	0	0	0	-0.00738498789346247	-0.309994839836463	-0.0330171079268051	0	0	0	0
neg_1080	-0.0040030960981225	-0.376594689000913	-0.00945897669987695	0	0	0	0	0	0	0	-0.260868098281269	0	0	0	0	0.0509050132973445
neg_1081	-0.0598975906005636	-0.015325685706347	0	0	0.148569046957488	0	-0.338875878220141	0	0	-0.033181836224348	-0.000857381018536895	0	0	-0.0525145873853848	-0.0303417616004446	0
neg_1082	-0.0220557297662049	-0.0363712142261739	0	0	0	0	0	0	0	-0.116732822609455	0	-0.0293672845631723	0	0	-0.168280871670702	0
neg_1083	-0.294002302226809	-0.418501170960187	-0.0128388838169333	0	0	0	0	0	0	0	0	0	0	0	0	0
neg_1084	-0.364974397650141	-0.10847656094947	0	0	0	0	0	0	0	0	-0.0534374627872822	0	0	0	0	0.0932679712618585
neg_1085	-0.584459969039019	-0.00746239034652483	0	0.000899059262493551	0	0	0	0	0	0	0	0	0.0735184376612551	0	0	0
neg_1086	-0.0155717858135196	-0.0388322152979002	0	0.003177469932124	0	0	0	0	0	-0.0316516492676537	0	0	0	0	0	0
neg_1087	-0.02851784225777	-0.0448517445322113	0	0	0.0418132020799428	0	-0.11536537927202	0	-0.237377446115985	-0.0145238756797523	0	-0.0274421466280316	-0.0854562775374112	0	-0.0520561267018616	0.034146389870202
neg_1088	-0.0121660778787759	-0.0110427499702298	0	0.000738300321517883	0.564964474258723	0	0	0	0	-0.00173857817647759	0	0	0	-0.00285396737188902	0	0
neg_1089	-0.0140157980391379	-0.215248283253285	0	0	0	0	0	0	0	0	0	0	-0.088492835311396	-0.0560393760171476	0	0.0814591354741396
neg_1090	-0.205438018497202	0	0	0	0	0	-0.155640455682134	0	0	0	0	0	0	-0.117171436510142	0	0.0764160679553844
neg_1091	-0.291499622911126	0	0	0	0	0	-0.0471738181240821	0	0	0	0	0	0	0	0	0
neg_1092	-0.163765728575398	-0.00343150875243123	0	0	0.0687671178501965	0	-0.235732147818839	0	0	-0.0521136823720875	-0.0762453856229905	-0.213477950224269	0	0	0	0.0692057317508832
neg_1093	-0.00848846901917199	-0.0230024213075061	0	0	0	0	-0.174826340650181	0	0	0	-0.000694637399277577	0	0	-0.115911165800024	0	0
neg_1094	-0.00205612670186163	-0.00619418092327234	0	0	0	0	0	-0.777215893303695	0	-0.00614456396618108	-0.000535863136585565	0	-0.00959988885801612	0	0	0.00972690826816973
neg_1095	0	-0.0158218552772596	0	0.00267733100464415	0	0.0334199976183861	0	0	0	-0.0980510459254555	0	0	0	0	-0.015087524312309	0
neg_1096	-0.841309093795896	-0.00487436986464494	0	0	0.0359067995077998	0.000295717064263882	0	0	0	0	0	-0.0185527725955623	0	0	-0.00288572222442742	0.0347735482078355
neg_1097	-0.0190628349144604	-0.138514666772516	-0.0138530544198785	0	0.119900369150161	0	-0.148817131742944	0	0	-0.119876553010757	0	-0.113660540626364	0	0	0	0
neg_1098	-0.0714087246457349	-0.000277854959711026	0	0	0.0167248838963204	0	0	0	-0.012874608026039	0	-0.0597030921287659	0	0	-0.0132457428650816	-0.0236256102885722	0
neg_1099	-0.0189874171396817	-0.167036478386853	0	0	0.106874925574564	0	0	-0.129492319295042	0	0	-0.00101813995951256	0	0	0	-0.29432382010876	0
neg_1100	-0.294579843607351	0	0	0.00278847298852856	0.194943039733259	0	0	0	0	0	-0.000815702774580242	0	0	0	0	0
neg_1101	-0.0398225697614417	-0.0530048029214464	0	0	0	0	0	0	0	0	0	-0.050198467828365	0	-0.0498293176676061	-0.237992696383916	0
neg_1102	-0.299630849839241	0	0	0	0	0	-0.0640812924224983	0	0	0	0	0	0	-0.0665899257730322	-0.0310304449648712	0
neg_1103	-0.118620251657206	-0.0503254872385186	0	0.00169293057595364	0	0	-0.346026674076132	0	0	0	0	-0.0997419918231255	0	-0.0383539078315405	0	0.105477712062875
neg_1104	-0.200670821259874	-0.120912555074822	0	0	0	0.0193148890564839	0	0	0	0	0	0	0	-0.172186718532926	-0.00817885920692256	0.0978347159925376
neg_1105	-0.0099035446354146	0	0.0641586948755607	0	0	0	0	0	-0.305124439328385	0	0	-0.0884551264240067	0	0	-0.0598578970348906	0
neg_1106	0	-0.0110308419005279	0	0	0.0645953240979637	0	0	0	0	0	0	0	0	0	0	0
neg_1107	-0.327765649188267	-0.0099551462707895	0	0	0	0.00105584884690192	0	0	0	0	0	0	0	0	0	0
neg_1108	0	-0.0732743222323661	0	0	0	0	-0.380893502163299	0	0	-0.0219942047394117	0	0	0	-0.0296848330885563	-0.0483467629897194	0
neg_1109	-0.0166911443654984	0	0	0.0163279482395904	0	0.00162545151430953	0	-0.158033977692216	0	0	0	-0.030169094589767	0	0	0	0
neg_1110	-0.252270471956496	-0.0190271107053547	0	0	0	0	-0.0395903624022546	0	0	0	0	-0.0180169094589767	0	-0.00670027388560315	0	0
neg_1111	-0.295673401341642	-0.00320327074981146	0	0.00250466399396658	0	0	0	0	0	-0.0250367165482475	-0.000629143015917124	0	0	-0.0385702377644584	-0.0280593815742468	0
neg_1112	-0.00551740562854761	-0.109006470051205	0	0	0.297894256341047	0	-0.0763148493629183	0	0	0	-0.00228238002619775	0	0	0	-0.0153078236017941	0
neg_1113	-0.40310999087048	-0.506192196244989	0	0	0.0543702615805978	0.00454689794784266	-0.108290001190807	0	0	0.00181201127297265	0	0	0	0	0	0.0269658238399555
neg_1114	-0.156620886754257	-0.21854086452586	-0.00473544238478942	0	0	0	-0.0797642202199023	-0.104217441352757	0	0	0	0	0	-0.0196840392172429	0	0
neg_1115	-0.395347914103124	-0.0495673401341643	0	0	0	0.000521970388600006	0	-0.0567479061644108	0	-0.035037510419561	0	0	0	0	0	0
neg_1116	-0.284620727979994	-0.147798991783432	-0.186867383797087	0	0	0	0	0	0	-0.0236692732108125	0	0	0	-0.0372563807406819	-0.0658913190171873	0
neg_1117	-0.0262553090144088	-0.010213154447664	0	0	0	0	-0.110016671297583	0	0	-0.0194180923272338	-0.00144881514706466	-0.227035287579883	0	-0.0247548922319692	-0.0359683245345929	0
neg_1118	-0.105721827491764	-0.0213015520184178	0	0	0	0	-0.406646687571945	0	0	0	0	0	0	0	0	0
neg_1119	-0.577239709443099	0	0	0	0	0.0150597388163379	0	0	0	0	0	0	0	-0.0879629262096614	0	0
neg_1120	-0.0352895645615846	-0.0548545230818084	0	0	0.186484340888342	0	0	0	0	-0.0417933552971063	0	-0.0378795697217481	0	0	0	0
neg_1121	-0.0211328543643075	-0.362747588615885	-0.0138748858809987	0	0.128220140515222	0	0	0	0	0	0	0	0	0	0	0
neg_1122	-0.459986901123328	-0.0277537411185647	0	0.0248958043901084	0.124137657285754	0	0	0	0	0	0	0	0	0	0	0
neg_1123	-0.234954153931648	-0.182614218235224	0	0	0	0	-0.180712896439487	0	0	0	-0.000845472948834991	0	0	-0.0136903108006192	0	0
neg_1124	-0.209278370976065	0	-0.0113602984956139	0.00152026356527607	0	0	0	0	0	0	-0.0509863851069742	0	0	-0.046425594411146	-0.231673480728774	0
neg_1125	-0.00171277735879014	-0.0465248283253285	-0.0498868733378319	0.00179613384670345	0	0	0	0	0	-0.0222621363077045	0	-0.0507760092089072	0	-0.0454570714087246	0	0.0834676298971937
neg_1126	0	-0.0166435120866907	0	0	0.12778946532767	0	0	0	0	0	-0.00159568134005478	0	-0.0192355019251379	0	0	0
neg_1127	-0.272599531615925	-0.347449688405509	0	0	0	0	-0.124266661374191	0	0	0	0	0	0	-0.0273746675663875	0	0
neg_1128	-0.417455245504704	0	0	0.0424224983130235	0.0831917596157663	0	0	0	-0.331286468463462	0	0	0	0.0563747866470845	0	-0.10605128408685	0
neg_1129	-0.0727364744174969	0	0	0.00604731473028222	0	0	0	0	0	0	0	-0.0881713174294447	0	0	0	0
neg_1130	0	-0.205058944945024	0	0	0	0	-0.126687968880245	-0.178420593021871	0	0	0	0	0	0	-0.0196761005041083	0
neg_1131	0	-0.49833088556345	-0.0104294843805819	0	0	0	0	0	0	-0.0323403326320803	0	0	0	0	0	0
neg_1132	-0.260141706029453	-0.284596911840591	0	0.0300658913190172	0	0	0	0	0	0	-0.0361767157543762	0	0	-0.053824475052594	0	0
neg_1133	-0.0142142658675029	-0.0365557893065534	0	0	0.0521196364069384	0	0	0	0	0	0	0	0	-0.0263942364942643	0	0.0474655658317787
neg_1134	-0.152353828444409	0	0	0.00280038105823046	0.179146985273687	0	-0.110300480292145	0	0	-0.0384452030325884	0	-0.301677053149684	0	0	0	0
neg_1135	-0.0926844758464653	-0.0271821537728734	0	0	0	0.275300678759973	-0.0777596951534156	0	0	-0.0464553645854007	0	0	0	0	0	0
neg_1136	-0.00530504505219704	-0.0881633787163101	0	0	0.42490771245981	0	0	0	-0.108168935815504	0	0	0	0	0	0	0
neg_1137	-0.00233596633985631	-0.0123089747151987	0	0	0	0	0	0	0	0	0	0	0	0	0	0.0424403604175763
neg_1138	0	-0.0597586631207081	0	0.00152224824355972	0	0.14745564244036	-0.0205414202357798	0	0	-0.0203310443377129	0	0	0	0	0	0.0495197078553566
neg_1139	-0.423389433572818	-0.132969475647997	0	0	0	0	-0.112162108522209	0	0	-0.0076628428531735	-0.00107172627317112	-0.0158000238161394	0	0	0	0.0520442186321597
neg_1140	-0.311949747945858	-0.0137280196880086	0	0.00333822887309968	0	0	-0.145671416663359	0	0	-0.0232088278490057	0	-0.112735680546183	0	0.0067101972770214	-0.00210574365895288	0.163519628468225
neg_1141	-0.230951057833525	-0.0947981582185528	0	0	0	0	0	0	0	-0.0163438256658596	-0.177315127217878	0	0	0	0	0
neg_1142	-0.200841503592268	0	0	0	0	0	0	-0.133830826023102	0	0	0	0	0	-0.12046004842615	0	0.0863116738776644
neg_1143	0	-0.00698209820188148	-0.004022942880959	0.0102171238042313	0.0372266105664272	0	0	0	0	0	0	0	0	0	0	0
neg_1144	-0.576640336601437	-0.290632318501171	0	0.101204699718176	0	0	0	0	0	0	0	0	0	0	0	0
neg_1145	-0.0389890048823086	0	0	0	0	0	0	-0.265041876711785	0	0	-0.00437026158059779	-0.157696582383996	0	-0.118526971777875	-0.0157146826499424	0.0806732028738141
neg_1146	-0.126219584805303	0	0	0	0	0	0	0	0	0	0	0	0	-0.30194101536141	-0.0611360298495614	0.0716647481443258
neg_1147	-0.618773071885047	-0.0122772198626603	0	0	0	0	-0.0178283650220299	0	0	0	-0.000932798793315599	0	0	0	-0.00396141785416584	0
neg_1148	-0.0957091255507482	-0.0206406541499623	0	0	0	0.202308180843885	-0.118822688842139	0	0	0	0	0	-0.0596415671019728	-0.0468185607113087	-0.0248144325804787	0
neg_1149	-0.402413368792919	0	0	0	0	0.000158774262692018	-0.0925376096534752	0	0	0	-0.00263366808240384	0	0	-0.0347457627118644	-0.0382864287698964	0
neg_1150	-0.175703568451554	-0.320233795101814	0	0	0	0	0	0	0	-0.039905926249355	-0.00425911959671337	0	0	0	0	0
neg_1151	-0.0821716349779701	0	0	0	0.149740007144842	0	-0.476269201762394	0	0	0	0	-0.0357539792799587	0	0	-0.032870241733815	0
neg_1152	-0.536323581947366	-0.578847298852856	0	0	0.170156392648752	0	0	0	0	0	0	0	0	-0.034793394990672	-0.106966220775612	0
neg_1153	-0.00376691938236812	-0.0059322033898305	0	0	0.359812249434367	0	0	0	0	0	-0.000496169570912555	0	0	-0.00211963640693844	0	0
neg_1154	-0.0521851307902989	-0.256870956217997	0	0	0.264577461993411	0	0	0	0	-0.0243936807843449	0	0	0	0	-0.139721351168976	0
neg_1155	-0.0216508553963403	-0.40256618902076	0	0.00285198269360537	0	0	0	0	0	0	0	-0.0178859206922558	0	0	0	0
neg_1156	-0.223671257889096	-0.00202238717103958	0	0	0	0	-0.144982733298932	0	0	0	0	-0.00820267534632636	0	0	-0.0636466478783789	0
neg_1157	-0.586583574802525	-0.607009883697853	0	0	0	0	0	0	0	0	0	0	0	0	0	0
neg_1158	-0.0163418409875759	0	0	0.00175247092446314	0	0	-0.524663597030921	0	0	0	0	0	0	0	0	0
neg_1159	-0.580218711546858	-0.655854800936768	0	0	0	0	0	0	0	0	0	0	0	0	0	0
neg_1160	0	-0.345641646489104	0	0.00325884174175366	0	0	0	0	0	0	-0.000672805938157425	0	-0.0733100464414718	0	0	0.0750486246179494
neg_1161	-0.186250148850871	-0.107783908228476	0	0	0	0	0	0	0	0.00958202675346327	0	-0.0292224030484658	0	0	0	0
neg_1162	-0.0496884055094669	-0.196485134759655	0	0.00202834120589053	0.233437859722939	0	0	0	0	0	0	0	-0.0587980788314214	0	0	0
neg_1163	0	-0.131983090541023	0	0	0	0	0	0	-0.235364982336363	-0.0163239788830231	0	0	0	-0.0276545072043822	-0.0964057476283095	0
neg_1164	0	-0.0754118207438574	0	0.000545786528003814	0	0	0	0	-0.358143134997817	0	-0.000508077640614449	-0.0632953598221728	0	0	0	0
neg_1166	-0.235761917993093	-0.129613384670345	0	0.0131425395943318	0	0	0	0	0	-0.0599392688445203	-0.0294704878339221	0	0	0	-0.0115289961497241	0
neg_1167	0	-0.073286230302068	0	0	0	0	0	0	0	0	0	0	-0.0629004088437264	0	0	0
neg_1168	-0.034186083435875	-0.14198586909062	0	0.00117691422220458	0.190279045766681	0	0	0	0	-0.0235005755567023	-0.000617234946215218	0	-0.0493232247052753	0	0	0.0950263962211725
neg_1169	-0.695838129639185	-0.126211646092168	0	0.000265946890009131	0	0.00120073036160838	0.000329456595085936	0	0	-0.00593815742468146	0	0	0	0	0	0
neg_1170	0	-0.150863335053388	0	0.00289366093756202	0	0	-0.276689953558528	0	0	0	-0.00051601635374906	0	-0.041993807803755	0	-0.0595423331877903	0
neg_1171	-0.538615885364982	-0.703427539395864	0	0.0245901639344262	0	7.1448418211409e-05	0	0	0	-0.00368356289445481	-0.00516016353749057	0	0	0	0	0.0298356686381138
neg_1172	0	-0.0330349700313579	0	0	0.0523955066883658	0.113698249513754	0	0	0	-0.0312269281149526	-0.0120192116857857	0	0	0	0	0
neg_1173	0	-0.0571746119953955	0	0.014565553923709	0	0.00122454650101219	-0.395855991743738	0	0	0	0	0	0	-0.132006906680427	0	0.103393799865042
neg_1174	-0.0651411106259675	-0.106293414837455	0	0.00885761917993093	0	0	0	0	0	0	0	0	0	-0.0240066685190331	-0.017816456952328	0
neg_1175	-0.655162148215774	-0.0041142380820069	0	0.000418767117850193	0	0	0	0	0	0	-0.000327471916802287	-0.0216210852220855	-0.0125689675703568	0	0	0
neg_1176	-0.103776842773786	-0.136617314333347	0	0.255646409716985	0.430085738101854	0	-0.109593934823165	0	0	-0.0183602588020482	-0.0110348112570952	0	0	0	0	0
neg_1177	0	-0.232953598221728	0	0	0	0	0	0	0	0	0	0	-0.117107926805065	0	-0.178656769737626	0
neg_1178	-0.779202556265629	-0.308500377088874	0	0	0	0	0	0	0	0	0	0	0	0	0	0
neg_1179	-0.00799031476997579	-0.0300817687452864	0	0	0.132552693208431	0	-0.381270591037193	0	0	-0.0289564561584567	0	-0.0223574008653197	-0.073212797205573	0	0	0
neg_1180	-0.000811733418012936	-0.0963601000277855	0	0.00833167943476362	0	0.000220299289485175	0	0	0	-0.0613444210693447	0	-0.0497102369705871	-0.143363235819474	-0.0405588854046759	-0.0400011908069702	0
neg_1181	-0.00168896121938634	-0.00204421863215973	0	0	0	0.00123645457071409	0	0	0	-0.00910570396538721	-0.00145873853848291	0	0	0	0	0.0554717580280237
neg_1182	-0.0188881832254991	-0.00704759258524193	0	0	0	0	0	0	0	0	0	0	0	-0.0659707061485333	0	0
neg_1183	-0.0977176199738022	-0.12962727741833	0	0.0099194220616838	0	0	0	0	0	0	0	0	0	-0.0472016036200532	-0.0566427182153773	0.0867264716389473
neg_1184	-0.536567697376255	-0.269463739927758	0	0	0	0	0	0	0	-0.0490830786329536	-0.00216726868574604	0	0	0	-0.0118584527448101	0.0506747906164411
neg_1185	-0.157482237129361	-0.0375481284483785	0	0	0.23300916921367	0	0	0	0	0	-0.00382447505259397	0	-0.113783590679951	0	0	0
neg_1186	-0.261431746913825	-0.287107529869408	0	0	0.30983606557377	0.000678759973008375	0	0	0	-0.0513892747985552	0	0	0	0	0	0
neg_1187	-0.44411145953241	-0.0940360417576311	0	0	0	0	-0.0441848926289049	0	0	0	0	-0.0579010042472115	0	0	0	0.07135712301036
neg_1188	-0.050885166514508	-0.0384114635017664	0	0	0	0.000309609812249433	0	0	0	0	-0.000760131782638034	-0.297574723137379	0	0	0	0
neg_1189	-0.0318957646965427	-0.0970071051482555	0	0	0.13039931727067	0	0	0	0	0	0	0	0	0	0	0
neg_1190	-0.0674274600087326	0	0	0	0	0	0	0	0	0	0	0	0	-0.168505140316755	-0.10455086730441	0
neg_1191	-0.163333068709562	-0.200670821259874	0	0	0.0259695153415631	0	0	0	-0.153927678323344	0	0	0	0	0	0	0
neg_1192	0	-0.00729964672726551	0	0	0.0402869844798158	0	0	0	0	0	0	0	0	0	0	0.0280117492954392
neg_1193	-0.0334577065057754	0	0	0	0	0	0	0	0	0.00277854959711031	0	-0.132495137538205	0	0	-0.0123149287500496	0
neg_1194	-0.0085837335767872	-0.0727007502083912	0	0.00124240860556504	0	0	0	0	0	-0.0332691620688286	0	0	0	0	0	0
neg_1195	-0.0302048187988727	-0.0660044456793554	0	0.00549160481086016	0	0	0	0	0	0	0	0	0	0	0	0
neg_1196	-0.115609494700909	-0.0635533679990474	0	0.00698805223673242	0.152119636406938	0	0	0	0	-0.0640535069265272	0	0	0	0	0	0
neg_1197	-0.00508276108442821	0	0	0.00222680903425555	0	0	0	0	0	0	0	0	-0.179996427579089	0	0	0
neg_1198	-0.07071011788989	-0.0209185091096733	0	0	0	0	-0.18914182511015	0	0	0	0	0	0	0	0	0.0962191878696463
neg_1199	-0.323562100583495	-0.010820466002461	-0.193783987615608	0	0.00614456396618108	0	-0.0362045012503473	0	0	0	0	0	-0.0040983606557377	0	0	0
neg_1200	-0.426380343746279	-0.000577541380542211	0	0	0	0.000416782439566547	0	0	0	-0.00602151391259476	0	-0.00369944032072401	-0.0068094311912039	0.00338189179533997	-0.00875838526574842	0
neg_1201	-0.0164311515103402	-0.168211407930774	0	0	0	0	0	-0.00553526773310046	0	-0.0334914460365975	-0.000686698686142971	0	-0.029607430635494	-0.00922081530583892	-0.0355852816258485	0.0529412932163696
neg_1202	-0.18281864009844	-0.0412138292382805	0	0	0.353094113444211	0	-0.143720477910531	-0.106662564998214	0	-0.164609216845949	-0.00253840352478863	0	0	0	0	0
neg_1203	0	-0.132135910768864	0	0	0	0	0	0	0	-0.023536299765808	0	0	0	0	0	0
neg_1204	0	-0.0209780494581828	-0.00205215734529433	0.000303655777398483	0.68431905688088	0	-0.0191600841503592	0	0	0	0	0	0	0	0	0
neg_1205	-0.00613860993133013	-0.0035724209105704	-0.00924860080181003	0	0	0	0	0	0	0	0	0	0	-0.0301313857023776	0	0
neg_1206	-0.047390148057	-0.125906005636486	0	0	0	0	0	0	0	-0.041511530980828	-0.00143690707736276	0	0	-0.114166633588695	0	0
neg_1207	0	-0.043446592307387	0	0.000710514825546779	0.325622196641924	0	0	0	0	0	0	-0.0293136982495138	0	0	-0.00461834636605406	0
neg_1208	-0.0903743103242964	-0.0679613384670345	0	0	0.0943694677092843	0	0	0	0	0	0	0	-0.063952288334061	0	0	0
neg_1209	-0.0477632675743262	-0.0970845076013178	0	0	0	0	0	0	0	0	-0.0017584249593141	-0.0987734688207042	0	0	-0.0183860596197356	0.0952466955106577
neg_1210	0	-0.35672012066844	0	0	0	0	0	0	0	0	0	0	0	0	0	0
neg_1211	-0.0187710872067638	-0.245770650577541	0	0	0	0	-0.160010717262732	0	0	-0.0404060651768348	-0.0181121740165919	0	0	0	0	0
neg_1212	-0.354681856071131	-0.622748382487199	0	0	0	0	0	0	0	0.0405588854046759	-0.00096653832413766	0	0	-0.0195550351288056	-0.0109514547691819	0
neg_1213	-0.0228238002619775	0	0	0.00662287143254078	0	0	-0.406090977652523	0	0	0	-0.0543087365538046	0	0	0	0	0.0688306275552733
neg_1214	-0.0264021752073989	-0.0985015678958441	0	0.0804409955146271	0	0	0	0	0	0	-0.000730361608383281	-0.0280633509308141	0	-0.0308022069622514	0	0.0707775969515342
neg_1215	-0.0645893700631128	0	0	0.00303854245226849	0	0	-0.211120152423292	0	0	-0.0379530028182432	0	0	0	0	-0.0973464851347596	0
neg_1216	-0.0298396379946811	-0.0804628269757472	0	0	0.175719445877823	0	0	0	0	-0.0248660342158536	-0.000662882546739173	0	0	0	0	0
neg_1217	-0.549743976501409	0	0	0	0	0	0	0	0	0.02018814750129	0	-0.0651351565911166	0	0	-0.00685110943516056	0
neg_1218	-0.00436033818917953	-0.173075854404001	0	0	0.107777954193625	0	0	0	0	-0.0368971539713412	0	0	-0.0779204540943913	0	0	0
neg_1219	-0.00231215020045251	-0.00783352518556742	0	0.00246497042829357	0.0990056761798912	1.19080697019013e-05	0	0	0	-0.00611876314849363	0	0	0	0	0	0
neg_1220	-0.039899972214504	0	0	0.00202238717103957	0	0	0	-0.147316714960505	0	0	0	-0.11543087365538	-0.0792878974318263	0	-0.0211090382249037	0.121116976938038
neg_1221	-0.0836323581947366	0	0	0	0	0.0874608026038979	-0.151871551621482	0	0	-0.228174492914699	0	-0.122051760409638	-0.0505715873456913	0	-0.0858909220815306	0
neg_1222	-0.292321279720557	-0.302530464811654	0	0	0	0	0	0	0	0	-0.00118286825705553	0	0	-0.0402849998015322	-0.031093954669948	0
neg_1223	-0.0168995355852816	-0.0013793514071369	0	0	0	0	-0.0393283848688128	-0.291630611677847	0	0	0	0	0	-0.0110010717262732	-0.0004663993966578	0
neg_1224	-0.0264577461993411	-0.00752391537331798	0	0	0	0	0	0	0	0	-0.00521573452943278	0	0	0	-0.0135196284682253	0.0479954749335133
neg_1225	-0.30415393164768	0	0	0	0	0	0	0	0	0	-0.384938276505378	0	0	-0.0913567260747033	0	0
neg_1226	-0.0904199579248204	-0.0834378597229389	0	0.00190529115230421	0	0.0197812884531417	0	0	0	-0.172196641924344	0	0	0	0	-0.226703846306514	0
neg_1227	-0.0215516214821577	-0.115736514111063	0	0	0	0.00129599491922359	-0.281578216171159	0	0	0	-0.00914936688762751	0	0	0	0	0
neg_1228	-0.0167824395665463	-0.0657126979716588	0	0.00606716151311872	0	0	-0.149077124598103	0	0	-0.0281407533838765	0	0	-0.0675564640971699	-0.0476402175207399	-0.0409002500694637	0
neg_1229	-0.338802445123645	-0.201863612908348	0	0	0	0	-0.17077561227325	0	0	0	0	0	0	-0.0202298257452467	0	0
neg_1230	-0.132665819870599	-0.150672805938157	0	0	0	0	0	0	0	0	0	-0.0553248918350335	0	-0.250256023498591	0	0
neg_1231	-0.0621521851307903	0	0	0.00499940459651491	0	0	0	0	0	0	0	-0.0208927082919859	-0.065972690826817	-0.273941174135673	0	0
neg_1232	-0.0104612392331203	-0.00670424324217045	0	0	0	0.000224268646052472	-0.469102528480133	0	0	0	0	0	0	0	0	0
neg_1233	-0.00492994085658714	-0.256904695748819	0	0	0	0	0	0	0	-0.0331897749374826	0	0	0	-0.0554796967411583	0	0
neg_1234	-0.38953876076688	-0.353288611916008	0	0	0.0203667685468186	0	-0.03060572381217	0	0	0	0	-0.0163835192315326	-0.0319751518278887	0	-0.0121859246616124	0
neg_1235	-0.00748620648592863	-0.401008216568094	0	0	0.0616143373159211	0	0	0	-0.303427539395864	0	0	0	0	0	0	0
neg_1236	-0.188026435914738	-0.267072202595959	0	0.000766085817488984	0	0	-0.0290437820029373	0	-0.0787976818957647	-0.0167427460008733	0	0	0	0	0	0
neg_1237	-0.190136148930258	-0.18603183423967	-0.0102468939784861	0	0	0	0	0	0	0	0	-0.127412376453777	0	0	-0.0352875798833009	0
neg_1238	-0.0952466955106577	-0.29883102449093	-0.0137637438971143	0	0	0	0	0	0	-0.0420771642916683	0	0	0	0	0	0
neg_1239	0	-0.010860159568134	0	0	0	0	0	0	0	0	0	0	0	0	0	0
neg_1240	0	0	0	0	0	0	0	0	0	0	0	0	0	0	0	0
neg_1243	-0.0222621363077045	0	0	0	0	0	0	0	0	0	-0.000903028619060851	0	0	0	-0.0236791966022308	0
neg_1244	-0.740181796530782	-0.00321120946294605	0	0	0	0	-0.0164569523280276	0	0	0	0	0	0	0	0	0
neg_1245	0	-0.0555511451593697	0	0.00501131266621681	0	0	0	0	0	-0.0330429087444925	0	0	0	0	0	0
neg_1246	-0.0106597070614853	-0.066290239352201	0	0	0.0809768586512126	0	0	0	0	0	0	0	0	0	0	0
neg_1247	-0.572543960623983	-0.0190747429841623	0	0	0	0	0	0	0	0	-0.0013793514071369	-0.0133866550232207	0	-0.038901679037828	0	0
neg_1248	-0.158534116619696	-0.149362918270948	0	0	0	0	-0.10924860080181	0	0	0	0	0	-0.0612670186162823	0	-0.0485908784186083	0
neg_1249	-0.566371611161831	0	0	0	0	0	0	0	0	0	0	-0.0153098082800778	-0.0419501448815147	0	-0.017935537649347	0
neg_1250	-0.0808776247370301	0	0	0	0.0969892430437026	0	0	0	0	0	0	-0.0514190449728099	0.123054022942881	-0.201706823323939	0	0
neg_1251	-0.448261421823522	-0.514148771484142	0	0.00113523597824792	0.242996070336998	0.0126622474496884	0	0	0	-0.0861092366927321	-0.0009050132973445	0	0	0	0	0
neg_1252	-0.271172547929981	-0.021634977970071	0	0.0555570991942206	0	0	0	0	0	0	0	0	-0.0821934664390902	0	0	0
neg_1253	-0.115893303695471	-0.157037669193824	0	0.00317151589727305	0	0	-0.130643432699559	0	0	0	0	0	-0.0722442742031517	-0.0954808875481284	0	0
neg_1254	0	-0.200323502560235	0	0.00151232485214147	0	0	-0.358355495574167	0	0	0	0	0	0	0	0	0
neg_1255	-0.142204183701822	0	0	0	0.0554975588457111	0	-0.208897312745604	0	-0.365549954352399	0	0	-0.0249156511729449	0	0	0	0
neg_1256	-0.195673401341643	-0.0671297582661851	0	0	0	0	0	0	0	-0.0321756043345374	0	-0.0582344301988648	0	0	0	0
neg_1257	0	-0.247711665938951	0	0	0.25160957408804	0	-0.274334140435835	0	-0.306154487357599	-0.0442305402294288	-0.000825626165998489	0	0	0	0	0
neg_1258	-0.630147263128647	-0.0573631564323423	0	0	0.0617492954392093	0	0	0	0	0	0	0	-0.0433354503235026	0	0	0
neg_1259	-0.0114257928789743	-0.0616917397689834	-0.013958242368912	0	0.247215496368039	0	0	0	-0.211265033937999	0	-0.00344937085698408	0	0	0	-0.0682133926090581	0
neg_1260	-0.711683801055849	-0.168076449807486	0	0	0.081338070098837	0.00377882745207003	0	0	0	-0.0272496328345175	-0.000674790616441068	0	0	-0.0258464652879768	0	0
neg_1261	-0.478525780970905	-0.0513733973722859	0	0	0	0	0	0	0	0	0	-0.0398781407533839	0	-0.0185865121263843	0	0
neg_1262	0	-0.0663735958401143	0	0	0.55659508593657	0	0	0	-0.070154407970468	0	-0.000700591434128528	0	0	0	0	0.0450244115428889
neg_1263	-0.0674969237486603	-0.0180149247806931	0	0.26712181955305	0	0	-0.209393482316516	0	0	-0.0678144722740444	0	0	-0.0679494303973326	0	-0.0126007224228953	0
neg_1264	0	-0.0345393561703648	0	0	0.249015599571309	0	-0.194351605604731	0	0	0	0	0	0	0	0	0
neg_1265	-0.0094569920215933	-0.0215238359861866	0	0.0110129797959751	0.0601357519946017	0	0	0	0	0	0	0	0	0	0	0
neg_1266	0	-0.20016869765411	0	0.0017743023855833	0.225647997459612	0	0	0	0	-0.0414996229111261	0	0	0	0	0	0
neg_1267	-0.0421049497876394	-0.0515897273052038	0	0	0	0	0	0	0	-0.0131663557337356	0	0	0	-0.273943158813956	0	0
neg_1268	-0.00399912674155519	-0.0218949708252292	0	0	0.352885722224427	0	0	0	0	0	0	0	0	0	0	0
neg_1269	-0.0178005795260588	0	0	0	0.10486643115151	0	0	0	0	0	0	0	0	0	0	0.0223435081173342
neg_1270	-0.111330528321359	0	0	0.00521771920771642	0	0	-0.193744294049935	0	0	-0.055185964355178	0	0	-0.0630373516452983	-0.0480014289683642	0	0
neg_1271	-0.0567479061644107	-0.164317469138253	0	0	0	0	0	0	0	-0.0485571388877863	-0.000738300321517882	0	0	0	0	0
neg_1272	-0.14004485372921	-0.191402373675227	0	0	0.248039137855754	0	0	0	0	0	0	0	0	-0.0533660143690708	0	0
neg_1273	-0.003098082800778	-0.00566625649982138	0	0	0.0200174651688961	0	-0.0826420037311952	0	-0.351605604731473	-0.00911761203508911	0	-0.0788373754614377	0	0	0	0
neg_1274	-0.00402095820267535	-0.040632318501171	0	0	0.09778708371373	0	0	0	0	0	0	-0.0116580002381614	0	0	0	0
neg_1275	-0.498366609772556	-0.100776009208907	0	0	0	0	0	0	0	-0.0735442384789426	0	0	0	0	-0.00649585202238717	0
neg_1276	-0.175993331480967	-0.132364148771484	0	0.00522764259913468	0	0	0	0	0	-0.00504902155360616	-0.0642559441114595	0	0	0	0	0
neg_1277	-0.0818719485571389	0	0	0	0	0	0	0	0	0	0	-0.0727801373397372	0	-0.253439447465566	-0.00102806335093081	0
neg_1278	-0.0383161989441512	-0.284511570674394	0	0	0	0	-0.104237288135593	0	0	0	-0.0422657087286151	0	0	0	0	0
neg_1279	-0.0631048307069424	-0.242430437026158	0	0	0	0	0	0	0	-0.0279740404080499	0	0	0	-0.0546878101059818	0	0
neg_1280	0	-0.195490810939547	0	0.0214087246457349	0.123546223157226	0	0	0	0	-0.0563251696899933	-0.000916921367046404	0	-0.0814313499781685	-0.0593617274639781	0	0
neg_1281	0	-0.0325884174175366	0	0	0	0.00395546381931489	0	0	0	0	-0.00115111340451713	-0.00208589687611638	0	-0.00160362005318938	0	0
neg_1282	-0.22482038661533	-0.303864168618267	0	0	0	0	0	0	0	0	0	0	0	0	0	0
neg_1283	0	-0.0187710872067638	0	0	0	0	0	0	0	0	0	-0.0230123446989243	0	0	0	0
neg_1284	-0.198840947882348	-0.0148513475965546	0	0	0.147090461636169	0	-0.178184416306117	0	-0.294403207240106	-0.0263386655023221	0	0	-0.0473147302822213	-0.02434207914897	0	0
neg_1285	-0.12536418846505	-0.21924740999484	0	0.00436430754574684	0	0	-0.119158099472076	0	0	0	0	0	0	-0.0833267177390545	-0.0181895764696543	0
neg_1286	-0.196713372762275	-0.134301194776327	0	0	0	0	0	0	0	0	0	0	-0.0726273171118962	0	0	0.219892430437026
neg_1287	-0.0541003453340214	-0.021363077045211	0	0	0	0	0	0	0	0	0	0	0	-0.100001984678284	-0.295415393164768	0
neg_1288	0	-0.00606914619140237	0	0.000781963243758186	0.300033739530822	0	-0.259834080895487	0	0	0	0	0	0	-0.0527983963799468	0	0
neg_1289	0	-0.0598023260429484	-0.00751200730361608	0	0.293899098956059	0	0	0	0	0	0	0	0	0	0	0
neg_1290	-0.00664668757194459	-0.0858353510895884	0	0	0.116603818521018	0	0	0	0	0	-0.000686698686142976	0	0	0	0	0
neg_1291	-0.0518834596911841	-0.00812328821498035	-0.0515639264875164	0.00917318302703132	0.0273329893224308	0	-0.0911800897074584	0	-0.0953915770253642	0	0	0	0	0	0	0
neg_1292	0	-0.0694498471797722	0	0	0.309264478228079	0	0	0	0	0	0	0	-0.0346108045885762	0	0	0
neg_1293	-0.272363354900171	-0.370346921763982	0	0.000218314611201528	0	0	0	0	-0.126523240582702	0	0	0	0	0	0	0
neg_1297	0	-0.00749017584249593	0	0	0.327368713531537	0	0	0	0	0	0	0	0	0	0	0.00432064462350653
neg_1298	-0.0713035366967015	0	0	0.0183344579843607	0	0.000821656809431191	0	0	0	0	0	0	0	-0.0787837891477791	0	0
neg_1299	0	-0.219027110705355	0	0	0.0811852498709959	0	-0.255779383161989	0	0	0	-0.00413606954312706	-0.0422756321200333	0	0	0	0
neg_1300	-0.353598221728258	-0.0316576033025047	-0.148475767078157	0	0	0	-0.0261798912396301	0	0	0	-0.000603342198229667	0	0	0	0	0
neg_1301	0	-0.144935101020125	0	0	0.306739967451276	0.00313182233160005	0	0	0	-0.1005219703886	-0.000652959155320923	0	0	0	0	0
neg_1302	-0.307642996070337	-0.0208589687611638	0	0	0.110810542611043	0.000321517881951334	0	0	0	0	0	0	0	0	0	0
neg_1303	-0.0833148096693526	-0.0656233874488945	0	0	0	0	0	0	0	0	0	0	-0.0677727940300877	0	0	0
neg_1304	-0.462642400666852	-0.00364188465049816	0	0.00561465486444647	0	0	-0.064003889969436	0	0	-0.00309411344421069	-0.00136545865915135	-0.00383836780057953	0	0	0	0
neg_1305	-0.178527765649188	-0.341654427817251	0	0	0	0	0	0	0	0	0	0	0	0	0	0
neg_1306	-0.0314234112650339	-0.0342138689318462	0	0	0	0	-0.14960306434327	0	0	0	0	0	-0.0813618862382408	-0.117903782796809	0	0.108611519072758
neg_1307	-0.0262136307704521	-0.0982614218235224	0	0	0.275296709403406	0	0	-0.261213432302624	0	0	-0.000593418806811416	0	-0.0819572897233359	-0.0588199102925416	0	0
neg_1308	0	-0.0702318104235303	-0.00560671615131188	0	0	0.00035128805620609	-0.600936768149883	0	0	0	0	0	0	0	0	0
neg_1309	-0.00597983566863811	-0.154015004167824	-0.0153693486285873	0	0	0	0	0	0	-0.0438990989560592	0	0	0	-0.118086373198904	0	0
neg_1310	0	-0.112781328146707	0	0.260683523200889	0	0	0	0	0	-0.0287321875124042	0	0	0	-0.0309629659032271	0	0
neg_1311	0	-0.0210117889890049	0	0	0	0.0044893422776168	0	0	0	0	0	0	0	0	0	0
neg_1312	-0.108925098241575	-0.0177529472472512	0	0	0	0	0	-0.200623188981066	0	0	0	0	0	-0.146487119437939	0	0
neg_1313	-0.0797443734370658	-0.116091771523836	0	0.00242130750605327	0.147177787480649	0	0	0	0	0	0	0	0	0	0	0
neg_1314	-0.0412594768388044	0	0	0	0	0	-0.156926527209939	0	0	0	0	0	0	-0.117449291469853	0	0
neg_1315	0	-0.00531298376533164	0	0	0.224572301829873	0	-0.470283412058905	0	0	0	0	0	0	0	0	0
neg_1316	0	-0.0165502322073592	0	0.000460445361806846	0	0	0	-0.31309292263724	-0.128023657365141	-0.0153693486285873	0	0	0	0	-0.00651966816179097	0
neg_1317	-0.058006192196245	-0.297916087802167	0	0	0.181596078275712	0.0186103282657881	0	0	0	-0.0411126106458143	0	0	-0.0907970467987139	0	0	0
neg_1318	0	-0.00313579168816735	-0.00228634938276505	0	0.129470487833922	0	0	0	0	0	0	0	0	-0.00459651490493391	0	0
neg_1319	-0.224492914698527	-0.0322113285436431	0	0	0	0	0	0	0	-0.0339737228595245	0	-0.148316992815465	-0.0441015361409915	-0.0330151232485214	0	0
neg_1320	-0.508962807128964	-0.0405648394395268	0	0	0	0	0	0	0	-0.00506489897987536	-0.00532489183503354	-0.0355138332076371	0	0	0	0.0335628944548089
neg_1321	0	-0.222522129162863	0	0.00275473345770651	0	0	0	0	0	-0.0396459333941968	-0.000448537292104948	0	0	-0.0580994720755766	0	0
neg_1322	-0.26895367760886	-0.018384074941452	0	0.000252054142023577	0	0	0	-0.133167943476362	0	0	0	0	-0.0135811534950185	0	0	0
neg_1323	0	-0.00631326162029135	0	0	0	0	0	0	0	0	0	-0.105445957210336	0	0	0	0
neg_1324	-0.307772000158774	-0.0859842019608621	0	0.00414400825626166	0	0	0	0	0	0	-0.211074504822768	0	0	-0.050567617989124	0	0
neg_1325	-0.204084467907752	-0.356029452625729	0	0.000319533203667687	0.0181836224348033	0	0	0	0	-0.00611876314849363	-0.0971519866629619	0	0	0.0695451117373874	0	0
neg_1326	-0.141307109117612	-0.130163140554916	0	0	0	0.00276465684912476	0	0	0	0	0	0	0	-0.00936569682054539	-0.0738736950740285	0.214323423173104
neg_1327	-0.660383836780058	0	0	0	0	0	0	0	0	-0.012874608026039	0	0	0	0	0	0
neg_1328	-0.328307466359703	-0.00891517485015679	0	0	0	0	-0.140511253125868	0	0	0	0	0	0	-0.0363275513039336	0	0
neg_1329	-0.0771682610248879	-0.21924740999484	0	0.00632516968999325	0	0	0	0	0	0	0	0	0	0	-0.0545072043821697	0
neg_1330	-0.050402889691581	-0.141440082562617	0	0.0371730242527686	0	0	0	0	0	0	0	0	0	0	-0.0351407136903108	0
neg_1331	-0.205588854046759	-0.00517802564204342	0	0	0	0	0	0	0	0	0	0	-0.0173500575556702	-0.00654348430119478	0	0
neg_1332	-0.00932203389830508	-0.158778232048585	0	0	0	0	-0.306555392370897	0	0	-0.0293017901798118	0	0	0	-0.0331580200849442	0	0
neg_1333	-0.0586809828126861	0	0	0	0.119868614297622	0	0	0	0	-0.0191283292978208	0	0	0	0	0	0
neg_1334	-0.000932798793315603	-0.00551343627198031	-0.00211963640693844	0.0116857857341325	0.0820704163855039	0.000142896836422816	0	0	0	-0.00545786528003811	0	0	0	0	0	0
neg_1335	-0.0411781050291748	-0.0449410550549756	0	0	0	0	-0.121093160798635	0	0	0	0	0	0	-0.0964236097328623	0	0.091233676021117
neg_1336	-0.281294407176597	-0.0288889770968126	-0.0148414242051363	0	0	0	0	0	-0.0108323740721629	0	-0.000601357519946021	-0.00148255467788671	-0.00196086214424642	0	-0.00158377327035288	0
neg_1337	-0.354538959234708	-0.00572381217004724	0	0	0	0	0	0	0	0	0	0	0	-0.0285555511451594	-0.208075655936173	0
neg_1338	-0.212322867463184	-0.114523875679752	0	0	0.0649724129718573	0.0141388480927242	0	-0.48498789346247	0	-0.0250545786528004	-0.00075020839121978	-0.0198249513753821	0	0	0	0
neg_1339	-0.121293613305283	-0.13390624379788	0	0	0.163543444607629	0	0	0	0	0	0	0	0	0	0	0
neg_1340	-0.00380462826975747	-0.112404239272814	0	0	0	0	0	0	-0.329444687016235	0	0	0	-0.0611102290318739	0	0	0
neg_1341	-0.17457031715159	-0.192597150001985	0	0.00299884888659548	0.3567856150518	0	0	0	0	0	-0.00766879688802445	-0.154415909181122	-0.0738101853689517	0	0	0
neg_1342	-0.42484221807645	0	0	0	0	0	0	0	0	0	0	0	0	-0.127765649188267	-0.0181042353034573	0
neg_1343	-0.144367483031001	-0.102967094034057	0	0	0	0	0	0	0	0	-0.00129996427579089	0	0	0	0	0
neg_1344	-0.0131068153852261	-0.197777160322312	0	0.000305640455682134	0.153373953082205	0	-0.276181875917914	0	0	0	0	0	0	0	0	0
neg_1345	-0.0912694002302227	-0.165934981939428	0	0.00077799388719089	0	0	-0.0263485888937403	0	0	0	0	-0.00647798991783432	-0.010383836780058	-0.0283491446036597	-0.0490017068233239	0
neg_1346	-0.00543603381891795	-0.00558885404675902	0	0	0	0	0	0	0	0	-0.00523161195570198	-0.145881792561426	0	0	0	0.0883539078315405
neg_1347	-0.0159607827571151	-0.0367304409955146	0	0	0	0	0	0	-0.29542730123447	-0.0582125987377446	-0.000613265589647919	-0.0478902869844798	0	-0.0284404398047077	0	0
neg_1348	0	-0.16682808716707	-0.0124737030127416	0	0.106031437304013	0.000303655777398483	-0.303768904060652	0	0	0	0	-0.115901242408606	0	0	0	0
neg_1349	-0.288750843488271	-0.140888341999762	0	0	0.0974437343706585	0	0	0	0	0	0	-0.228845314174572	0	-0.0442226015162942	0	0.0988508712737665
neg_1350	-0.333973722859524	0	0	0	0	0	0	0	0	0	0	0	0	-0.0886198547215496	-0.264091215813917	0
neg_1351	-0.0913845115706744	-0.0688544436946771	0	0.0136387091652443	0	0	-0.140874449251776	0	0	0	0	0	0	-0.0582999245822252	0	0
neg_1352	-0.591962052951217	-0.00570595006549438	0	0	0	0	0	0	0	0	-0.175409836065574	0	-0.040592624935498	-0.0304906124717183	0	0.0427440161949748
neg_1353	-0.0182431627833128	0	0	0	0	0	-0.255729766204898	0	0	0	0	0	0	0.0412396300559679	0	0.0764279760250863
neg_1354	-0.0151034017385782	-0.0161453578374945	0	0	0	0	-0.191156273568055	0	0	0	0	0	0	-0.116780454888263	-0.0443635136744334	0.0872008097487397
neg_1355	-0.756140594609614	0	0	0	0	7.34330964950581e-05	0	0	0	0	0	0	0	-0.0268646052474894	0	0.00309609812249434
neg_1356	-0.356124717183345	-0.225441590918112	0	0	0	0	0	0	0	0	0	0	0	0	0	0
neg_1357	-0.225266939229151	-0.188395586075497	0	0.00797642202199024	0.302183146112015	0	0	0	0	-0.0427519549081094	-0.0454610407652919	0	0	0	0	0
neg_1358	-0.00276465684912476	-0.0428353113960227	0	0	0.12020997896241	0	0	0	0	-0.0359365696820545	0	0	0	0	-0.0282776961854483	0
neg_1359	-0.0223395387607669	-0.0963720080974874	0	0.00295121660778788	0	0.00181201127297265	-0.0462906362878577	0	-0.328926685984202	-0.0571051482554678	-0.00499741991823125	0	0	0	0	0.0627416345810344
neg_1360	0	-0.0282102171238042	0	0	0.175610288572222	0	0	0	0	0	0	0	0	0	0	0
neg_1361	-0.00568411860437423	-0.230468781010598	0	0.0124955344738618	0	0	0	0	0	0	0	0	0	0	0	0
neg_1362	-0.151254316675267	0	0	0.00143293772079546	0	0	0	0	0	0	0	-0.0600345334021355	0	0	-0.0670860953439447	0.221696502996864
neg_1363	-0.15996110030564	-0.166697098400349	-0.0108184813241773	0.0017901798118525	0	0	0	0	-0.314158694875561	0	0	0	0	0	0	0
neg_1364	0	-0.268830627555273	-0.105229627277418	0.00646409716984877	0	0	0	0	0	0	0	-0.0894276187829953	0	0	0	0
neg_1365	-0.0739233120311198	-0.122807922835708	0	0.00512245465010122	0.34250188544437	0	0	0	0	-0.0254912078752034	-0.00125233199698329	0	-0.0441650458460684	0	0	0.101321795736911
neg_1366	-0.0321061405946096	-0.0393204461556782	0	0	0	0	0	0	0	0	-0.00417576310880006	0	-0.0640098440042869	-0.122049775731354	0	0.134354781089985
neg_1367	0	-0.00567617989123963	0	0.000285793672845632	0.169477632675743	0	0	0	0	-0.00146072321676656	0	0	0	0	0	0
neg_1368	-0.41659984916445	-0.17851784225777	0	0	0	0	0	0	0	-0.0498074862064859	-0.0109990870479895	0	0	0	0	0
neg_1369	-0.175868296749097	-0.187970864922796	0	0	0.166707021791768	0	0	0	-0.379782082324455	0	-0.000720438216965036	0	0	0	0	0
neg_1370	-0.436609375620212	-0.0114555630532291	0	0	0	0	0	0	0	0	-0.274403604175763	-0.0184376612551106	0	-0.0444032072401064	0	0
neg_1371	-0.0277854959711031	-0.258162981780653	0	0.058528162584845	0.175715476521256	0.000277854959711031	0	0	0	0	0	0	-0.0883261223355694	0	0	0
neg_1372	-0.0133866550232207	-0.0224923589886079	0	0.00167506847140079	0	0	0	0	0	0	0	0	0	-0.0466697098400349	-0.0788989004882309	0
neg_1373	-0.5010439407772	-0.00594212678124876	0	0	0	0	-0.0757690628349145	0	0	0	-0.000847457627118644	-0.0440539038621839	0	-0.06524034454015	-0.0290834755686103	0.124016591910451
neg_1374	-0.518278886992419	0	0	0	0	0	0	0	0	0	0	0	0	-0.116062001349581	0	0
neg_1375	-0.118253086174731	-0.00235978247926012	0	0	0	0.000845472948834991	-0.205549160481086	0	0	-0.0110903822490374	-0.000482276822927007	-0.0480450918906045	-0.0152165284007462	0	0	0
neg_1376	-0.00457666812209741	-0.0999841225737308	0	0	0.0715813916564125	0	-0.454957726352558	0	0	0	0	0	0	0	0	0
neg_1377	-0.0199757869249395	0	0	0.00173262414162664	0	0	-0.0676001270194102	0	0	0	0	0	0	-0.0272258166951137	0	0.220837137300044
neg_1378	-0.215307823601794	-0.289074346048506	0	0	0.253092128765927	0.261272972651133	0	0	0	0	0	0	0	0	0	0
neg_1379	-0.0229051720716072	-0.0130829992458223	0	0	0	0	0	0	0	-0.0384948199896797	0	-0.0305144286111221	0	-0.0530564045568213	-0.070993926884452	0
neg_1380	-0.00506092962330806	-0.243283848688128	0	0.0502401460723217	0	0	0	0	0	0	0	-0.133308855634502	-0.07747390148057	-0.105717858135196	0	0.153786766165205
neg_1381	-0.351478585321319	-0.00201047910133767	0	0	0.0510856190211567	0	0	-0.297586631207081	0	0	0	0	-0.0204997419918231	-0.0133767316318025	0	0
neg_1382	-0.0816238637716826	-0.22928988211011	0	0	0	0	-0.22200412813083	0	0	0	0	0	0	0	0	0
neg_1383	-0.0538502758702814	-0.153308458698845	0	0	0	0	-0.130202834120589	-0.171301552018418	0	0	0	0	0	0	0	0
neg_1384	-0.0348707974437344	-0.366119557019807	-0.0118723454927956	0	0	0	-0.121136823720875	0	0	0	0	0	0	0	0	0
neg_1385	-0.314170602945263	-0.000595403485095066	0	0	0.112594768388044	0	0	0	0	0	0	-0.177563212003334	-0.0652701147144048	0	-0.0150994323820109	0
neg_1386	-0.138532528877069	-0.0420077005517406	0	0	0	0	-0.115631326162029	0	0	0.0212519350613266	0	-0.0111737387369507	0	0	-0.00431072123208828	0
neg_1387	0	-0.145228833406105	0	0	0	0	-0.0919025126027071	0	-0.170422339538761	0	0	-0.0237804151946969	0	-0.0207398880641448	0	0
neg_1388	-0.0107827571150716	-0.0447267098003414	0	0.00213154447664034	0	0	0	0	0	0	0	0	0	0	0	0
neg_1389	-0.0241098717897829	-0.0506906680427103	0	0	0	0	-0.176807049577264	0	0	-0.0369963878855238	0	0	0	0	0	0
neg_1390	-0.757176596673679	-0.0177271464295638	0	0	0	0	0	0	0	-0.00105783352518557	-0.000263962211725479	0	0	0	0	0
neg_1391	-0.190187750565633	0	0	0	0	0	0	0	0	0.00981026475608304	0	-0.133852657484222	0	0	0	0
neg_1392	-0.0529651093557734	-0.00721827491763585	-0.0151907275830588	0	0.0970507680704958	0	0	0	-0.232219267256778	0	0	-0.0673302107728337	0	0	0	0.185807565593617
neg_1393	-0.0983447783114357	-0.11730639463343	0	0.00261382129956734	0	0	0	0	0	0	-0.00072242289524868	0	0	0	0	0
neg_1395	-0.420102806335093	-0.0974258722661057	0	0	0	0	-0.0956476005239551	0	0	0.00514230143293772	-0.000559679275989361	0	-0.0263426348588894	0	0	0
neg_1396	-0.0897054737427063	-0.0491644504425833	0	0.00308220537450879	0.190396141785417	0	0	0	0	0	0	0	0	0	0	0
neg_1397	0	-0.211030841900528	0	0.0366272377247648	0.267443337435002	0	0	0	0	-0.0483050847457627	0	-0.0347080538244751	0	0	0	0
neg_1398	0	0	0	0	0	0	0	0	0	-0.0371571468264994	0	0	-0.064605247489382	-0.0481998967967293	-0.0286210455285198	0
neg_1399	-0.408549994045965	0	0	0.00338586115190727	0	0.000345334021355135	0	0	0	0	0	0	0	-0.170722025959592	0	0
neg_1400	-0.703858214583416	-0.133517246854285	0	0.0017822410987179	0.128934624697337	0	0	0	0	-0.0440677966101695	-0.0104374230937165	0	0	0	0	0
neg_1401	-0.125354265073632	-0.0257908942960346	0	0	0	0	-0.439995236772119	0	0	0	0	0	0	0	0	0
neg_1402	-0.424451236454571	-0.503788750843488	0	0.00102409399436351	0	0	-0.0902135513833208	0	0	0	0	0	0	0	0	0
neg_1403	-0.00501131266621681	-0.0360119874568333	0	0.00259992855158179	0	0	-0.103229071567499	0	-0.294101536140992	0	0	-0.0918330488627793	0	0	0	0
neg_1404	-0.593704600484262	-0.0531635771841385	0	0	0.131907672766245	0	-0.215113325129996	0	0	0	0	0	0	0	-0.017373873695074	0
neg_1405	-0.0132159726908268	-0.0178343190568809	0	0	0.204380184972016	0	0	0	0	0	0	-0.0187254396062398	0	0	0	0.0743520025403882
neg_1406	-0.0636903108006192	-0.0752530464811654	0	0	0.0853848291191998	0	0	0	0	0	0	0	0	0	0	0
neg_1407	-0.0990334616758623	-0.0937800182590402	0	0.000301671099114831	0	0	-0.158200690668043	0	0	0	0	-0.00772039852339935	-0.0114654864446473	0	-0.00337990711705632	0
neg_1408	-0.0655082761084428	-0.051083634342873	0	0	0	0	-0.26469654269043	0	0	0	0	-0.142424482991307	0	0	0	0
neg_1409	-0.444034057079347	-0.0637974834279363	-0.0113860993133013	0	0	0	0	0	0	0	0	0	0	0	0	0
neg_1410	-0.0104612392331203	-0.0814492120827214	0	0	0	0.00188345969118406	0	0	0	0	0	0	0	0	-0.0163795498749653	0.0678998134402413
neg_1411	-0.132278807605287	0	0	0	0	0	0	0	0	0	0	0	-0.0318798872702735	0	-0.00517802564204342	0
neg_1412	0	-0.182153772873417	0	0	0.119557019807089	0	-0.324119795181201	0	0	0	0	0	-0.0682848410272695	0	0	0
neg_1413	0	-0.11386496248958	0	0.00766482753145715	0	0.0111062596753066	0	0	0	-0.0754118207438574	0	0	0	0	-0.151702853967372	0
neg_1414	-0.27668003016711	-0.274828325328464	-0.00928035565434843	0.0393859405390386	0	0	0	0	-0.276485531695312	0	0	0	0	0	0	0
neg_1415	0	-0.0481026475608304	0	0.00686897153971341	0.240128210217124	0	0	0	0	0	0	0	0	0	0	0
neg_1416	-0.254221410709324	-0.182512999642758	0	0	0	0	0	0	0	0	0	0	-0.109857897034891	-0.0375898066923352	0	0
neg_1417	-0.394036041757631	-0.413745881792561	0	0.00787123407295677	0	0	0	0	0	0	0	0	0	-0.0419164053506927	0	0
neg_1418	-0.884245623784385	-0.00331044337712857	0	0	0	0.00127217877981979	0	0	0	-0.00837534235700393	0	0	0	0	0	0.012948041122534
neg_1419	-0.395210971301552	-0.832602310165522	0	0.000238161394038025	0.00278053427539396	0	0	0	0	-0.00343150875243123	-0.00048426150121065	0	-0.00669630452903585	0	0	0
neg_1420	-0.649202159329973	-0.0117492954392093	0	0.000738300321517882	0	0.000156789584408369	0	0	0	0	0	-0.0126265232405827	0	0	-0.0439784860874052	0
neg_1422	0	-0.0793057595363792	0	0.00571984281347994	0	0	0	0	0	0	0	0	0	-0.084436152899615	0	0
neg_1423	-0.0181717143651014	-0.0105942126781249	0	0	0	0	-0.290054777120629	-0.0372543960623983	0	-0.0119636406938435	0	-0.00889731274560394	0	-0.194690985591236	0	0.0412138292382805
neg_1424	-0.0174949390703767	-0.00527725955622593	0	0	0	0	0	0	0	0	0	-0.224701305918311	-0.0567677529472472	0.152177192077164	-0.0919183900289763	0
neg_1425	-0.0396399793593459	-0.030929226372405	0	0	0	0.000113126662168062	-0.031621879093399	0	0	0	0	-0.0170265549954352	-0.0151351565911166	-0.0744313896717342	-0.137091652443139	0
neg_1426	-0.0911324574286508	-0.0574266661374191	0	0.0294188861985472	0	0	0	0	0	0	0	0	0	-0.0417874012622554	0	0.0714742190290954
neg_1427	-0.432493152859921	-0.0367741039177549	0	0.00150835549557417	0	0	0	0	0	0	-0.00238955265351487	0	-0.0555412217679514	0	0	0
neg_1428	-0.540616441074902	0	0	0	0	0	0.000315563847100386	0	0	0	0	0	0	-0.000650974477037275	0	0
neg_1429	-0.583743500178621	0	0	0	0	0	0	0	0	0	-0.000202437184932322	-0.0180347715635296	0	-0.086438693287818	-0.0840094470686302	0.0742865081570278
neg_1430	-0.0115190727583059	-0.0155975866312071	0	0	0	0	0	0	0	0	0	0	0	0	0	0
neg_1431	-0.15459453022665	0	0	0	0	2.97701742547541e-05	-0.271333306870956	0	0	-0.0272039852339936	0	0	-0.0396360100027785	-0.0303318382090263	0	0
neg_1432	-0.00976660183384273	-0.00313579168816735	0	0.128152661453578	0	0	0	0	0	0	0	0	0	-0.0231889810661692	0	0
neg_1433	-0.0501726670106776	0	0	0	0	0	0	0	0	0	0	0	0	0	-0.00964752113682372	0
neg_1434	-0.180484658436867	-0.085162545151431	-0.0053387845830191	0.00799428412654309	0.0488627793434684	0	-0.255803199301393	-0.0466736791966022	0	0	-0.000579526058825868	0	0	0	0	0
neg_1435	-0.0118028817528679	-0.0454868415829794	0	0	0	0	0	-0.209099749930536	0	0	0	-0.0306176318818719	0.0058012146231096	-0.0493510102012464	0	0
neg_1436	-0.113303298535307	-0.00350295717064264	0	0	0	0	0	0	0	-0.0334001508355496	0	-0.0207359187075775	0	-0.0459492716230699	0	0.101921168578573
neg_1437	-0.0321319414122971	0	0	0	0	0	0	0	0	0	0	0	0	0	0	0.0561227325050609
neg_1438	-0.108885404675902	-0.255904417893859	0	0	0	0	-0.135061326558965	0	0	0	-0.00332036676854682	0	0	0	0	0
neg_1439	0	0	-0.0117234946215219	0.00483666097725558	0	0	-0.0918568650021831	0	0	0	-0.000684714007859325	0	0	-0.0391835033541063	0	0.0681439288691303
neg_1440	-0.220098836978526	-0.264335331242806	0	0	0	0	0	0	0	0	0	0	0	0	0	0
neg_1441	-0.331004644147184	-0.272827769618545	0	0	0	0	0	0	0	0	0	-0.10682927797404	0	-0.0369904338506728	0	0
neg_1442	0	-0.210629936887231	0	0.00337792243877267	0.0541916405350693	0	0	0	-0.320319136268011	0	0	0	0	-0.0476144167030524	0	0
neg_1443	-0.0297146032628111	-0.0539872186718533	0	0.00326281109832096	0.191364664787838	0	0	0	0	0	0	0	-0.0329734450045648	0	0	0
neg_1444	-0.000793871313460088	-0.0027309173183027	0	0	0.214069384352796	0	0	0	0	0	0	0	0	0	-0.00103798674234907	0
neg_1445	-0.0138471003850276	-0.122887309967054	0	0	0	0	-0.33868534910491	0	0	0	0	0	-0.0272039852339936	-0.0757531854086453	0	0.0494661215416981
neg_1446	-0.429035843289803	-0.0144127336958679	0	0.00849442305402294	0.182854364307546	0	0	0	0	0	0	0	-0.0744075735323304	0	0	0
neg_1447	-0.0262295081967213	-0.0239094192831342	0	0	0.186283888381693	0	-0.221728257849403	0	0	0	-0.00605723812170047	0	0	-0.0557515976660183	0	0
neg_1448	0	-0.0956555392370897	0	0	0	0	0	-0.358010161552812	0	0	0	-0.0904040804985512	0	0	0	0
neg_1449	-0.211044734648513	-0.192630889532807	0	0.0117651728654785	0.181820346921764	0	0	0	0	-0.0449212082721391	0	-0.0224427420315167	-0.0850553725241138	-0.0555035128805621	-0.132778946532767	0
neg_1450	-0.0252887706902711	-0.0711288850077402	0	0	0	0	-0.262084706069146	-0.0828146707418727	0	0	0	0	-0.0247668003016711	0	0	0
neg_1451	-0.106362878577383	-0.184336918985432	0	0.00373119517326241	0	0	-0.300307625133966	0	0	0	0	-0.020471956495852	0	-0.037323859802326	-0.0241059024332156	0.0708212598737745
neg_1452	-0.00162545151430953	-0.00597586631207081	0	0	0.220233795101814	0	0	0	0	0	-0.000559679275989362	0	0	0	0	0
neg_1453	-0.0293335450323503	-0.0323343785972294	0	0	0	0	0	-0.18102449093002	0	0	-0.0210693446592307	-0.0332135910768864	0	0	0	0
neg_1454	-0.212459810264756	-0.232830548168142	-0.0117016631604017	0	0	0	0	0	0	0	0	0	0	-0.0483447783114357	-0.108996546659786	0
neg_1455	0	-0.126320803397769	0	0	0	0	0	0	0	0	0	0	0	0	0	0
neg_1456	-0.0928472194657246	-0.159169213670464	0	0	0.101943000039694	0	-0.201823919342675	0	0	0	0	0	0	0.00647005120469972	0	0.160149644742587
neg_1457	-0.0613325129996428	-0.0207200412813083	0	0	0	0	0	-0.0800539832493153	-0.376064779899178	0	0	0	-0.0556027467947446	0	0	0
neg_1458	-0.758555948080816	-0.0296451395228833	0	0.00192116857857342	0.0216310086135038	0	0	0	0	0	-0.0337117453260826	-0.0122970666454968	0	-0.0137895447148017	0	0
neg_1459	-0.381070138530544	-0.170523558131227	0	0	0	0	0	0	0	0.0544159091811217	-0.266383519231533	0	0	-0.0327015440797047	0	0
neg_1460	-0.19532409796372	-0.0679732465367364	0	0	0.259159290279046	0	0	0	0	0	0	-0.14609613781606	0	0	-0.047304806890803	0
neg_1461	-0.582376056841186	-0.16824713213988	0	0	0	0	0	0	0	0	0	0	0	-0.0571190410034534	0	0
neg_1462	-0.0350176636367245	0	0	0	0	0	-0.136827690231414	-0.105543206446235	0	-0.0179593537887508	0	-0.0244353590283015	0	-0.145216925336403	-0.00711507164688604	0.0333763346961458
neg_1463	-0.0243162783312825	-0.279192632874211	0	0.0179395070059143	0	0	0	0	0	0	0	0	0	0	0	0
neg_1464	-0.0131742944468702	-0.0618941769539158	0	0.00348906442265709	0.153915770253642	0	0	0	0	0	0	0	-0.0400905013297344	0	0	0
neg_1465	-0.121152701147144	-0.0647501290040884	0	0	0	0	0	0	0	0	0	0	-0.0786170761719525	-0.055707934743778	0	0.0918469416107649
neg_1466	0	-0.0106914619140237	0	0.000160758940975668	0.100656928511888	0	0	0	0	0	0	0	-0.0101813995951256	0	0	0.0209978962410193
neg_1467	-0.143174691382527	-0.0334338903663716	0	0	0	0	0	0	0	0	0	0	0	-0.0557515976660183	0	0
neg_1468	-0.573736752272457	-0.807178581351963	0	0.000639066407335371	0	0	0	0	0	-0.00408446790775215	0	0	0	0	0	0
neg_1469	-0.0135712301036002	-0.0357877188107808	0	0	0.433163974119795	0	0	0	0	-0.0192811495256619	0	0	0	-0.0142162505457865	0	0
neg_1470	-0.000500138927479855	-0.140548962013258	0	0	0.222426864605247	0	0	0	0	0	0	-0.224338109792403	-0.0804211487317906	-0.0529035843289803	-0.0628071289643949	0
neg_1471	0	-0.00862938117731116	0	0	0	0	0	0	0	0	0	0	0	0	-0.0167625927837098	0
neg_1472	-0.100873258444806	-0.272784106696305	0	0	0	0	-0.155874647719605	0	0	0	0	0	0	0	-0.0277993887190886	0.0787976818957647
neg_1473	-0.126320803397769	-0.0824594133290994	-0.00751200730361608	0.0456436311673878	0	0	-0.141612749573294	0	-0.220065097447704	0	0	0	0	0	0	0
neg_1474	-0.00429285912753543	-0.0384114635017664	0	0.00188941372603501	0.153931647679911	0.0181101893383083	0	0	0	-0.0463779621323384	-0.000770055174056285	0	0	0	0	0
neg_1475	-0.0123407295677371	-0.0240820862938118	-0.00658119318858413	0	0.0855515420950264	0.000289763029412932	0	0	0	0	-0.000708530147263129	0	0	0	0	0
neg_1476	-0.0281129678879054	-0.0112967887905371	0	0	0	0	0	0	-0.372442742031517	0	0	0	0	-0.0937820029373239	0	0
neg_1477	-0.27548922319692	-0.235261779065613	0	0	0.214559599888858	0	-0.477765649188267	0	0	0	0	0	0	0	0	0
neg_1478	-0.0610367959353789	-0.0127198031199143	0	0	0	0	0	0	0	0	0	0	0	-0.0426943992378835	0	0
neg_1479	0	-0.0282896042551502	0	0.00150240146072322	0	0	-0.304586591513516	0	0	0	0	0	0	0	0	0
neg_1480	-0.044127336958679	-0.109300202437185	0	0	0	0	0	0	-0.328297542968285	0	-0.0921406739967451	0	0	0	0	0
neg_1481	-0.341178105029175	-0.420027388560314	0	0	0.392051363473981	0	0	0	-0.279428809589965	0	0	0	-0.0709403405707935	0	0	0
neg_1482	-0.0957825586472433	-0.086881276545072	0	0	0	0	-0.1733795101814	0	0	0.000660897868455525	0	0	0	0	0	0
neg_1483	-0.085605128408685	-0.10505100623189	0	0.014480212757512	0.0239848370579129	0	-0.353876076687969	0	0	0	-0.00596395824236892	0	0	0	-0.00820466002461001	0
neg_1484	-0.121853292581273	-0.03580359623705	-0.00497757313539475	0	0.0788691303139761	0	-0.340461636168777	0	-0.0641844956932481	-0.0146965426904299	-0.00105187949033461	0	0	0	-0.018417814472274	0
neg_1485	-0.465442781725082	-0.623478744095582	0	0	0.142978208232446	0	0	0	0	0	0	0	-0.106481959274402	0	0	0
neg_1486	0	-0.0224665581709205	0	0	0	0	-0.0374310324296432	-0.304195609891637	0	-0.00448338824276584	0	0	-0.00854999404596514	0	0	0
neg_1487	-0.00587861707617195	-0.0129619338705196	0	0	0	0	-0.37793037748581	0	0	0	-0.000710514825546774	0	0	-0.133912197832731	-0.0171496050490215	0
neg_1488	-0.357472313737943	-0.11062398285238	0	0	0	0	0	0	0	0	0	-0.192039455404279	0	0	0	0
neg_1489	0	-0.0217361965625372	-0.0165919104513158	0	0	0	-0.0532945659508594	0	0	-0.0152959155320922	0	0	0	0	0	0.13340015083555
neg_1490	0	-0.396572460604136	0	0.00319136268010955	0.315339578454333	0	-0.120420354860477	-0.134614773945143	0	0	0	0	0	-0.107541777477871	0	0
neg_1491	-0.0199916643512087	-0.0449986107252014	0	0.014764021752074	0	0	0	0	0	0	0	0	0	0	0	0.111947763267574
neg_1492	-0.551740562854761	-0.0209661413884809	0	0.00177231770729965	0	0	0	0	0	-0.00420156392648752	0	-0.00965744452824197	0	0	-0.0208708768308657	0
neg_1493	0	-0.0299408565871472	0	0.00862541182074386	0	0	-0.540011114198388	0	0	-0.0181141586948756	-0.000587464771960463	0	0	-0.0289763029412932	-0.00808756400587465	0
neg_1494	-0.154723534315088	0	0	0.00168697654110269	0.130456872940896	0	-0.300379073552177	0	0	0	0	-0.0809331957289723	0	0	0	0
neg_1495	-0.0162763466042155	0	0	0.00669431985075219	0	0	-0.41697495336006	0	0	0	0	0	0	-0.0474973206843171	0	0
neg_1496	-0.187667209145398	-0.2812090660104	-0.00199857103163577	0.000351288056206088	0.0124399634819196	0	-0.0242726154090422	0	0	0	0	0	0	0	0	0
neg_1497	-0.0173540269122375	-0.133868534910491	0	0	0.147533044893423	0.000196483150081371	-0.151426983685945	-0.339808677013456	0	0	0	0	-0.106325169689993	-0.00238756797523122	0	0
neg_1498	-0.0313122692811495	-0.0469614575477315	0	0	0	0	-0.267623943158814	0	-0.296137816060017	0	-0.00114119001309888	0	0	0	0	0.0520223871710396
neg_1499	-0.583062755527329	-0.266423212797206	-0.00212559044178938	0.000212360576350572	0	0	0	0	0	0	-0.000510062318898106	-0.000726392251815983	-0.00621005834954154	0	0	0
neg_1500	-0.0804032866272377	-0.146455364585401	-0.016699083078633	0	0	0	0	0	0	0	0	0	-0.0778748064938673	0	0	0
neg_1501	-0.0604433771285675	-0.222815861548843	0	0	0	0	0	0	-0.248833009169214	-0.014486166792363	0	-0.0490136148930259	0	0	0	0
neg_1502	-0.72538601992617	-0.422051760409638	0	0	0.0171019727702139	0	0	0	0	0	0	0	-0.0100444567935538	-0.0147521136823721	-0.00185765887349661	0
neg_1503	-0.330500535863137	0	0	0	0	0	0	0	0	0	0	0.0103798674234907	-0.0609653475171675	0	0	0
neg_1504	-0.00178819513356885	-0.000875243123089747	0	0.00275274877942286	0.0766998769499464	0	0	0	0	0	-0.000734330964950582	0	0	0	0	0
neg_1505	-0.0178680585877029	-0.107246060413607	0	0	0	0.00313182233160005	-0.334457984360735	0	0	0	0	0	0	-0.0424284523478744	-0.0333763346961458	0
neg_1506	-0.257841463898702	-0.0863454134084865	0	0.0018576588734966	0	0	-0.164156710197277	0	0	0	-0.00069860675584488	0	0	0	0	0
neg_1507	-0.00375898066923352	-0.0561425792878974	0	0	0	0	0	0	-0.345923470805382	-0.0704243242170444	0	0	0	-0.0438197118247132	0	0
neg_1508	0	-0.140437820029373	0	0	0	0	0	0	0	0	0	0	0	0	0	0.125820664470289
neg_1509	-0.0119854721549637	-0.0117294486563728	0	0	0	0	0	0	0	-0.0425931806454174	0	0	0	0	0	0
neg_1510	-0.613235819473663	-0.0035565434843012	0	0	0	0	-0.0718096296590323	0	0	0	0	0	0	-0.0128646846346207	0	0.0158595641646489
neg_1511	-0.681842178382884	-0.0581014567538602	0	0	0.0540705751597666	0	0	-0.0114079307744215	0	0	0	0	0.0248164172587624	-0.0185845274481007	0	0
neg_1512	-0.482062477672369	-0.344776326757433	0	0.001810026594689	0.0584606835232009	0	0	0	0	0	0	-0.0735224070178224	0	-0.0283550986385107	0	0
neg_1513	-0.165025999285516	-0.201389274798555	-0.00613464057476283	0	0.257936728456317	0	0	0	0	0	0	0	0	0	0	0
neg_1514	-0.00576945977057119	-0.170154407970468	0	0	0.115742468145914	0.00292740046838407	0	0	0	0	0	0	-0.0714841424205136	0	-0.0492021593299726	0
neg_1515	-0.0586770134561188	-0.298011352359782	0	0.00568014924780693	0.154253165561862	0	0	0	0	0	0	-0.239862263327115	0	0	0	0
neg_1516	-0.012914301591712	-0.0910153614099155	0	0	0	0	0	0	0	0	0	0	-0.0741733814948597	-0.0559322033898305	0	0
neg_1517	-0.0631365855594808	-0.145984995832176	0	0	0	0	0	0	-0.222190687889493	0	0	-0.0572758305878617	0	-0.115414996229111	0	0.0328007779938872
neg_1518	-0.297009089826539	-0.280595800420752	0	0.000557694597705715	0.0349958321756043	0	-0.275169689993252	0	0	0	0	0	0	0	0	0
neg_1519	-0.00600166712975827	-0.0474278569443893	-0.0124062239510975	0	0	0	0	0	0	0	0	-0.317296471242012	0	0	0	0
neg_1520	-0.168304687810106	0	0	0	0	0	0	0	0	0	-0.00289763029412932	0	0	-0.228226094550073	-0.0246814591354741	0
neg_1521	-0.102328027626722	-0.0799368872305799	-0.0133032985353074	0	0	0	0	0	0	0	0	-0.184233715714683	0	0	0	0
neg_1522	-0.0244254356368833	-0.195006549438336	-0.0152740840709721	0	0.19515540030961	0	0	0	0	0	-0.00103798674234907	0	0	0	-0.0385424522684873	0
neg_1523	-0.27563608938991	-0.0942503870122653	-0.0140812924224983	0.00381455166117572	0	0	0	0	0	0	0	0	0	0	-0.0131147540983607	0
neg_1524	0	0	-0.00166712975826618	0	0.0319493510102012	0	0	0	0	0	-0.000551740562854761	0	0	0	0	0.00953240979637201
neg_1525	-0.291749692374866	-0.0762930179017981	0	0	0.110691461914024	0	0	-0.112374469098559	0	-0.0273409280355654	0	0	0	0	0	0.226443853451356
neg_1526	-0.2364287698964	-0.0314551661175723	0	0.00281824316278331	0	0.0305045052197039	0	0	0	-0.0397908149089033	-0.0792938514666773	-0.0973742706307307	0	-0.0257571547652126	0	0
neg_1527	-0.811098320962172	0	0	0	0	0	0	0	0	0	0	0	0	0	0	0
neg_1528	-0.107625133965784	-0.407960544595721	0	0.00147263128646846	0	0	0	0	0	0	0	-0.0308538085976263	0	0	0	0
neg_1529	-0.00401897352439169	-0.0274361925931806	0	0	0	0.00107966498630572	-0.115994522287937	0	-0.258887389354186	-0.0274877942285555	0	-0.0250704560790696	0	0	-0.0601952923431112	0
neg_1530	0	0	0	0	0.0869924185289564	0	0	0	0	0	0	-0.050436629222403	0	-0.249428412654309	-0.118781010598182	0
neg_1531	-0.15914539753106	-0.126328742110904	0	0	0	0	0	0	0	0	0	0	0	0	0	0
neg_1532	-0.918326519271226	-0.000184575080379456	0	0	0	0	0	0	0	0	0	0	0	0	0	0
neg_1533	-0.113934426229508	0	0	0	0	0	0	-0.137665224467114	0	-0.0733914182511015	0	0	-0.0658635335212162	0	-0.0341801294010241	0
neg_1534	-0.129389116024292	-0.073286230302068	0	0.00197872424879927	0	0	0	0	0	0	0	0	-0.0783769300996309	0	-0.0453895923470805	0
neg_1535	-0.0980609693168737	-0.209840034930338	0	0	0	0	-0.153802643591474	0	0	0	-0.00329655062914302	0	0	0	0	0
neg_1536	-0.222684872782122	-0.0492577303219148	-0.228946532767038	0	0	0.00117691422220458	-0.165738498789346	0	0	-0.0230718850474338	0	-0.0322649148573016	0	0	0	0
neg_1537	-0.720962172031914	-0.00371134839042591	0	0.000700591434128528	0	0	0	-0.0121363077045211	0	-0.00442186321597269	-0.070069066804271	0	0	0	0	0
neg_1538	-0.0112948041122534	-0.00718652006509745	0	0	0.197564799745961	0	0	0	0	-0.00411026872543961	0	0	0	0	0	0
neg_1539	-0.0187433017107927	-0.0159806295399516	0	0.000688683364426626	0.049557416742746	0	0	0	0	-0.0120529512166078	0	0	0	0	-0.00284205930218711	0.0468820704163855
neg_1540	-0.0136426785218116	-0.177354820783551	0	0.012306990036915	0	0	0	0	-0.332233160004763	-0.0403366014369071	0	0	0	0	0	0
neg_1541	-0.00608105426110428	0	0	0	0	0.000258008176874528	0	0	0	-0.0681042353034573	-0.00063509705076807	0	0	-0.13960425515024	-0.0122792045409439	0
neg_1542	-0.148332870241734	-0.129113245742865	0	0.00242329218433692	0	0	0	0	0	0	0	-0.110941531377764	0	-0.0537986742349065	0	0
neg_1543	-0.706476005239551	-0.595191124518715	0	0.000865319731671495	0.21004247211527	0	0	0	0	0	0	0	0	0	0	0.0637161116183067
neg_1544	-0.0575814710435438	-0.169864644941055	0	0	0.137073790338586	0	0	0	-0.249912674155519	0	0	0	0	0	0	0.0890902234747747
neg_1545	-0.0259099749930536	-0.373575993331481	-0.0103540666058032	0.00463620847060691	0	0	-0.0955146270789505	0	0	0	0	0	-0.054914063430318	0	0	0
neg_1546	-0.00396340253244949	-0.0423689119993649	0	0	0	0.000627158337633468	0	0	0	0	0	0	0	0	-0.235607113086969	0.109282340332632
neg_1547	-0.0175981423411265	0	0	0	0	0	0	0	0	0	0	0	0	-0.160272694796174	0	0
neg_1548	-0.0254415909181122	-0.105086730440996	0	0	0	0	-0.29939665780177	0	0	0	0	0	0	0	-0.0699658635335212	0
neg_1549	-0.136637161116183	-0.16396816576033	0	0.00706347001151113	0.130182987337753	0.00402492755924265	-0.0843587504465526	0	0	-0.00232604294843806	0	-0.210512840868495	0	0	-0.0758206644702894	0.0495256618902076
neg_1550	-0.0441888619854722	-0.0231711189616163	0	0	0	0	-0.311082443535903	0	0	0	0	0	0	0	0	0
neg_1551	-0.00264160679553844	0	0	0	0	0	-0.238012543166753	-0.246112015242329	0	0	0	0	0	-0.0591890604533005	0	0
neg_1552	-0.0163398563092923	-0.139407772000159	0	0	0.107325447544953	0	0	0	0	0	-0.00394554042789664	0	-0.0589687611638153	0	0	0
neg_1553	-0.0383221529790021	-0.114779899178343	0	0	0	0	0	-0.400847457627119	0	0	-0.000986385106974162	0	-0.0591334894613583	0	0	0.0694816020323106
neg_1554	-0.01718135990156	-0.229520104791013	0	0	0	0	0	-0.231070138530544	0	0	0	0	-0.0266383519231533	0	0	0
neg_1555	-0.0101655221688564	-0.22960544595721	0	0.00554717580280237	0.148108601595681	0	0	-0.162626523240583	-0.282334378597229	0	0	-0.0408367403643869	-0.0609018378120907	0	0	0
neg_1556	-0.0304608422974636	-0.148235621005835	0	0.0141507561624261	0	0	0	0	0	0	0	0	0	0	-0.0412932163696265	0
neg_1557	0	-0.00305243520025404	0	0	0.136924939467312	0	0	0	0	-0.00194498471797722	0	0	0	0	0	0
neg_1558	-0.00706743936807843	-0.105328861191601	-0.0159310125828603	0	0	0	0	0	0	0	-0.00080181002659469	0	-0.0816119557019807	-0.0581550430675188	0	0
neg_1559	0	-0.0227583058786171	0	0	0.400347318699639	0	0	0	0	0	-0.000561663954273012	0	0	0	0	0
neg_1560	-0.0258544040011114	-0.0142539594331759	0	0.0105862739649903	0	0	-0.115764299607034	0	0	0	0	0	0	-0.0184019370460048	0	0
neg_1561	0	-0.0160421545667447	0	0	0	0.00294724725122058	-0.130401301948954	0	0	-0.0760707339340293	0	0	0	-0.0571309490731552	0	0
neg_1562	-0.172000158774263	-0.154975588457111	0	0.0122295875838527	0.0800281824316278	0	0	-0.0597666018338427	0	-0.0312963918548803	-0.000676775294724725	0	-0.0877862898424165	-0.059617750962569	0	0.224359941253523
neg_1563	-0.116238637716826	-0.131812408208629	0	0	0	0	0	0	0	0	0	0	-0.0758722661056643	0	0	0
neg_1564	-0.00604929940856587	-0.0110784741793355	0	0.00119477632675743	0	0	0	0	0	0	0	0	0	0	0	0
neg_1565	-0.0155717858135196	-0.243430714881118	0	0	0	0	-0.140132179573691	0	0	-0.0370221887032112	0	0	0	-0.04505219703886	-0.00942920652562219	0
neg_1566	-0.094893422776168	-0.0130115508276108	0	0	0	0	-0.176203707379034	-0.176140197673957	0	0	-0.00064303576390267	0	0	-0.0533104433771286	0	0.0732028738141547
neg_1567	-0.720553328305482	-0.0169273210812527	0	0	0	0	0	0	0	0	-0.000541817171436509	0	0	0	0	0
neg_1568	-0.159834080895487	-0.180635493986425	0	0.00566030246497043	0.121634977970071	0	0	0	0	0	0	0	0	-0.0627733894335728	0	0
neg_1569	-0.00181201127297265	-0.229690787123407	0	0	0.361376175921883	0	0	0	-0.461802881752868	0	-0.0909141428174493	0	0	0	0	0
neg_1570	-0.415567816456952	-0.437282181558369	0	0	0	0	0	0	0	0	-0.0902532449489938	0	0	0	0	0
neg_1571	-0.0886932878180447	-0.215210574365895	0.0154288889770968	0	0	0	0	0	0	0	0	-0.00217520739888064	-0.078359067995078	-0.0554261104274997	0	0.0733973722859524
neg_1572	-0.0430238558329695	-0.244202754733458	0	0.00260786726471639	0	0	0	0	0	0	0	0	0	0	0	0
neg_1573	-0.00575953637915294	-0.242491962052951	0	0	0	0.0017623943158814	-0.26307109117612	0	0	0	-0.00368753225102211	0	0	0	-0.011785019648315	0
neg_1574	-0.00614059460961378	-0.0068253086174731	0	0	0	0	0	-0.0430139324415512	-0.109288294367483	0	0	0	0	-0.0598122494343667	0	0.0932401857658874
neg_1575	-0.0782915889334339	-0.00428293573611718	0	0	0	0	0	0	0	0	0	0	0	0	-0.00822252212916286	0
neg_1576	-0.0723236613344977	0	0	0	0	0.00099432382010876	0	0	0	-0.0497499305362601	0	0	0	-0.053455324891835	-0.0703846306513714	0
neg_1577	-0.23628190370341	-0.143660937562021	0	0	0.0930873655380463	0	0	0	0	0	0	-0.169386337474695	0	0	-0.120610883975708	0
neg_1578	-0.0557277815266145	-0.00882189497082523	0	0	0	0	0	0	0	0	0	0	0	-0.0475330448934228	-0.338117731115786	0
neg_1579	-0.0390009129520105	0	0	0	0	0	-0.382159726908268	0	0	0	0	0	0	-0.0698567062279205	-0.162441948160203	0.0461120152423292
neg_1580	-0.17538601992617	0	0	0	0	0	-0.0961556781645695	0	0	0	0	0	0	-0.260594212678125	0	0
neg_1581	-0.0086313658555948	-0.000849442305402286	0	0	0	0	-0.0141725876235462	-0.668286825705553	0	0	0	0	0	0	0	0
neg_1582	0	-0.0303854245226849	0	0	0.059651490493391	0	0	0	0	-0.015087524312309	0	0	0	0	0	0
neg_1583	-0.141602826181876	-0.450738300321518	0	0	0.0699420473941174	0	-0.0755487635454293	0	0	-0.0224883896320406	0	0	0	0	0	0
neg_1584	-0.0194577858929068	-0.0085797642202199	0	0	0	0	0	0	0	0	-0.00616838010558489	0	0	0.378571428571429	-0.0138252689239074	0.0713293375143889
neg_1585	-0.712251419044973	-0.45014686619299	-0.00695034334934307	0.0912694002302227	0.0811455563053229	0	0	0	0	0	0	0	0	0	0	0
neg_1586	-0.0746477196046521	-0.296381931488906	0	0	0	0.0215377287341722	0	0	0	0	0	0	0	0	0	0
neg_1587	-0.0219485571388878	-0.0141646489104116	0	0	0.123889572500298	0	0	0	0	-0.00112729726511333	0	0	0	0	0	0
neg_1588	-0.162594768388044	-0.0546719326797126	0	0	0	0	0	0	-0.00509665383241377	-0.000841503592267692	0	0	0	-0.000601357519946019	0	0
neg_1589	0	0	0	0	0	0	0	0	0	0	0	-0.181889810661692	0	0	0	0
neg_1590	-0.0434247608462668	-0.0103758980669234	0	0	0	0	0	0	0	0	0	0	0	-0.159784463938396	-0.0143353312428055	0.187216687175009
neg_1591	-0.247392132735284	-0.155346723296154	0	0	0	0	0	0	0	0	0	0	0.226961854483388	0	0	0
neg_1592	0	-0.208184813241774	0	0	0	0	-0.177150398920335	0	0	-0.0266443059580042	0	0	0	0	-0.0328325328464256	0
neg_1593	-0.0207656888818323	-0.139437542174414	0	0.00341960068272933	0.0926308895328067	0.00106974159488747	0	0	0	-0.0399416504584607	-0.00354463541459929	0	0	0	0	0
neg_1594	-0.213166355733736	-0.220656531576231	0	0	0	0	-0.0371988250704561	0	-0.0858809986901123	0.0156333108403128	-0.000525939745167303	0	0	0	0	0
neg_1595	-0.626596673679197	-0.516139403802644	0	0	0.184255547175803	0	0	0	0	-0.0297483427936332	0	0	0	0	0	0
neg_1596	-0.0410510856190212	-0.0521414678680586	0	0.00918906045330052	0	0	0	0	-0.33394395268527	0	-0.0012920255626563	0	0	0	0	0
neg_1597	-0.246822530067876	-0.459877743817727	0.0532092247846624	0	0.154324613980074	0	0	0	0	0	0	0	-0.0660679553844322	0	0	0
neg_1598	-0.00638272536021911	-0.224854126146152	0	0.0165542015639265	0.135355058944945	0	-0.151184852935339	0	0	0	-0.00196880085738102	0	0	0	-0.0286984479815822	0
neg_1599	-0.0655916325963561	0	0	0	0	0	0	0	0	0	-0.0085599174373834	0	0	-0.254975588457111	0	0
neg_1600	-0.0839439526852697	-0.0147441749692375	0	0	0	0	-0.144871591315048	0	0	-0.0543722462588814	0	0	-0.0775771047513198	0	-0.112414162664232	0
neg_1601	-0.0924502838089946	0	0	0	0	0	0	0	0	0	0	0	0	-0.116546262850792	-0.114460365974676	0
neg_1602	-0.428571428571429	-0.0351982693605367	0	0	0	0	0.00178819513356885	0	0	-0.00755963958242369	-0.000954630254435757	-0.00439606239828524	0	0	0	0
[truncated: 66 more rows]
