# Supplementary material for: Mechanistic analysis of enhancer sequences in the estrogen receptor transcriptional program
Source: Commun Biol. 2024 Jun 11;7:719. doi: 10.1038/s42003-024-06400-5 (PMC11167054; doi:10.1038/s42003-024-06400-5)
Supplement: Supplementary file 6 — Supplementary Data 3 [file 42003_2024_6400_MOESM6_ESM.xlsx]

## Sheet: Tested enhancers
Name	Sequence
wt_1	TATTCTTTTGATTTTTTCCAATCATTTAAAAATGTCAAAACCATACTTAGCTGGAGGGCTGTAGGAAAACAGGTGGTGGGCTGGGTCTGGCACACAGGCAGCAGTTCGTGGACCCCTGTGCCAAGTGTTTGACGAAGCCCGTGAGGCAAACTGCACTTGCCGATAGAGGTTGCGCCACACAAGTGTCTTGGAAGCAATTTCTGGCTTGTCCTAGGCCTTAGAAAGTGCGTGCAGATCAGAGCCATGAAGTGAAGAGCAAAGCAAGTGACAGGCCTGTCTCAGGTTGTGCAACAGAACGTGTTTATGACAGATGTCCCCTGTCCAAGTGAGTGCACTGTGAGATAAGGGGCCGGTGACCTACCAATGCGTGTGGCAAGCCAGCCTGTTCCCCCTTGCAGG…
variant_1	TATTCTTTTGATTTTTTCCAATCATTTAAAAATGTCAAAACCATACTTAGCTGGAGGGCTGTAGGAAAACAGGTGGTGGGCTGGGTCTGGCACACAGGCAGCAGTTCGTGGACCCCTGTGCCAAGTGTTTGACGAAGCCCGTGAGGCAAACTGCACTTGCCGATAGAGGTTGCGCCACACAAGTGTCTTGGAAGCAATTTCTGGCTTGTCCTAGGCCTTAGAAAGTGCGTGCAGATCAGAGCCATGAAGTGAAGAGCAAAGCAAGTGACAGGCCTGTCTCAGGTTGTGCAACAGAACGTGTTTATGACAGATGTCCCCTGTCCAAGTGAGTGCACTGTGAGATAAGGGGCCGGTGACCTACCAATGCGTGTGGCAAGCCAGCCTGTTCCCCCTTGCAGG…
wt_2	ACAAAGCAAGACCCTGTCTCAAAAAATAAAATAACTATGACTAATATGCTAAAGGATCTAATGGATAAAGTAGACGGCAGACTACGGAAGCAGAAAGATGGAAGTTCCAGGAACCAAAAATAAATACTACTCATTAAAAACACTGTGACAGATATGAAGAATATCTTTGAGGCCCCTATTAGTAGACTGTTCATGGCCGAGGAAATAATCTCTGAATCTGAGGATATCTCAACAGAAACCTCCAAAACTGAAAAGCAAAGAAAACAAAGACGAAAAATACAGAACAAAATATCCAAGGACTGTGGGACAACTACAAAAGATGTAACATGCGCATAATGAGACTAGAAGGAGGAGAGAAAGGACACAAGAAATATTTGAAACAATAATGACTGAGAATTT…
variant_2	ACAAAGCAAGACCCTGTCTCAAAAAATAAAATAACTATGACTAATATGCTAAAGGATCTAATGGATAAAGTAGACGGCAGACTACGGAAGCAGAAAGATGGAAGTTCCAGGAACCAAAAATAAATACTACTCATTAAAAACACTGTGACAGATATGAAGAATATCTTTGAGGCCCCTATTAGTAGACTGTTCATGGCCGAGGAAATAATCTCTGAATCTGAGGATATCTCAACAGAAACCTCCAAAACTGAAAAGCAAAGAAAACAAAGACGAAAAATACAGAACAAAATATCCAAGGACTGTGGGACAACTACAAAAGATGTAACATGCGCATAATGAGACTAGAAGGAGGAGAGAAAGGACACAAGAAATATTTGAAACAATAATGACTGAGAATTT…
wt_3	AAGCAGAGCTTGCAGTGAGCCGAGATCGCACCACTGCATTCCAGCCTGGGTGACAGAACAAGACTCCATCTCAAATAAAACAAAAAAAAGATATTCTCATACTTCGGCCTCCTGAGTAGCTGGGATTACAGGCACCAGCCACCACGATGGGCTAATTTTTTGTATTTTTAGTAGAGATGGGATTTCACCATGTTGGCCAGGGTGGTCTCAACCTCCTGGCCTCAAGTGATCCCCCTCCTCGACCTCCCAAAATGCTGGGATTACAGGCATAGGCTGCTGTGCCCAGACGTGAGTTACGTTTCAAAAGGAGTGGGGGATCTCCAAGTGGCTCCCCACAAGTGGATCTGCAAGTTCTCACTCCCCTCTTTCTGGGACTCAACTCAAAGTCTCCTCTTCCCT…
variant_3	AAGCAGAGCTTGCAGTGAGCCGAGATCGCACCACTGCATTCCAGCCTGGGTGACAGAACAAGACTCCATCTCAAATAAAACAAAAAAAAGATATTCTCATACTTCGGCCTCCTGAGTAGCTGGGATTACAGGCACCAGCCACCACGATGGGCTAATTTTTTGTATTTTTAGTAGAGATGGGATTTCACCATGTTGGCCAGGGTGGTCTCAACCTCCTGGCCTCAAGTGATCCCCCTCCTCGACCTCCCAAAATGCTGGGATTACAGGCATAGGCTGCTGTGCCCAGACGTGAGTTACGTTTCAAAAGGAGTGGGGGATCTCCAAGTGGCTCCCCACAAGTGGATCTGCAAGTTCTCACTCCCCTCTTTCTGGGACTCAACTCAAAGTCTCCTCTTCCCT…

## Sheet: Tested constructs
Name	Sequence
wt_1_PGL4.27	GGCCTAACTGGCCGGTACCTATTCTTTTGATTTTTTCCAATCATTTAAAAATGTCAAAACCATACTTAGCTGGAGGGCTGTAGGAAAACAGGTGGTGGGCTGGGTCTGGCACACAGGCAGCAGTTCGTGGACCCCTGTGCCAAGTGTTTGACGAAGCCCGTGAGGCAAACTGCACTTGCCGATAGAGGTTGCGCCACACAAGTGTCTTGGAAGCAATTTCTGGCTTGTCCTAGGCCTTAGAAAGTGCGTGCAGATCAGAGCCATGAAGTGAAGAGCAAAGCAAGTGACAGGCCTGTCTCAGGTTGTGCAACAGAACGTGTTTATGACAGATGTCCCCTGTCCAAGTGAGTGCACTGTGAGATAAGGGGCCGGTGACCTACCAATGCGTGTGGCAAGCCA…
variant_1_PGL4.27	GGCCTAACTGGCCGGTACCTATTCTTTTGATTTTTTCCAATCATTTAAAAATGTCAAAACCATACTTAGCTGGAGGGCTGTAGGAAAACAGGTGGTGGGCTGGGTCTGGCACACAGGCAGCAGTTCGTGGACCCCTGTGCCAAGTGTTTGACGAAGCCCGTGAGGCAAACTGCACTTGCCGATAGAGGTTGCGCCACACAAGTGTCTTGGAAGCAATTTCTGGCTTGTCCTAGGCCTTAGAAAGTGCGTGCAGATCAGAGCCATGAAGTGAAGAGCAAAGCAAGTGACAGGCCTGTCTCAGGTTGTGCAACAGAACGTGTTTATGACAGATGTCCCCTGTCCAAGTGAGTGCACTGTGAGATAAGGGGCCGGTGACCTACCAATGCGTGTGGCAAGCCA…
wt_2_PGL4.27	GGCCTAACTGGCCGGTACCACAAAGCAAGACCCTGTCTCAAAAAATAAAATAACTATGACTAATATGCTAAAGGATCTAATGGATAAAGTAGACGGCAGACTACGGAAGCAGAAAGATGGAAGTTCCAGGAACCAAAAATAAATACTACTCATTAAAAACACTGTGACAGATATGAAGAATATCTTTGAGGCCCCTATTAGTAGACTGTTCATGGCCGAGGAAATAATCTCTGAATCTGAGGATATCTCAACAGAAACCTCCAAAACTGAAAAGCAAAGAAAACAAAGACGAAAAATACAGAACAAAATATCCAAGGACTGTGGGACAACTACAAAAGATGTAACATGCGCATAATGAGACTAGAAGGAGGAGAGAAAGGACACAAGAAATATTTGAAA…
variant_2_PGL4.27	GGCCTAACTGGCCGGTACCACAAAGCAAGACCCTGTCTCAAAAAATAAAATAACTATGACTAATATGCTAAAGGATCTAATGGATAAAGTAGACGGCAGACTACGGAAGCAGAAAGATGGAAGTTCCAGGAACCAAAAATAAATACTACTCATTAAAAACACTGTGACAGATATGAAGAATATCTTTGAGGCCCCTATTAGTAGACTGTTCATGGCCGAGGAAATAATCTCTGAATCTGAGGATATCTCAACAGAAACCTCCAAAACTGAAAAGCAAAGAAAACAAAGACGAAAAATACAGAACAAAATATCCAAGGACTGTGGGACAACTACAAAAGATGTAACATGCGCATAATGAGACTAGAAGGAGGAGAGAAAGGACACAAGAAATATTTGAAA…
wt_3_PGL4.27	GGCCTAACTGGCCGGTACCAAGCAGAGCTTGCAGTGAGCCGAGATCGCACCACTGCATTCCAGCCTGGGTGACAGAACAAGACTCCATCTCAAATAAAACAAAAAAAAGATATTCTCATACTTCGGCCTCCTGAGTAGCTGGGATTACAGGCACCAGCCACCACGATGGGCTAATTTTTTGTATTTTTAGTAGAGATGGGATTTCACCATGTTGGCCAGGGTGGTCTCAACCTCCTGGCCTCAAGTGATCCCCCTCCTCGACCTCCCAAAATGCTGGGATTACAGGCATAGGCTGCTGTGCCCAGACGTGAGTTACGTTTCAAAAGGAGTGGGGGATCTCCAAGTGGCTCCCCACAAGTGGATCTGCAAGTTCTCACTCCCCTCTTTCTGGGACTCAAC…
variant_3_PGL4.27	GGCCTAACTGGCCGGTACCAAGCAGAGCTTGCAGTGAGCCGAGATCGCACCACTGCATTCCAGCCTGGGTGACAGAACAAGACTCCATCTCAAATAAAACAAAAAAAAGATATTCTCATACTTCGGCCTCCTGAGTAGCTGGGATTACAGGCACCAGCCACCACGATGGGCTAATTTTTTGTATTTTTAGTAGAGATGGGATTTCACCATGTTGGCCAGGGTGGTCTCAACCTCCTGGCCTCAAGTGATCCCCCTCCTCGACCTCCCAAAATGCTGGGATTACAGGCATAGGCTGCTGTGCCCAGACGTGAGTTACGTTTCAAAAGGAGTGGGGGATCTCCAAGTGGCTCCCCACAAGTGGATCTGCAAGTTCTCACTCCCCTCTTTCTGGGACTCAAC…
