# Supplementary material for: Mechanistic analysis of enhancer sequences in the estrogen receptor transcriptional program
Source: Commun Biol. 2024 Jun 11;7:719. doi: 10.1038/s42003-024-06400-5 (PMC11167054; doi:10.1038/s42003-024-06400-5)
Supplement: Supplementary file 7 — Supplementary Data 4 [file 42003_2024_6400_MOESM7_ESM.xlsx]

## Sheet: construct_118
Sample	Firefly	Renilla	Firefly/Renilla
118_WT_noE2-1	1110	33.5	33.1343
118_WT_noE2-2	890	26	34.2308
118_WT_E2-1	1339	21	63.7619
118_WT_E2-2	1684	31.5	53.4603
118_variant_noE2-1	738.5	37	19.9595
118_variant_noE2-2	731.5	29.5	24.7966
118_variant_E2-1	1371	41.5	33.0361
118_variant_E2-2	1272.5	25.5	49.902

## Sheet: construct_197
Sample	Firefly	Renilla	Firefly/Renilla
197_WT_noE2-1	7751	43.5	178.184
197_WT_noE2-2	8548	47	181.872
197_WT_E2-1	13290.5	57.5	231.139
197_WT_E2-2	11187.5	47.5	235.526
197_variant_noE2-1	3814	25	152.56
197_variant_noE2-2	4749.5	36	131.931
197_variant_E2-1	5735.5	45	127.456
197_variant_E2-2	6348.5	41	154.841

## Sheet: construct_383
Sample	Firefly	Renilla	Firefly/Renilla
383_WT_noE2-1	17471.5	56.5	309.23
383_WT_noE2-2	18121	62.5	289.936
383_WT_E2-1	13653.5	54.5	250.523
383_WT_E2-2	15543	62	250.694
383_variant1_noE2-1	6241.5	31	201.339
383_variant1_noE2-2	7767	48.5	160.144
383_variant1_E2-1	8222	37	222.216
383_variant1_E2-2	6591.5	29.5	223.441
383_variant2_noE2-1	35597.5	74	481.047
383_variant2_noE2-2	25091.5	57.5	436.374
383_variant2_E2-1	25943.5	68	381.522
383_variant2_E2-2	24798.5	62.5	396.776
