# Supplementary material for: Mechanistic analysis of enhancer sequences in the estrogen receptor transcriptional program
Source: Commun Biol. 2024 Jun 11;7:719. doi: 10.1038/s42003-024-06400-5 (PMC11167054; doi:10.1038/s42003-024-06400-5)
Supplement: Supplementary file 8 — Supplementary Data 5 [file 42003_2024_6400_MOESM8_ESM.xlsx]

## Sheet: construct_118
ULTRA Evolution; Serial number: 12903200002; Firmware: E 0.50a 10/02 EVOLUTION; XFLUOR4 Version: V 4.50
Date:					2020-10-25
Time:					18:23:28
Measurement mode:					Luminescence
Integration time (=550 nm):					1000	ms
Plate definition file:					COS96fw.pdf
Part of the plate:					A1 - B2
Rawdata (dual color lumi =550 nm)					Temperature: 24 °C
<>	1	2
A	1123	1097
B	925	855
ULTRA Evolution; Serial number: 12903200002; Firmware: E 0.50a 10/02 EVOLUTION; XFLUOR4 Version: V 4.50
Date:					2020-10-25
Time:					18:25:40
Measurement mode:					Luminescence
Integration time (=550 nm):					1000	ms
Plate definition file:					COS96fw.pdf
Part of the plate:					C1 - D2
Rawdata (dual color lumi =550 nm)					Temperature: 24.2 °C
<>	1	2
C	1342	1336
D	1663	1705
ULTRA Evolution; Serial number: 12903200002; Firmware: E 0.50a 10/02 EVOLUTION; XFLUOR4 Version: V 4.50
Date:					2020-10-25
Time:					18:27:49
Measurement mode:					Luminescence
Integration time (=550 nm):					1000	ms
Plate definition file:					COS96fw.pdf
Part of the plate:					E1 - F2
Rawdata (dual color lumi =550 nm)					Temperature: 24.2 °C
<>	1	2
E	683	794
F	681	782
ULTRA Evolution; Serial number: 12903200002; Firmware: E 0.50a 10/02 EVOLUTION; XFLUOR4 Version: V 4.50
Date:					2020-10-25
Time:					18:30:06
Measurement mode:					Luminescence
Integration time (=550 nm):					1000	ms
Plate definition file:					COS96fw.pdf
Part of the plate:					G1 - H2
Rawdata (dual color lumi =550 nm)					Temperature: 24.3 °C
<>	1	2
G	1386	1356
H	1213	1332
ULTRA Evolution; Serial number: 12903200002; Firmware: E 0.50a 10/02 EVOLUTION; XFLUOR4 Version: V 4.50
Date:					2020-10-25
Time:					18:33:08
Measurement mode:					Luminescence
Integration time (<475 nm):					1000	ms
Plate definition file:					COS96fw.pdf
Part of the plate:					A1 - D2
Rawdata (dual color lumi <475 nm)					Temperature: 24.5 °C
<>	1	2
A	28	39
B	28	24
C	25	17
D	27	36
ULTRA Evolution; Serial number: 12903200002; Firmware: E 0.50a 10/02 EVOLUTION; XFLUOR4 Version: V 4.50
Date:					2020-10-25
Time:					18:36:16
Measurement mode:					Luminescence
Integration time (<475 nm):					1000	ms
Plate definition file:					COS96fw.pdf
Part of the plate:					E1 - H2
Rawdata (dual color lumi <475 nm)					Temperature: 24.6 °C
<>	1	2
E	27	47
F	34	25
G	48	35
H	27	24

## Sheet: construct_197
ULTRA Evolution; Serial number: 12903200002; Firmware: E 0.50a 10/02 EVOLUTION; XFLUOR4 Version: V 4.50
Date:					2020-10-20
Time:					20:56:28
Measurement mode:					Luminescence
Integration time (=550 nm):					1000	ms
Plate definition file:					COS96fw.pdf
Part of the plate:					A11 - B12
Rawdata (dual color lumi =550 nm)					Temperature: 25.4 °C
<>	11	12
A	7624	7878
B	8466	8630
ULTRA Evolution; Serial number: 12903200002; Firmware: E 0.50a 10/02 EVOLUTION; XFLUOR4 Version: V 4.50
Date:					2020-10-20
Time:					20:58:55
Measurement mode:					Luminescence
Integration time (=550 nm):					1000	ms
Plate definition file:					COS96fw.pdf
Part of the plate:					C11 - D12
Rawdata (dual color lumi =550 nm)					Temperature: 25.3 °C
<>	11	12
C	13036	13545
D	10756	11619
ULTRA Evolution; Serial number: 12903200002; Firmware: E 0.50a 10/02 EVOLUTION; XFLUOR4 Version: V 4.50
Date:					2020-10-20
Time:					21:01:13
Measurement mode:					Luminescence
Integration time (=550 nm):					1000	ms
Plate definition file:					COS96fw.pdf
Part of the plate:					E11 - F12
Rawdata (dual color lumi =550 nm)					Temperature: 25.3 °C
<>	11	12
E	3784	3844
F	4670	4829
ULTRA Evolution; Serial number: 12903200002; Firmware: E 0.50a 10/02 EVOLUTION; XFLUOR4 Version: V 4.50
Date:					2020-10-20
Time:					21:03:24
Measurement mode:					Luminescence
Integration time (=550 nm):					1000	ms
Plate definition file:					COS96fw.pdf
Part of the plate:					G11 - H12
Rawdata (dual color lumi =550 nm)					Temperature: 25.4 °C
<>	11	12
G	5835	5636
H	6117	6580
ULTRA Evolution; Serial number: 12903200002; Firmware: E 0.50a 10/02 EVOLUTION; XFLUOR4 Version: V 4.50
Date:					2020-10-20
Time:					21:07:45
Measurement mode:					Luminescence
Integration time (<475 nm):					1000	ms
Plate definition file:					COS96fw.pdf
Part of the plate:					A11 - D12
Rawdata (dual color lumi <475 nm)					Temperature: 25.3 °C
<>	11	12
A	34	53
B	48	46
C	52	63
D	55	40
ULTRA Evolution; Serial number: 12903200002; Firmware: E 0.50a 10/02 EVOLUTION; XFLUOR4 Version: V 4.50
Date:					2020-10-20
Time:					21:07:45
Measurement mode:					Luminescence
Integration time (<475 nm):					1000	ms
Plate definition file:					COS96fw.pdf
Part of the plate:					E11 - H12
Rawdata (dual color lumi <475 nm)					Temperature: 25.3 °C
<>	11	12
E	30	20
F	34	38
G	49	41
H	39	43

## Sheet: construct_383
ULTRA Evolution; Serial number: 12903200002; Firmware: E 0.50a 10/02 EVOLUTION; XFLUOR4 Version: V 4.50
Date:					2020-10-22
Time:					18:45:07
Measurement mode:					Luminescence
Integration time (=550 nm):					1000	ms
Plate definition file:					COS96fw.pdf
Part of the plate:					A1 - B2
Rawdata (dual color lumi =550 nm)					Temperature: 24.6 °C
<>	1	2
A	17159	17784
B	18007	18235
ULTRA Evolution; Serial number: 12903200002; Firmware: E 0.50a 10/02 EVOLUTION; XFLUOR4 Version: V 4.50
Date:					2020-10-22
Time:					18:47:34
Measurement mode:					Luminescence
Integration time (=550 nm):					1000	ms
Plate definition file:					COS96fw.pdf
Part of the plate:					C1 - D2
Rawdata (dual color lumi =550 nm)					Temperature: 24.7 °C
<>	1	2
C	13705	13602
D	15456	15630
ULTRA Evolution; Serial number: 12903200002; Firmware: E 0.50a 10/02 EVOLUTION; XFLUOR4 Version: V 4.50
Date:					2020-10-22
Time:					18:49:52
Measurement mode:					Luminescence
Integration time (=550 nm):					1000	ms
Plate definition file:					COS96fw.pdf
Part of the plate:					E1 - F2
Rawdata (dual color lumi =550 nm)					Temperature: 24.8 °C
<>	1	2
E	6194	6289
F	7736	7798
ULTRA Evolution; Serial number: 12903200002; Firmware: E 0.50a 10/02 EVOLUTION; XFLUOR4 Version: V 4.50
Date:					2020-10-22
Time:					18:51:56
Measurement mode:					Luminescence
Integration time (=550 nm):					1000	ms
Plate definition file:					COS96fw.pdf
Part of the plate:					G1 - H2
Rawdata (dual color lumi =550 nm)					Temperature: 24.8 °C
<>	1	2
G	8198	8246
H	6808	6375
ULTRA Evolution; Serial number: 12903200002; Firmware: E 0.50a 10/02 EVOLUTION; XFLUOR4 Version: V 4.50
Date:					2020-10-22
Time:					18:54:06
Measurement mode:					Luminescence
Integration time (=550 nm):					1000	ms
Plate definition file:					COS96fw.pdf
Part of the plate:					A3 - B4
Rawdata (dual color lumi =550 nm)					Temperature: 24.9 °C
<>	3	4
A	35810	35385
B	24586	25597
ULTRA Evolution; Serial number: 12903200002; Firmware: E 0.50a 10/02 EVOLUTION; XFLUOR4 Version: V 4.50
Date:					2020-10-22
Time:					18:56:16
Measurement mode:					Luminescence
Integration time (=550 nm):					1000	ms
Plate definition file:					COS96fw.pdf
Part of the plate:					C3 - D4
Rawdata (dual color lumi =550 nm)					Temperature: 25 °C
<>	3	4
C	24930	26957
D	24411	25186
ULTRA Evolution; Serial number: 12903200002; Firmware: E 0.50a 10/02 EVOLUTION; XFLUOR4 Version: V 4.50
Date:					2020-10-22
Time:					19:00:14
Measurement mode:					Luminescence
Integration time (<475 nm):					1000	ms
Plate definition file:					COS96fw.pdf
Part of the plate:					A1 - D2
Rawdata (dual color lumi <475 nm)					Temperature: 25.1 °C
<>	1	2
A	56	57
B	70	55
C	55	54
D	63	61
ULTRA Evolution; Serial number: 12903200002; Firmware: E 0.50a 10/02 EVOLUTION; XFLUOR4 Version: V 4.50
Date:					2020-10-22
Time:					19:03:39
Measurement mode:					Luminescence
Integration time (<475 nm):					1000	ms
Plate definition file:					COS96fw.pdf
Part of the plate:					E1 - H2
Rawdata (dual color lumi <475 nm)					Temperature: 25 °C
<>	1	2
E	46	16
F	40	57
G	46	28
H	30	29
ULTRA Evolution; Serial number: 12903200002; Firmware: E 0.50a 10/02 EVOLUTION; XFLUOR4 Version: V 4.50
Date:					2020-10-22
Time:					19:06:37
Measurement mode:					Luminescence
Integration time (<475 nm):					1000	ms
Plate definition file:					COS96fw.pdf
Part of the plate:					A3 - D4
Rawdata (dual color lumi <475 nm)					Temperature: 25.2 °C
<>	3	4
A	73	75
B	59	56
C	62	74
D	60	65
