# Supplementary material for: Mechanistic analysis of enhancer sequences in the estrogen receptor transcriptional program
Source: Commun Biol. 2024 Jun 11;7:719. doi: 10.1038/s42003-024-06400-5 (PMC11167054; doi:10.1038/s42003-024-06400-5)
Supplement: Supplementary file 9 — Supplementary Data 6 [file 42003_2024_6400_MOESM9_ESM.xlsx]

## Sheet: Figure 2b
ESR1_2_vs_ESR1_1_Pos	ESR1_2_vs_ESR1_1_Neg	ESR1_3_vs_ESR1_2_Pos	ESR1_3_vs_ESR1_2_Neg	FOXA1_vs_ESR1_2_Pos	FOXA1_vs_ESR1_2_Neg	GATA3_vs_ESR1_2_Pos	GATA3_vs_ESR1_2_Neg	NR2C1_vs_ESR1_2_Pos	NR2C1_vs_ESR1_2_Neg	NR2F2_vs_ESR1_2_Pos	NR2F2_vs_ESR1_2_Neg	NR2F2_vs_NR2C1_Pos	NR2F2_vs_NR2C1_Neg	NR2F2_vs_NR2F2_Pos	NR2F2_vs_NR2F2_Neg	POU5F1_vs_ESR1_1_Pos	POU5F1_vs_ESR1_1_Neg	PPARG_vs_ESR1_2_Pos	PPARG_vs_ESR1_2_Neg	PPARG_vs_NR2F2_Pos	PPARG_vs_NR2F2_Neg	PPARG_vs_NR5A2_Pos	PPARG_vs_NR5A2_Neg	PPARG_vs_PGR_Pos	PPARG_vs_PGR_Neg	YBX1_vs_ESR1_1_Pos	YBX1_vs_ESR1_1_Neg
-0.675708	-0.675708	1.02899	-0.777122	0.347538	-0.880637	-0.636314	-0.197962	2.04379	-0.710215	1.13317	-1.39349	1.17186	-1.18522	-0.744113	-1.41536	-0.407578	-0.407578	-0.552724	-0.552724	-0.733619	-0.733619	-0.595106	-0.595106	-0.556596	-0.556596	-0.710422	-0.710422
-0.675708	-0.148969	2.54612	0.667766	-1.08533	-1.29003	-1.29384	-0.85549	-0.159415	-0.159415	1.01473	0.304108	0.339953	-0.630611	-1.04923	-1.41536	-0.407578	-0.407578	-0.552724	-0.552724	-0.372269	-0.733619	-0.595106	-0.595106	-0.556596	-0.556596	-0.710422	-0.372293
0.37777	0.904509	0.2343	0.451033	0.961626	-1.29003	1.77462	-0.197962	-0.159415	0.0241853	0.777857	0.856815	-0.630611	0.339953	0.354294	-0.316955	-0.407578	0.854484	0.286586	0.118724	0.169756	-0.733619	0.562849	-0.0161283	-0.556596	-0.0349719	0.642094	2.33274
1.16788	1.16788	0.2343	1.75143	1.9851	0.142842	1.11709	0.0212139	0.574985	0.207785	0.106713	1.449	-0.214655	0.617257	-0.68309	0.293272	3.37861	-0.407578	-0.217	0.286586	-0.191594	0.531106	-0.0161283	2.29978	0.486652	-0.556596	1.99461	-0.0341641
-0.675708	0.1144	0.0175665	0.0175665	1.78041	-0.0618533	-0.197962	-0.417138	0.391385	0.207785	0.185671	0.65942	0.478605	0.201301	0.598385	0.842475	-0.407578	-0.407578	0.118724	-0.552724	-0.010919	-0.733619	-0.595106	-0.595106	0.486652	-0.556596	-0.710422	0.980223
0.37777	1.43125	-0.0546779	1.67919	0.552234	1.16632	1.11709	0.0212139	0.391385	0.391385	-0.288078	1.25161	0.617257	-0.491959	-0.68309	-1.29332	0.854484	-0.407578	-0.552724	0.118724	-0.733619	-0.372269	-0.595106	-0.595106	-0.556596	-0.556596	0.642094	0.980223
-0.675708	0.1144	0.451033	0.0175665	-0.266549	-0.0618533	0.0212139	-1.07467	0.0241853	-0.159415	0.185671	0.22515	1.31052	-0.769263	1.87986	-0.500023	-0.407578	-0.407578	-0.552724	-0.552724	-0.733619	-0.733619	-0.595106	-0.595106	-0.556596	-0.556596	-0.710422	-0.0341641
0.904509	-0.148969	0.162055	0.451033	0.552234	-0.471245	0.459566	-0.197962	0.942186	0.942186	1.29109	0.540983	0.0626487	1.72647	0.781453	0.659407	-0.407578	-0.407578	-0.0491381	0.118724	-0.010919	0.711781	-0.0161283	0.562849	-0.0349719	1.00828	1.31835	-0.0341641
0.641139	1.69462	0.667766	0.378788	0.552234	-0.471245	0.897918	-1.07467	-0.710215	0.391385	1.09369	0.856815	-0.214655	-0.630611	1.33066	-0.744113	0.854484	-0.407578	0.62231	1.1259	0.892456	0.350431	-0.595106	1.14183	-0.556596	0.486652	0.980223	2.67087
-0.148969	0.641139	-0.199167	0.306544	-0.0618533	0.961626	0.459566	0.0212139	-0.526615	0.207785	-0.761827	0.383066	-0.0760033	1.31052	-0.0118415	1.14759	-0.407578	2.11655	0.118724	0.454448	0.350431	1.25381	-0.595106	1.14183	1.5299	2.05152	-0.372293	1.65648
0.37777	0.904509	-0.126922	1.39021	-0.880637	-0.880637	-0.417138	-0.417138	0.207785	1.86019	-0.0512035	1.84379	-0.769263	1.58782	-1.29332	1.57475	-0.407578	0.854484	0.118724	1.46162	-0.191594	2.51853	-0.595106	0.562849	0.486652	0.486652	0.980223	1.99461
-0.675708	-0.675708	0.306544	0.306544	1.9851	0.75693	3.30885	-0.417138	1.67659	-0.159415	1.05421	0.185671	0.894561	0.339953	0.964521	-0.439	-0.407578	-0.407578	0.790172	-0.552724	-0.372269	-0.733619	0.562849	-0.595106	-0.556596	-0.556596	-0.710422	-0.710422
0.1144	-0.148969	-0.199167	-0.4159	3.00858	1.16632	2.65133	0.897918	0.0241853	0.391385	0.146192	-0.288078	-0.630611	0.339953	-0.988204	-1.23229	-0.407578	-0.407578	-0.552724	-0.552724	-0.733619	-0.733619	-0.595106	-0.595106	-0.556596	-0.556596	0.303965	0.303965
-0.675708	0.37777	-0.704877	0.378788	-0.471245	0.961626	-1.29384	-0.85549	-0.526615	-1.07742	-0.0906826	1.56744	-0.0760033	-1.46252	0.232249	2.36804	-0.407578	-0.407578	-0.552724	-0.552724	-0.733619	-0.733619	-0.595106	-0.595106	-0.556596	-0.556596	-0.710422	1.65648
0.37777	0.641139	-0.271411	0.0898109	0.142842	1.37102	-1.07467	-0.636314	-0.343015	-0.526615	-0.801306	0.383066	-0.353307	-0.491959	-1.41536	-0.622068	-0.407578	-0.407578	0.118724	-0.552724	-0.372269	-0.733619	-0.595106	-0.595106	-0.0349719	-0.556596	0.642094	1.31835
1.43125	0.1144	0.523277	-0.560389	0.142842	-0.880637	0.678742	1.55545	0.574985	-0.526615	0.22515	-0.445994	-0.214655	-0.214655	-0.377977	0.232249	-0.407578	-0.407578	0.118724	0.958034	0.350431	1.07313	-0.595106	3.45774	-0.556596	2.05152	0.303965	0.980223
1.43125	0.37777	1.39021	-0.488144	0.142842	0.75693	-1.07467	0.459566	-1.07742	0.0241853	1.09369	-0.64339	-1.46252	1.17186	-1.47638	1.51372	-0.407578	3.37861	-0.552724	0.118724	-0.733619	-0.372269	-0.595106	-0.595106	-0.556596	1.00828	-0.0341641	-0.0341641
0.37777	0.1144	0.0175665	-0.199167	-0.880637	1.78041	-0.417138	1.33627	0.0241853	-0.526615	-1.11714	0.185671	-0.907915	-0.769263	-1.23229	-1.04923	0.854484	-0.407578	0.790172	-0.552724	0.531106	-0.733619	-0.595106	-0.595106	1.5299	-0.556596	-0.372293	-0.0341641
0.37777	0.904509	-0.126922	0.378788	-0.0618533	-0.266549	-0.85549	0.459566	-0.159415	-0.343015	-0.682869	0.738378	-0.353307	0.339953	0.171226	-0.68309	0.854484	0.854484	-0.552724	0.790172	-0.733619	1.07313	-0.595106	1.7208	-0.556596	0.486652	1.31835	0.980223
1.16788	-0.675708	0.667766	0.451033	1.16632	-0.880637	0.897918	-0.197962	0.942186	-1.07742	1.40952	0.185671	0.755909	0.339953	0.659407	0.293272	0.854484	-0.407578	0.454448	0.118724	0.892456	-0.010919	0.562849	-0.0161283	1.00828	0.486652	0.642094	-0.710422
-0.148969	-0.148969	-0.126922	-0.488144	0.552234	-0.471245	-0.636314	0.678742	0.391385	-0.893815	-0.367036	-0.564432	1.17186	-0.353307	0.232249	-0.805136	0.854484	0.854484	0.286586	-0.217	1.61516	0.531106	-0.595106	-0.0161283	-0.0349719	-0.556596	0.980223	-0.0341641
1.69462	-0.675708	0.667766	-0.560389	-0.471245	1.57571	-0.417138	0.459566	-0.710215	0.391385	1.13317	-0.327557	-0.353307	0.0626487	0.171226	-0.561045	4.64067	-0.407578	0.62231	-0.0491381	0.711781	-0.010919	1.14183	-0.0161283	0.486652	-0.0349719	0.980223	-0.710422
-0.675708	-0.675708	-0.4159	0.162055	-0.266549	-1.29003	-1.07467	-1.07467	-0.710215	0.391385	-0.445994	-0.0512035	-0.769263	-0.769263	0.0491811	-0.927181	-0.407578	-0.407578	-0.384862	-0.552724	-0.191594	-0.733619	-0.595106	-0.595106	-0.556596	-0.556596	-0.710422	-0.710422
0.641139	0.37777	0.74001	-0.0546779	-0.880637	-1.29003	2.65133	-0.636314	2.41099	-1.07742	1.37004	-0.445994	2.00378	-1.46252	0.598385	-0.68309	-0.407578	-0.407578	0.286586	-0.217	0.169756	0.169756	-0.0161283	0.562849	-0.0349719	0.486652	-0.372293	-0.0341641
-0.675708	-0.675708	-0.849366	-0.488144	-0.471245	1.37102	-1.29384	-0.197962	-0.710215	0.207785	-0.998701	-0.445994	-0.630611	1.72647	-0.0118415	0.110204	-0.407578	-0.407578	-0.552724	-0.384862	-0.733619	-0.010919	-0.595106	-0.595106	-0.556596	-0.556596	-0.710422	-0.710422
-0.148969	0.641139	-0.632633	-0.343655	-1.29003	0.347538	0.897918	-0.85549	0.942186	1.30939	0.777857	2.1991	1.58782	1.72647	-0.0728641	2.246	0.854484	-0.407578	0.118724	0.286586	0.350431	-0.010919	0.562849	-0.595106	-0.556596	-0.0349719	0.642094	0.642094
-0.148969	-0.675708	-0.632633	0.595522	0.142842	-0.471245	-1.29384	-1.29384	-1.07742	0.0241853	-0.801306	0.343587	-0.491959	-0.630611	0.415317	-1.41536	0.854484	-0.407578	-0.552724	-0.552724	-0.733619	-0.733619	-0.595106	-0.595106	-0.556596	-0.556596	-0.372293	-0.710422
-0.148969	-0.675708	-0.343655	0.162055	1.78041	1.9851	2.21297	0.459566	-0.893815	0.391385	0.343587	1.01473	-0.214655	0.755909	0.354294	0.903498	-0.407578	-0.407578	-0.217	-0.0491381	1.25381	-0.191594	-0.595106	-0.595106	0.486652	-0.556596	0.303965	-0.710422
3.01146	0.641139	0.451033	-0.271411	-1.08533	0.552234	-0.636314	0.0212139	2.04379	0.0241853	0.856815	-0.169641	2.14243	-0.214655	-0.133887	0.293272	2.11655	0.854484	-0.217	-0.552724	-0.010919	-0.372269	-0.0161283	-0.595106	-0.0349719	0.486652	-0.0341641	-0.710422
2.48473	-0.675708	-0.0546779	0.956743	0.142842	-0.0618533	-0.85549	-1.29384	-1.07742	1.12579	0.462025	-0.130162	-0.0760033	1.17186	1.08657	-1.29332	3.37861	-0.407578	-0.552724	-0.552724	-0.733619	-0.733619	-0.595106	-0.595106	-0.556596	-0.556596	-0.0341641	-0.710422
0.37777	-0.148969	-0.199167	0.378788	1.37102	0.347538	0.897918	-0.636314	0.574985	0.574985	1.01473	1.80431	0.339953	2.00378	1.08657	2.97827	-0.407578	-0.407578	1.46162	-0.217	2.87988	0.169756	1.14183	1.14183	-0.556596	0.486652	0.642094	0.642094
-0.675708	-0.675708	-0.199167	0.306544	1.37102	-0.675941	-0.85549	-1.07467	-0.893815	-1.07742	-0.0117244	0.422545	0.0626487	-0.214655	0.47634	1.02554	-0.407578	-0.407578	-0.552724	0.286586	-0.733619	0.350431	-0.595106	1.14183	-0.556596	-0.556596	-0.710422	-0.710422
0.1144	0.1144	-0.126922	-0.488144	-0.471245	0.142842	-1.07467	-0.197962	0.207785	-1.07742	-0.485473	-0.485473	1.86512	0.339953	0.842475	0.293272	-0.407578	0.854484	-0.552724	0.62231	-0.733619	1.79583	-0.595106	-0.0161283	-0.556596	-0.0349719	0.980223	-0.0341641
-0.148969	0.641139	0.2343	0.162055	0.142842	-0.0618533	0.0212139	0.24039	0.0241853	-0.710215	-0.0117244	-0.524952	0.0626487	-1.32387	-0.0728641	-1.84252	2.11655	-0.407578	0.286586	0.454448	0.711781	-0.372269	-0.595106	-0.595106	-0.0349719	-0.0349719	0.303965	-0.0341641
-0.675708	-0.675708	-0.0546779	0.162055	-1.08533	0.75693	-0.197962	1.55545	-0.893815	-0.710215	-0.801306	0.106713	-0.491959	-0.0760033	-1.35434	0.232249	-0.407578	-0.407578	-0.552724	-0.0491381	-0.733619	0.531106	-0.595106	0.562849	-0.556596	-0.556596	-0.710422	-0.710422
-0.675708	-0.675708	-0.4159	-0.488144	-0.675941	-0.0618533	-0.417138	0.459566	-0.159415	-0.710215	-0.64339	-0.524952	3.25164	-0.769263	2.246	-0.866158	-0.407578	-0.407578	-0.552724	0.454448	-0.733619	-0.010919	-0.595106	0.562849	-0.556596	-0.0349719	-0.710422	-0.710422
0.641139	-0.148969	-0.4159	0.0175665	0.552234	0.142842	-0.197962	1.11709	2.04379	-0.159415	0.896294	0.264629	1.58782	-0.353307	0.537362	-0.744113	-0.407578	-0.407578	1.96521	-0.552724	1.97651	-0.733619	4.03671	-0.595106	1.5299	-0.556596	0.980223	0.303965
0.37777	-0.675708	1.5347	0.667766	-0.471245	-0.266549	1.9938	-0.417138	-0.343015	1.30939	3.18608	0.698899	0.0626487	1.03321	0.842475	0.171226	2.11655	-0.407578	2.97238	0.62231	2.51853	1.07313	1.7208	2.87876	-0.0349719	-0.0349719	-0.0341641	-0.710422
0.37777	1.16788	0.2343	0.884499	-1.08533	0.75693	3.08968	-0.197962	-0.526615	2.04379	-0.406515	2.87025	-0.769263	1.17186	-1.29332	1.02554	-0.407578	-0.407578	0.118724	0.454448	-0.191594	0.711781	0.562849	-0.0161283	0.486652	2.05152	1.99461	0.980223
1.16788	0.641139	0.451033	0.0898109	0.961626	0.347538	1.11709	0.459566	0.574985	0.942186	0.580462	0.462025	0.755909	1.58782	0.47634	-0.0118415	-0.407578	-0.407578	1.29376	-0.552724	0.892456	-0.733619	0.562849	-0.595106	0.486652	-0.556596	1.31835	-0.372293
-0.675708	-0.675708	-0.4159	0.162055	1.37102	-1.08533	1.55545	0.24039	0.574985	0.574985	-0.327557	0.383066	0.0626487	0.0626487	-0.622068	-0.377977	-0.407578	-0.407578	-0.0491381	-0.217	1.07313	-0.191594	0.562849	-0.595106	2.57315	-0.0349719	-0.710422	-0.710422
0.641139	-0.675708	-0.271411	-0.849366	-1.29003	-1.08533	-0.85549	-0.636314	-0.159415	-0.893815	-0.524952	-1.39349	-0.630611	-0.353307	-1.59843	-0.805136	0.854484	-0.407578	-0.552724	-0.552724	-0.191594	-0.733619	-0.595106	-0.595106	-0.556596	-0.556596	2.67087	-0.710422
-0.675708	-0.148969	-0.271411	0.2343	0.961626	-0.675941	0.0212139	-1.07467	-1.07742	0.0241853	-0.919743	0.462025	-0.491959	-0.630611	0.842475	-0.988204	-0.407578	-0.407578	-0.384862	0.62231	-0.733619	0.892456	-0.595106	-0.0161283	-0.0349719	-0.0349719	-0.710422	-0.0341641
0.1144	0.1144	0.0898109	-0.560389	-1.08533	1.57571	-1.29384	0.897918	-0.893815	0.391385	-0.445994	0.383066	-1.18522	0.617257	0.964521	-0.0118415	2.11655	-0.407578	-0.552724	-0.552724	-0.733619	-0.733619	-0.595106	-0.595106	-0.556596	-0.556596	-0.0341641	-0.0341641
0.1144	-0.675708	-0.560389	-0.632633	-0.0618533	-0.675941	-0.417138	-1.07467	0.0241853	-0.343015	0.422545	-0.445994	1.44917	-0.769263	1.4527	-1.29332	4.64067	-0.407578	0.62231	-0.552724	2.15718	-0.733619	-0.0161283	-0.595106	1.5299	-0.556596	1.65648	-0.710422
1.43125	-0.675708	-0.271411	-0.849366	-0.880637	0.75693	0.0212139	-0.636314	-1.07742	0.391385	-0.722348	-0.801306	-1.46252	-0.769263	-0.0728641	-0.500023	5.90273	-0.407578	1.46162	-0.384862	1.97651	-0.010919	2.87876	0.562849	1.00828	-0.0349719	-0.0341641	-0.710422
0.904509	-0.148969	-0.343655	0.0175665	0.142842	-0.675941	-1.07467	-0.197962	0.0241853	0.207785	0.817336	0.343587	0.201301	1.17186	1.75781	-0.377977	-0.407578	-0.407578	0.454448	0.118724	0.350431	0.711781	1.7208	1.7208	0.486652	0.486652	-0.0341641	0.642094
1.43125	-0.675708	0.378788	-0.0546779	1.78041	0.142842	1.55545	1.9938	1.67659	-0.710215	0.698899	-0.169641	2.28108	-1.04657	2.06293	-1.41536	4.64067	-0.407578	1.46162	-0.552724	1.43448	-0.733619	2.87876	-0.595106	3.61639	-0.556596	1.31835	-0.710422
0.904509	0.37777	0.74001	0.0898109	-0.0618533	-0.0618533	0.678742	0.0212139	1.86019	-0.343015	0.777857	0.304108	0.755909	-1.18522	0.598385	-0.255932	0.854484	-0.407578	0.62231	-0.552724	0.531106	-0.733619	-0.0161283	-0.595106	-0.556596	-0.556596	-0.0341641	1.99461
-0.148969	-0.148969	1.96816	0.451033	0.961626	-0.880637	-0.417138	0.678742	-0.159415	-0.526615	2.94921	1.52796	-0.491959	-0.630611	1.20861	2.06293	-0.407578	-0.407578	-0.0491381	-0.0491381	0.169756	0.169756	-0.0161283	1.14183	0.486652	-0.556596	-0.372293	-0.372293
0.37777	-0.148969	1.82368	0.523277	-0.675941	0.552234	-1.29384	1.33627	0.758586	-0.343015	0.383066	1.05421	-0.630611	-0.491959	-0.988204	0.171226	-0.407578	-0.407578	-0.552724	-0.552724	-0.733619	-0.733619	-0.595106	-0.595106	-0.556596	-0.556596	0.642094	-0.710422
3.01146	1.43125	0.0898109	0.0898109	-0.880637	-1.08533	3.52803	-1.07467	-1.07742	0.207785	0.856815	-0.485473	0.201301	-0.0760033	-0.316955	-1.53741	-0.407578	-0.407578	4.48313	0.118724	2.87988	-0.191594	-0.595106	-0.595106	3.61639	-0.556596	-0.0341641	2.67087
-0.675708	-0.675708	-0.199167	-0.271411	0.961626	0.552234	0.0212139	0.459566	-0.526615	-0.159415	-0.248599	0.304108	0.617257	0.339953	1.08657	0.964521	-0.407578	-0.407578	-0.552724	-0.552724	-0.733619	-0.733619	-0.595106	-0.595106	-0.556596	-0.556596	-0.710422	-0.710422
-0.675708	1.95799	-0.560389	-0.126922	0.347538	1.16632	-0.636314	0.678742	-0.710215	-0.159415	0.0277547	1.13317	-0.630611	-0.491959	1.26963	1.02554	-0.407578	0.854484	0.454448	1.62948	0.711781	1.97651	-0.595106	1.14183	0.486652	-0.556596	-0.710422	3.34713
0.37777	-0.148969	0.162055	-0.704877	1.16632	-0.471245	0.459566	-0.197962	-0.526615	0.0241853	0.856815	-0.761827	-0.769263	-0.0760033	0.72043	0.47634	0.854484	0.854484	1.62948	0.118724	2.33785	0.350431	2.29978	1.14183	1.00828	0.486652	0.303965	0.980223
0.641139	1.16788	0.0898109	0.667766	-0.675941	-0.0618533	0.0212139	-0.636314	-0.159415	2.77819	-0.20912	1.6464	-0.214655	2.28108	-0.622068	1.14759	3.37861	-0.407578	1.1259	0.790172	0.711781	0.711781	0.562849	-0.595106	1.5299	-0.556596	-0.710422	1.99461
0.1144	-0.675708	0.451033	0.667766	0.142842	-1.29003	0.0212139	-1.29384	-0.159415	-1.07742	0.22515	0.501504	-0.907915	-1.32387	-0.744113	-0.744113	-0.407578	-0.407578	1.96521	-0.552724	2.15718	-0.733619	0.562849	-0.595106	-0.0349719	-0.556596	0.642094	-0.710422
0.37777	-0.675708	-0.488144	-0.92161	-1.29003	-1.29003	0.0212139	-1.29384	-0.893815	-1.07742	-0.169641	-1.59089	-1.04657	0.478605	-0.988204	0.415317	-0.407578	-0.407578	0.62231	-0.552724	-0.010919	-0.733619	-0.0161283	-0.595106	-0.556596	-0.556596	1.99461	-0.710422
-0.675708	-0.675708	0.0175665	-0.488144	-1.08533	-0.880637	-1.07467	-0.197962	-0.159415	-0.526615	0.22515	-1.03818	0.339953	-0.907915	2.00191	-1.23229	-0.407578	-0.407578	-0.0491381	-0.552724	0.350431	-0.733619	0.562849	-0.595106	-0.556596	-0.556596	-0.710422	-0.710422
-0.675708	-0.148969	1.24572	-0.343655	-0.266549	0.552234	-0.636314	-0.636314	1.67659	-0.159415	0.343587	0.146192	0.617257	1.03321	-0.68309	1.87986	-0.407578	0.854484	0.790172	-0.552724	0.169756	-0.733619	1.14183	-0.595106	-0.0349719	-0.556596	-0.710422	0.642094
0.641139	-0.675708	0.884499	-0.632633	0.75693	-0.675941	1.33627	0.24039	0.942186	-1.07742	1.09369	-1.15662	0.894561	1.17186	0.171226	1.26963	-0.407578	-0.407578	0.286586	-0.552724	-0.010919	-0.372269	1.14183	0.562849	-0.0349719	-0.556596	-0.0341641	-0.710422
0.904509	0.904509	-0.126922	0.595522	-1.29003	-0.266549	-1.29384	-1.07467	-0.343015	-0.159415	0.106713	1.13317	-1.04657	-1.04657	-0.377977	-0.377977	-0.407578	-0.407578	-0.217	-0.552724	0.350431	-0.733619	-0.595106	-0.595106	-0.0349719	-0.556596	-0.710422	1.65648
0.904509	-0.675708	-0.271411	0.0175665	-0.675941	0.552234	-1.29384	1.11709	-0.526615	1.30939	0.383066	0.698899	-1.04657	0.478605	0.415317	-0.561045	0.854484	-0.407578	0.62231	-0.552724	1.07313	-0.733619	0.562849	-0.595106	-0.0349719	-0.556596	3.009	-0.710422
1.43125	-0.675708	1.39021	-0.632633	-1.29003	0.552234	-1.29384	0.24039	0.391385	-0.343015	0.264629	-0.64339	0.617257	-1.18522	-1.04923	-0.0118415	-0.407578	-0.407578	0.286586	0.790172	-0.010919	0.350431	-0.595106	-0.0161283	-0.556596	2.57315	0.642094	-0.710422
1.43125	-0.675708	0.2343	0.74001	1.78041	-0.266549	0.24039	0.0212139	-0.526615	0.758586	0.422545	0.817336	-0.630611	-0.491959	-1.65945	-1.29332	-0.407578	-0.407578	0.118724	0.790172	-0.372269	-0.010919	-0.595106	-0.0161283	-0.556596	-0.556596	-0.372293	-0.710422
-0.675708	-0.675708	-0.271411	-0.632633	-0.266549	-0.471245	1.55545	-0.636314	-0.343015	-0.710215	0.0277547	-0.801306	-0.491959	-0.353307	0.842475	-0.316955	-0.407578	-0.407578	-0.552724	-0.552724	-0.733619	-0.733619	-0.595106	-0.595106	-0.556596	-0.0349719	-0.710422	-0.710422
0.1144	-0.675708	-0.343655	-0.632633	0.142842	-0.880637	-0.85549	0.459566	-0.893815	-1.07742	-1.03818	-1.07766	0.0626487	-1.46252	0.0491811	-0.0118415	0.854484	-0.407578	-0.384862	-0.0491381	-0.372269	-0.010919	-0.0161283	0.562849	-0.556596	-0.556596	-0.0341641	-0.710422
0.641139	0.37777	0.2343	0.451033	1.78041	-1.08533	-0.417138	0.897918	0.391385	0.0241853	0.343587	-0.20912	0.0626487	0.478605	0.47634	0.232249	0.854484	0.854484	1.1259	-0.552724	1.97651	-0.733619	0.562849	-0.595106	2.05152	-0.556596	0.303965	0.303965
-0.675708	-0.675708	-0.199167	0.2343	-0.675941	-0.471245	-0.85549	0.24039	0.207785	1.12579	-0.0512035	1.449	0.0626487	0.339953	2.246	1.08657	-0.407578	-0.407578	-0.552724	-0.384862	-0.733619	-0.372269	-0.595106	-0.0161283	-0.556596	-0.0349719	-0.710422	-0.710422
1.43125	0.1144	0.0175665	-0.0546779	2.80389	1.37102	2.43215	1.9938	-0.159415	-0.710215	0.817336	-0.0117244	-0.0760033	-1.18522	0.659407	-1.17127	12.213	2.11655	2.13307	-0.552724	1.43448	-0.733619	-0.595106	-0.595106	0.486652	-0.556596	0.642094	-0.0341641
-0.412339	0.37777	-0.488144	0.523277	-0.471245	0.142842	0.678742	-1.29384	-0.526615	0.207785	-0.406515	0.304108	-0.353307	-0.353307	1.26963	-0.866158	-0.407578	0.854484	-0.552724	0.62231	-0.733619	-0.372269	-0.595106	-0.595106	-0.556596	-0.556596	-0.710422	-0.372293
1.16788	1.43125	-0.343655	0.306544	0.347538	1.37102	0.24039	-0.197962	-1.07742	-0.343015	-0.524952	-0.20912	-1.46252	-1.18522	1.26963	-0.377977	3.37861	2.11655	-0.552724	-0.552724	-0.733619	-0.733619	-0.595106	-0.595106	-0.556596	-0.556596	2.67087	-0.372293
0.37777	0.37777	-0.560389	0.956743	-0.0618533	-1.08533	1.11709	-0.85549	0.391385	1.49299	-0.20912	0.501504	-0.630611	3.80625	1.08657	2.12395	-0.407578	0.854484	1.46162	-0.552724	1.07313	-0.733619	1.7208	-0.595106	0.486652	-0.556596	0.303965	0.303965
0.641139	-0.675708	-0.199167	-0.488144	0.142842	-0.675941	0.459566	-0.85549	0.574985	1.12579	0.185671	-0.406515	-0.0760033	0.894561	-0.0118415	0.232249	0.854484	-0.407578	0.62231	-0.552724	1.79583	-0.733619	-0.0161283	-0.595106	1.00828	0.486652	0.642094	-0.710422
-0.675708	1.16788	-0.560389	0.0898109	0.347538	-0.0618533	1.33627	-0.417138	-1.07742	0.207785	0.264629	0.501504	-1.04657	0.478605	0.354294	1.75781	-0.407578	-0.407578	-0.552724	0.958034	-0.733619	0.169756	-0.595106	1.14183	-0.556596	1.00828	-0.710422	0.980223
-0.675708	-0.675708	-0.4159	-0.488144	0.347538	-0.675941	0.0212139	-0.417138	-1.07742	-0.159415	-0.524952	-0.840785	-1.46252	0.339953	-0.194909	0.72043	-0.407578	-0.407578	-0.552724	-0.552724	-0.733619	-0.733619	-0.595106	-0.595106	-0.556596	-0.556596	-0.710422	-0.710422
0.904509	-0.675708	0.162055	-0.777122	-0.0618533	-0.471245	0.459566	-0.197962	-0.343015	0.758586	0.619941	-0.64339	-0.214655	0.478605	0.72043	0.171226	0.854484	-0.407578	1.79734	-0.552724	2.51853	-0.733619	1.7208	-0.595106	2.57315	-0.0349719	2.67087	-0.710422
2.48473	-0.675708	-0.632633	-0.343655	1.57571	0.347538	1.11709	1.33627	0.0241853	-0.526615	-0.0512035	-0.603911	-1.04657	-0.0760033	0.354294	0.354294	-0.407578	-0.407578	-0.552724	-0.552724	-0.733619	-0.733619	-0.595106	-0.595106	-0.556596	-0.556596	3.34713	-0.710422
0.904509	-0.675708	-0.199167	-0.4159	-0.880637	0.142842	-1.29384	0.459566	0.758586	-1.07742	0.264629	-0.524952	-0.214655	-0.353307	1.14759	-0.622068	-0.407578	-0.407578	0.454448	-0.552724	-0.191594	-0.733619	1.14183	-0.595106	0.486652	-0.556596	0.642094	-0.710422
-0.675708	-0.675708	-0.343655	-0.271411	-0.675941	-0.0618533	-0.85549	-0.85549	0.391385	0.0241853	-0.564432	-0.485473	1.44917	0.201301	-0.133887	0.415317	-0.407578	-0.407578	-0.552724	-0.217	-0.733619	-0.733619	-0.595106	0.562849	-0.556596	0.486652	-0.710422	-0.710422
-0.675708	-0.675708	-0.0546779	0.162055	-0.471245	-0.266549	-1.07467	0.678742	-0.343015	-0.159415	-0.524952	0.185671	-0.353307	-0.907915	0.415317	-1.17127	-0.407578	-0.407578	-0.0491381	0.790172	-0.010919	0.350431	-0.595106	-0.595106	1.5299	0.486652	-0.710422	-0.710422
0.1144	-0.675708	-0.343655	-0.92161	0.552234	-1.08533	-0.85549	-1.07467	-0.526615	-1.07742	-0.919743	-1.43297	-0.491959	-0.630611	-0.439	-0.255932	0.854484	-0.407578	-0.552724	-0.552724	-0.733619	0.169756	-0.595106	-0.0161283	-0.556596	-0.0349719	0.303965	-0.710422
-0.675708	-0.675708	-0.271411	-0.849366	0.347538	-1.29003	-0.636314	-1.29384	-0.526615	-0.893815	-1.27505	-1.51193	-1.18522	-1.18522	-0.377977	-1.96457	-0.407578	-0.407578	-0.552724	-0.552724	-0.733619	-0.733619	-0.595106	-0.595106	-0.556596	-0.556596	-0.710422	-0.710422
-0.148969	-0.675708	-0.271411	-0.92161	0.552234	-1.29003	0.459566	-1.29384	-0.159415	-1.07742	-0.64339	-1.59089	1.31052	-1.46252	-0.194909	-2.20866	-0.407578	0.854484	0.118724	-0.552724	-0.010919	-0.733619	0.562849	-0.595106	1.5299	-0.556596	0.980223	0.642094
-0.675708	-0.675708	-0.849366	-0.92161	-1.08533	-1.29003	-0.417138	-1.29384	-0.893815	-1.07742	-1.27505	-1.59089	1.03321	-1.46252	1.75781	-2.14763	-0.407578	-0.407578	-0.552724	-0.552724	-0.733619	-0.733619	-0.595106	-0.595106	-0.556596	-0.556596	-0.710422	-0.710422
-0.675708	-0.675708	-0.488144	-0.849366	-0.880637	-1.29003	-1.29384	-1.29384	-1.07742	-0.893815	0.0672337	-1.51193	0.478605	-1.18522	-0.988204	-2.02559	-0.407578	-0.407578	-0.552724	-0.552724	-0.733619	-0.733619	-0.595106	-0.595106	-0.556596	-0.556596	-0.710422	-0.710422
0.904509	-0.675708	1.89592	-0.92161	-0.471245	-1.29003	-1.07467	-1.29384	2.41099	-1.07742	1.96223	-1.59089	1.03321	-1.46252	1.08657	-2.14763	-0.407578	-0.407578	2.46879	-0.552724	1.43448	-0.733619	1.14183	-0.595106	2.57315	-0.556596	0.303965	-0.710422
0.641139	-0.675708	-0.4159	-0.849366	0.75693	-1.29003	0.897918	-1.07467	-0.710215	-1.07742	0.462025	-1.55141	-1.04657	-1.46252	-0.68309	-1.96457	-0.407578	-0.407578	0.62231	-0.552724	0.350431	-0.733619	1.14183	-0.595106	1.5299	-0.556596	0.642094	-0.710422
-0.675708	-0.675708	-0.777122	-0.560389	0.75693	-0.880637	0.0212139	-0.636314	-0.710215	0.0241853	-0.998701	-0.959222	-0.0760033	0.894561	0.842475	-0.68309	-0.407578	-0.407578	-0.0491381	-0.384862	1.07313	0.350431	-0.595106	1.7208	-0.556596	-0.0349719	-0.710422	-0.710422
-0.675708	-0.675708	1.24572	-0.343655	0.75693	-0.471245	1.55545	-0.417138	1.12579	-0.526615	1.68588	-1.11714	-0.491959	-0.353307	0.781453	-0.988204	-0.407578	-0.407578	0.790172	-0.552724	-0.372269	-0.733619	1.7208	-0.595106	0.486652	-0.556596	-0.710422	-0.710422
0.37777	0.1144	0.667766	-0.271411	-1.08533	-1.08533	-1.29384	-0.197962	0.207785	-0.343015	-0.485473	-0.880264	-0.214655	0.478605	-0.194909	-0.133887	3.37861	-0.407578	0.790172	-0.552724	0.711781	-0.733619	0.562849	-0.595106	2.57315	-0.556596	1.99461	-0.372293
0.904509	-0.675708	0.667766	-0.271411	1.37102	0.552234	1.77462	0.459566	1.86019	0.574985	1.25161	-0.0117244	0.894561	1.72647	0.354294	0.903498	-0.407578	-0.407578	0.62231	-0.552724	0.892456	-0.733619	3.45774	-0.595106	1.5299	-0.556596	-0.0341641	-0.710422
-0.675708	0.37777	-0.849366	0.667766	-0.471245	-1.29003	-0.85549	-0.417138	-1.07742	-1.07742	-0.682869	0.462025	-0.491959	-0.769263	0.354294	1.39168	-0.407578	0.854484	-0.217	0.62231	1.07313	3.06055	0.562849	2.29978	1.00828	1.5299	-0.710422	0.303965
-0.148969	0.1144	-0.271411	-0.632633	0.75693	-0.471245	-0.197962	0.459566	-0.159415	-0.159415	-0.0512035	-0.998701	1.03321	-0.0760033	-0.0728641	-0.255932	-0.407578	0.854484	0.454448	0.454448	1.07313	-0.010919	1.14183	0.562849	1.00828	1.5299	-0.0341641	-0.372293
0.1144	0.641139	-0.0546779	0.956743	0.347538	-0.675941	0.897918	-1.29384	0.574985	2.04379	1.80431	1.09369	0.617257	0.478605	1.63577	0.110204	-0.407578	0.854484	-0.552724	1.96521	-0.733619	2.6992	-0.595106	4.61569	-0.556596	1.00828	0.303965	-0.372293
-0.675708	-0.148969	-0.488144	-0.488144	-0.0618533	-0.0618533	0.897918	-0.197962	-1.07742	0.207785	-0.367036	-0.959222	-1.32387	0.0626487	0.171226	-0.500023	-0.407578	0.854484	-0.552724	-0.217	-0.372269	-0.191594	-0.595106	-0.0161283	0.486652	0.486652	-0.710422	-0.372293
0.641139	-0.675708	-0.560389	-0.704877	-1.08533	-0.880637	-1.29384	-1.07467	-1.07742	-0.526615	-0.880264	-1.23558	-1.46252	0.755909	-1.35434	1.08657	0.854484	-0.407578	0.286586	-0.217	-0.372269	-0.372269	-0.595106	-0.0161283	-0.0349719	-0.0349719	-0.0341641	-0.710422
0.1144	-0.675708	-0.199167	-0.560389	-0.0618533	-0.880637	-0.417138	0.0212139	0.0241853	0.207785	-0.0906826	-0.919743	1.31052	1.03321	0.598385	-0.866158	2.11655	-0.407578	-0.384862	-0.384862	-0.010919	-0.010919	-0.595106	0.562849	-0.556596	-0.0349719	-0.710422	-0.710422
1.43125	1.69462	0.306544	-0.632633	1.57571	-1.08533	1.77462	-0.85549	1.12579	0.574985	-0.367036	-0.20912	0.894561	0.894561	1.02554	0.293272	-0.407578	0.854484	0.118724	0.118724	-0.191594	1.07313	-0.0161283	-0.595106	-0.556596	1.00828	-0.710422	1.31835
-0.148969	-0.675708	-0.271411	-0.632633	0.552234	-0.675941	0.0212139	-0.197962	0.758586	-0.893815	0.264629	-0.919743	-0.353307	-0.353307	-1.23229	-0.439	-0.407578	-0.407578	0.118724	-0.552724	0.350431	-0.733619	-0.0161283	-0.595106	-0.556596	-0.556596	-0.0341641	-0.710422
0.1144	0.641139	-0.488144	0.2343	1.37102	-0.880637	-0.417138	0.897918	-0.710215	1.67659	-0.445994	0.146192	0.0626487	1.03321	-0.377977	-0.68309	-0.407578	-0.407578	-0.0491381	0.62231	-0.010919	0.350431	-0.0161283	-0.595106	-0.556596	-0.0349719	1.31835	1.31835
1.16788	-0.675708	-0.126922	0.378788	2.3945	-0.675941	0.459566	0.459566	-0.343015	0.391385	-0.248599	0.580462	-0.353307	0.617257	0.598385	0.415317	2.11655	-0.407578	-0.552724	-0.552724	-0.010919	-0.733619	-0.595106	-0.595106	0.486652	-0.556596	0.642094	-0.710422
0.904509	1.16788	0.378788	-0.4159	2.59919	-0.880637	0.678742	0.24039	0.942186	-0.343015	1.13317	0.106713	1.86512	0.0626487	1.69679	0.232249	-0.407578	-0.407578	-0.552724	1.79734	-0.733619	-0.010919	-0.595106	1.7208	-0.556596	0.486652	0.303965	0.303965
0.1144	-0.675708	-0.343655	-0.849366	0.75693	-0.266549	1.33627	-0.636314	-0.893815	-1.07742	0.106713	-1.1961	-0.907915	-0.769263	0.781453	0.354294	2.11655	-0.407578	-0.384862	-0.552724	-0.372269	-0.552944	1.14183	-0.595106	-0.556596	-0.556596	-0.372293	-0.710422
0.37777	-0.148969	0.0175665	-0.704877	0.75693	-0.471245	2.8705	-0.417138	0.0241853	-1.07742	-0.20912	-0.524952	0.0626487	-0.769263	-0.988204	0.171226	0.854484	-0.407578	0.118724	0.118724	0.711781	0.892456	0.562849	-0.595106	0.486652	0.486652	0.980223	-0.372293
2.7481	0.641139	0.0175665	-0.199167	1.16632	0.552234	1.11709	2.21297	-0.526615	0.391385	1.92275	0.343587	0.894561	0.755909	1.57475	0.47634	3.37861	-0.407578	-0.552724	1.1259	-0.733619	2.15718	-0.595106	2.87876	-0.556596	1.5299	1.99461	1.65648
2.7481	-0.675708	5.50814	-0.560389	-0.675941	-1.08533	-0.197962	-0.636314	2.96179	0.391385	2.75181	0.698899	2.69704	0.894561	0.842475	1.20861	-0.407578	-0.407578	-0.552724	0.118724	-0.733619	-0.010919	-0.595106	1.14183	-0.556596	1.5299	-0.0341641	-0.710422
-0.148969	0.904509	-0.560389	0.0175665	-1.29003	-0.266549	-1.07467	0.24039	-0.343015	2.04379	0.304108	0.817336	0.0626487	3.11299	0.781453	0.781453	-0.407578	-0.407578	-0.552724	-0.0491381	-0.733619	0.531106	-0.595106	1.7208	-0.556596	1.00828	0.303965	1.65648
-0.148969	0.37777	-0.560389	0.812255	-1.08533	-0.471245	-0.636314	-0.417138	-0.710215	-0.710215	-1.15662	0.383066	-0.630611	-0.907915	-0.133887	0.415317	0.854484	-0.407578	0.118724	0.790172	1.07313	0.350431	-0.595106	-0.595106	1.5299	-0.556596	0.303965	0.303965
-0.675708	0.37777	-0.849366	0.0898109	-0.675941	-1.08533	0.459566	-1.07467	-1.07742	-0.710215	-1.15662	-0.248599	-0.907915	-1.32387	-0.866158	-1.29332	-0.407578	-0.407578	-0.552724	-0.552724	-0.372269	-0.552944	-0.595106	-0.595106	-0.556596	-0.556596	-0.710422	-0.372293
1.95799	-0.675708	1.39021	0.378788	-1.29003	-0.880637	0.24039	-0.85549	-1.07742	-1.07742	0.462025	-0.485473	-1.46252	-1.32387	-0.927181	-0.133887	-0.407578	-0.407578	-0.552724	-0.552724	-0.733619	-0.733619	-0.595106	-0.595106	-0.556596	-0.556596	2.67087	-0.710422
1.43125	0.904509	0.2343	-0.0546779	3.00858	-0.880637	-0.417138	-0.85549	1.49299	0.207785	0.383066	0.422545	1.58782	0.478605	0.232249	1.02554	2.11655	-0.407578	1.1259	0.454448	1.43448	0.711781	0.562849	0.562849	2.05152	0.486652	0.980223	2.33274
0.904509	0.641139	0.523277	0.306544	-1.29003	-0.471245	-0.85549	0.0212139	1.49299	0.0241853	0.343587	-0.722348	1.58782	-0.769263	-0.133887	-1.47638	-0.407578	-0.407578	1.46162	-0.552724	0.350431	-0.733619	0.562849	-0.595106	1.5299	-0.556596	-0.710422	-0.372293
-0.675708	-0.675708	0.162055	0.2343	0.142842	2.1898	-0.636314	0.678742	-0.343015	0.574985	0.580462	0.817336	-0.769263	0.0626487	-0.0118415	-0.255932	-0.407578	-0.407578	1.1259	0.62231	-0.010919	0.350431	0.562849	-0.595106	1.5299	-0.556596	-0.710422	-0.710422
0.37777	0.904509	-0.126922	0.162055	-0.266549	0.347538	0.459566	-0.636314	0.391385	0.574985	0.0672337	0.580462	0.339953	1.72647	0.232249	0.415317	-0.407578	-0.407578	-0.384862	-0.552724	-0.552944	-0.733619	-0.595106	-0.595106	-0.556596	-0.556596	0.303965	1.31835
0.1144	-0.675708	1.60694	-0.560389	-0.675941	-0.675941	-1.29384	-0.636314	1.49299	-0.893815	0.817336	-0.485473	1.58782	-0.769263	1.02554	0.659407	-0.407578	-0.407578	0.286586	-0.552724	0.711781	-0.372269	-0.595106	-0.595106	-0.0349719	-0.556596	-0.372293	-0.710422
-0.675708	0.1144	0.523277	-0.4159	-0.675941	-0.471245	-0.636314	0.0212139	-0.526615	-0.893815	0.540983	-0.722348	-0.630611	-0.907915	1.51372	-0.439	-0.407578	0.854484	-0.552724	-0.0491381	-0.733619	-0.010919	-0.595106	-0.0161283	-0.556596	0.486652	-0.710422	0.303965
-0.675708	-0.148969	-0.0546779	-0.4159	-0.471245	0.142842	-0.85549	0.0212139	-0.159415	-1.07742	-1.11714	-0.406515	0.894561	-0.769263	-0.0118415	0.598385	-0.407578	0.854484	-0.552724	-0.552724	-0.733619	-0.191594	-0.595106	-0.595106	-0.556596	-0.0349719	-0.710422	-0.0341641
1.16788	0.1144	1.10123	-0.0546779	0.142842	-0.0618533	0.0212139	0.0212139	1.30939	-0.159415	1.25161	0.146192	1.44917	-0.491959	0.72043	-0.988204	3.37861	-0.407578	1.1259	-0.552724	1.07313	-0.733619	1.14183	-0.595106	0.486652	-0.556596	3.68525	0.980223
-0.675708	-0.148969	0.0898109	-0.704877	-0.266549	0.75693	1.77462	-0.417138	0.574985	-1.07742	0.935773	-0.564432	0.617257	-1.18522	0.354294	-0.927181	-0.407578	0.854484	-0.552724	-0.552724	-0.733619	-0.733619	-0.595106	-0.595106	-0.556596	-0.556596	-0.710422	-0.710422
1.16788	-0.675708	2.40163	-0.632633	-1.29003	0.347538	-0.197962	0.897918	1.86019	-0.893815	1.29109	-0.722348	1.03321	-0.769263	0.110204	-0.622068	-0.407578	-0.407578	2.63665	-0.552724	1.79583	-0.733619	-0.595106	-0.595106	3.09477	-0.556596	0.642094	-0.710422
-0.148969	-0.675708	0.451033	-0.849366	-0.266549	-0.675941	1.11709	0.678742	1.12579	-1.07742	-0.445994	-1.11714	0.894561	-1.04657	0.72043	-0.744113	-0.407578	-0.407578	-0.384862	-0.552724	-0.552944	-0.552944	-0.0161283	-0.595106	-0.556596	-0.0349719	-0.0341641	-0.710422
-0.675708	-0.148969	-0.0546779	-0.343655	0.552234	-1.29003	0.459566	-0.197962	-0.343015	0.207785	0.0672337	-0.367036	0.894561	-0.214655	1.33066	-0.255932	-0.407578	-0.407578	-0.552724	-0.384862	-0.733619	-0.552944	-0.595106	-0.595106	-0.556596	-0.556596	-0.710422	0.303965
-0.675708	0.37777	-0.126922	0.451033	-0.0618533	-0.266549	1.9938	0.459566	-0.159415	1.86019	0.22515	-0.169641	-0.769263	1.31052	-0.439	-0.744113	-0.407578	-0.407578	-0.552724	-0.552724	-0.733619	-0.733619	-0.595106	-0.595106	-0.556596	-0.556596	-0.710422	-0.372293
-0.675708	-0.675708	1.75143	-0.560389	1.57571	1.78041	-0.417138	0.24039	0.391385	-0.710215	0.619941	-0.64339	0.755909	-0.630611	0.110204	1.63577	-0.407578	-0.407578	-0.552724	-0.552724	-0.733619	-0.733619	-0.595106	-0.595106	-0.556596	-0.556596	-0.710422	-0.710422
-0.148969	-0.148969	-0.632633	-0.0546779	-0.471245	0.961626	0.678742	0.459566	-0.710215	0.942186	-0.801306	-0.169641	-0.907915	2.14243	-0.500023	-0.133887	0.854484	-0.407578	-0.217	0.118724	0.350431	-0.010919	-0.595106	0.562849	-0.0349719	-0.556596	-0.372293	-0.0341641
-0.675708	1.95799	1.31797	0.162055	1.16632	-1.29003	0.0212139	-1.29384	-0.343015	-0.526615	-0.0117244	-0.524952	-0.353307	-1.04657	-0.866158	-1.7815	-0.407578	0.854484	-0.552724	-0.552724	-0.733619	-0.733619	-0.595106	-0.595106	-0.556596	-0.556596	-0.710422	2.33274
1.43125	-0.675708	0.2343	-0.343655	0.552234	0.552234	2.65133	0.0212139	0.391385	-1.07742	-0.0512035	-0.682869	-0.0760033	-1.46252	-0.377977	0.72043	2.11655	-0.407578	1.79734	-0.552724	1.25381	-0.733619	3.45774	-0.595106	-0.0349719	-0.556596	-0.0341641	-0.710422
0.641139	-0.148969	0.812255	0.595522	1.16632	-0.675941	-1.29384	0.459566	0.574985	-0.343015	0.343587	0.580462	0.478605	-0.769263	-0.0118415	-0.622068	-0.407578	-0.407578	0.286586	0.62231	0.169756	-0.010919	-0.595106	0.562849	-0.0349719	0.486652	0.303965	0.303965
-0.148969	-0.675708	-0.4159	1.46245	1.16632	0.142842	-0.636314	1.33627	-0.343015	2.77819	-0.288078	1.72536	-0.214655	1.17186	0.659407	-0.0728641	-0.407578	-0.407578	-0.0491381	2.30093	0.169756	1.25381	-0.0161283	1.14183	1.00828	3.09477	-0.0341641	-0.710422
-0.675708	-0.148969	-0.488144	-0.271411	-1.29003	1.16632	-0.85549	0.0212139	-0.159415	-1.07742	-0.0512035	0.698899	-1.18522	0.339953	-1.47638	2.91724	-0.407578	-0.407578	-0.552724	0.62231	-0.733619	1.43448	-0.595106	1.7208	-0.556596	0.486652	-0.710422	1.31835
-0.675708	-0.148969	-0.777122	-0.704877	0.142842	-0.880637	0.24039	-1.29384	-1.07742	-0.893815	-0.564432	-0.682869	-1.46252	-0.769263	0.293272	-0.622068	-0.407578	-0.407578	-0.384862	0.286586	-0.191594	0.531106	-0.595106	-0.0161283	-0.0349719	-0.0349719	-0.710422	-0.372293
0.904509	0.904509	0.2343	-0.126922	0.552234	-0.471245	-0.636314	0.459566	0.207785	-0.526615	0.304108	-0.327557	-0.353307	-1.18522	0.72043	-0.133887	0.854484	0.854484	3.81169	-0.0491381	4.32528	-0.191594	5.19467	1.14183	4.13802	-0.0349719	-0.372293	1.99461
-0.675708	-0.675708	0.0175665	-0.777122	0.347538	-0.880637	0.459566	0.459566	-0.526615	-0.710215	-0.248599	-1.03818	-1.18522	0.0626487	-0.377977	0.842475	-0.407578	-0.407578	-0.552724	-0.552724	-0.733619	-0.733619	-0.595106	-0.595106	-0.556596	-0.556596	-0.710422	-0.710422
-0.675708	-0.148969	2.8351	-0.704877	1.37102	-0.0618533	0.0212139	-0.85549	0.391385	-0.526615	3.1466	-0.485473	0.894561	0.339953	1.26963	1.4527	-0.407578	-0.407578	-0.0491381	-0.552724	0.169756	-0.733619	-0.0161283	-0.595106	-0.556596	-0.556596	-0.710422	-0.0341641
2.48473	0.641139	0.595522	-0.488144	2.59919	-0.0618533	0.678742	0.24039	1.30939	1.30939	2.1991	-0.485473	1.17186	-1.04657	0.0491811	-1.29332	0.854484	0.854484	1.46162	0.958034	0.350431	0.169756	1.14183	0.562849	1.00828	-0.0349719	2.67087	-0.372293
-0.675708	-0.675708	1.60694	-0.777122	-1.08533	-0.266549	-0.636314	0.897918	2.59459	-1.07742	1.01473	-0.603911	3.3903	-0.630611	1.14759	0.232249	-0.407578	-0.407578	-0.0491381	-0.552724	-0.372269	-0.733619	0.562849	-0.595106	-0.0349719	-0.556596	-0.710422	-0.710422
-0.675708	-0.148969	-0.92161	-0.560389	-0.675941	-1.08533	-0.636314	0.0212139	-0.526615	-0.893815	-0.761827	-1.31453	-1.18522	-1.32387	-1.04923	-0.744113	-0.407578	-0.407578	-0.552724	-0.217	-0.733619	-0.191594	-0.595106	-0.595106	-0.556596	0.486652	-0.710422	-0.0341641
0.1144	-0.675708	-0.560389	0.2343	1.37102	-0.471245	2.21297	-0.636314	-0.343015	0.758586	-0.406515	-0.0117244	0.0626487	1.58782	-0.561045	0.72043	-0.407578	-0.407578	-0.552724	-0.0491381	-0.733619	1.07313	-0.595106	-0.595106	-0.556596	0.486652	-0.710422	-0.710422
-0.148969	-0.675708	-0.0546779	-0.849366	-1.08533	0.347538	2.43215	0.678742	-0.159415	-0.710215	-0.169641	-1.1961	0.339953	-1.04657	1.14759	-0.68309	-0.407578	-0.407578	0.118724	-0.552724	2.33785	-0.733619	0.562849	-0.595106	1.5299	-0.556596	-0.0341641	-0.710422
1.43125	-0.675708	0.956743	-0.560389	0.142842	0.552234	0.0212139	0.459566	-0.343015	-0.343015	1.56744	-0.169641	-0.0760033	0.894561	3.16134	1.20861	-0.407578	-0.407578	0.790172	-0.552724	2.15718	-0.733619	1.7208	-0.595106	0.486652	-0.556596	1.31835	-0.710422
-0.148969	-0.412339	1.82368	1.75143	-1.29003	2.59919	-0.85549	0.459566	-0.159415	0.207785	1.09369	1.17265	-0.353307	0.0626487	-0.194909	0.354294	-0.407578	0.854484	-0.0491381	-0.552724	-0.010919	-0.733619	0.562849	-0.595106	-0.556596	-0.556596	0.642094	-0.372293
4.85505	-0.675708	0.162055	-0.777122	1.16632	-1.29003	0.459566	-0.636314	0.942186	-0.526615	0.738378	-0.959222	2.14243	-0.353307	0.110204	-0.0118415	-0.407578	-0.407578	0.62231	-0.552724	-0.010919	-0.733619	-0.0161283	-0.595106	1.00828	-0.556596	3.34713	-0.710422
0.1144	0.904509	0.162055	0.884499	-0.471245	-1.29003	1.77462	1.9938	0.207785	0.942186	0.343587	1.40952	-0.353307	1.72647	0.171226	0.537362	2.11655	-0.407578	0.118724	1.46162	-0.010919	2.15718	1.7208	0.562849	0.486652	3.61639	-0.0341641	0.303965
0.1144	-0.148969	-0.199167	0.523277	0.347538	2.3945	-0.417138	0.24039	0.207785	-0.159415	-0.682869	1.29109	-0.0760033	0.478605	0.354294	1.39168	-0.407578	-0.407578	0.454448	-0.552724	0.711781	-0.733619	0.562849	-0.595106	2.57315	-0.556596	0.980223	-0.372293
-0.148969	-0.675708	-0.271411	0.0175665	1.9851	-0.675941	0.459566	0.459566	-0.710215	-0.159415	-0.445994	-0.130162	-1.04657	1.31052	-0.0728641	1.26963	0.854484	-0.407578	0.118724	-0.217	-0.191594	-0.010919	-0.595106	-0.595106	1.5299	-0.556596	0.303965	-0.710422
-0.675708	-0.675708	-0.704877	0.378788	0.961626	1.16632	-1.07467	2.43215	-0.526615	3.51259	-0.367036	1.33056	-0.630611	1.44917	2.42906	-0.927181	-0.407578	-0.407578	0.958034	-0.217	1.43448	-0.191594	2.87876	-0.0161283	-0.0349719	-0.556596	-0.710422	-0.710422
-0.675708	0.37777	-0.4159	-0.0546779	-1.08533	2.1898	-0.197962	-1.29384	-0.526615	-0.710215	-0.998701	-0.130162	-0.353307	-0.491959	-1.53741	-0.0118415	-0.407578	4.64067	-0.552724	1.96521	-0.733619	1.97651	-0.595106	-0.595106	-0.556596	0.486652	-0.710422	-0.372293
0.1144	-0.675708	-0.271411	-0.92161	-0.266549	-0.675941	0.0212139	-0.85549	-0.159415	-0.893815	-0.406515	-1.31453	0.755909	-0.214655	-1.04923	-0.377977	-0.407578	-0.407578	0.958034	-0.552724	0.711781	-0.733619	1.7208	-0.595106	1.5299	-0.556596	1.31835	-0.710422
1.69462	-0.148969	1.02899	0.0175665	1.57571	1.37102	1.9938	0.0212139	0.0241853	0.0241853	1.01473	-0.64339	0.201301	-0.214655	2.61213	-0.622068	0.854484	-0.407578	1.46162	-0.217	3.4219	-0.372269	4.03671	-0.0161283	-0.0349719	-0.556596	1.99461	0.303965
-0.675708	1.69462	0.595522	1.24572	1.16632	2.59919	1.33627	-0.636314	-0.526615	0.391385	1.6464	2.3965	0.201301	0.201301	0.0491811	0.171226	-0.407578	-0.407578	0.454448	0.118724	-0.191594	-0.010919	0.562849	-0.0161283	-0.556596	-0.556596	-0.710422	0.303965
1.69462	0.1144	0.378788	0.667766	0.75693	0.347538	1.77462	-0.197962	1.67659	0.391385	0.777857	0.698899	1.72647	0.0626487	-0.133887	0.781453	0.854484	2.11655	0.118724	0.62231	-0.191594	0.892456	-0.0161283	0.562849	1.00828	0.486652	2.67087	0.303965
-0.675708	-0.675708	-0.199167	0.451033	-1.08533	0.961626	-1.07467	-0.417138	2.22739	1.30939	-0.524952	0.462025	0.0626487	0.617257	-0.622068	0.171226	-0.407578	-0.407578	1.62948	0.118724	0.169756	0.531106	0.562849	-0.0161283	1.00828	1.5299	-0.710422	-0.710422
-0.675708	0.641139	-0.0546779	-0.126922	1.57571	0.347538	0.678742	2.21297	0.942186	0.574985	0.422545	-0.564432	1.03321	-0.353307	2.06293	-0.133887	-0.407578	-0.407578	-0.552724	0.62231	-0.733619	0.531106	-0.595106	1.14183	-0.556596	-0.0349719	-0.710422	-0.0341641
0.37777	-0.675708	-0.199167	-0.777122	-0.0618533	0.347538	0.24039	-0.197962	0.207785	-0.526615	-0.603911	-0.524952	1.17186	-0.769263	-0.0728641	-0.0728641	0.854484	-0.407578	-0.0491381	-0.552724	-0.010919	-0.733619	-0.0161283	-0.595106	0.486652	-0.556596	-0.372293	-0.710422
0.1144	-0.148969	-0.199167	-0.560389	0.142842	1.37102	-0.636314	1.11709	0.574985	-0.710215	-0.367036	0.0277547	0.201301	-0.214655	-0.377977	1.94088	-0.407578	0.854484	-0.552724	0.118724	-0.733619	-0.010919	-0.595106	-0.595106	-0.556596	0.486652	0.303965	-0.372293
-0.148969	0.37777	-0.126922	-0.632633	-1.08533	0.75693	-0.636314	0.24039	0.942186	-0.526615	0.22515	-0.485473	1.58782	-0.491959	2.36804	-0.377977	-0.407578	2.11655	-0.552724	-0.552724	0.169756	-0.733619	-0.595106	-0.595106	-0.556596	-0.556596	0.642094	-0.0341641
0.37777	-0.675708	0.812255	-0.343655	1.16632	0.347538	1.55545	0.897918	2.59459	-0.343015	0.935773	0.304108	2.00378	0.339953	-0.0118415	0.659407	-0.407578	-0.407578	0.790172	0.62231	0.892456	0.711781	1.7208	1.14183	2.05152	3.09477	-0.710422	-0.710422
0.1144	0.904509	1.17348	-0.126922	1.16632	-0.266549	0.24039	-1.07467	2.41099	-1.07742	1.09369	-0.524952	2.83569	-1.32387	0.293272	-0.255932	0.854484	4.64067	0.454448	-0.217	1.07313	-0.372269	2.87876	-0.0161283	-0.556596	-0.0349719	0.303965	0.980223
-0.148969	0.1144	-0.271411	0.378788	0.552234	-1.08533	-0.417138	1.11709	0.207785	-0.893815	-0.288078	0.540983	0.894561	-0.630611	0.171226	-0.0118415	0.854484	-0.407578	-0.552724	-0.217	-0.733619	-0.372269	-0.595106	1.14183	-0.556596	1.00828	1.31835	-0.372293
-0.675708	0.1144	3.41305	0.0175665	-0.471245	2.59919	2.21297	0.0212139	2.41099	0.0241853	2.55442	0.185671	0.201301	1.03321	-0.194909	0.110204	-0.407578	0.854484	-0.552724	-0.217	-0.733619	-0.733619	-0.595106	-0.595106	-0.556596	-0.556596	-0.710422	1.31835
-0.148969	-0.675708	-0.560389	-0.126922	-0.266549	-1.08533	-0.417138	-0.197962	-0.343015	1.49299	0.422545	-0.130162	0.478605	3.25164	0.72043	1.08657	-0.407578	-0.407578	0.118724	-0.552724	0.350431	-0.552944	0.562849	-0.0161283	0.486652	-0.556596	0.303965	-0.710422
-0.675708	-0.675708	-0.849366	0.451033	-0.266549	-0.266549	-0.197962	-1.07467	-1.07742	-0.526615	-0.761827	0.501504	-0.491959	-0.353307	-0.0118415	0.842475	-0.407578	-0.407578	0.286586	-0.0491381	-0.010919	0.350431	-0.595106	-0.595106	1.00828	0.486652	-0.710422	-0.710422
-0.148969	-0.675708	-0.0546779	-0.0546779	-1.29003	0.142842	-1.07467	1.55545	-0.526615	-0.893815	-0.880264	-0.64339	-0.769263	-0.907915	-0.927181	-1.04923	-0.407578	-0.407578	-0.217	0.118724	-0.372269	-0.372269	-0.0161283	-0.0161283	-0.556596	-0.556596	-0.0341641	-0.710422
0.904509	0.641139	-0.199167	0.0175665	1.57571	0.961626	0.0212139	0.0212139	0.574985	0.942186	0.777857	-0.327557	0.755909	1.86512	1.75781	1.69679	2.11655	-0.407578	-0.217	0.286586	-0.191594	-0.010919	-0.595106	0.562849	-0.0349719	-0.0349719	0.642094	-0.0341641
-0.675708	-0.675708	-0.199167	-0.632633	0.347538	1.16632	0.24039	-1.29384	0.0241853	-0.710215	0.0672337	-0.603911	-0.353307	-0.0760033	0.659407	0.72043	-0.407578	-0.407578	0.118724	-0.552724	0.169756	-0.733619	-0.0161283	-0.595106	-0.556596	-0.556596	-0.710422	-0.710422
0.37777	-0.148969	0.0175665	-0.777122	0.347538	2.3945	0.459566	0.24039	0.942186	-1.07742	0.777857	-1.11714	1.44917	-1.46252	1.57475	-1.53741	-0.407578	0.854484	-0.0491381	-0.552724	0.350431	-0.733619	1.14183	-0.595106	-0.556596	-0.556596	0.980223	-0.0341641
0.37777	-0.675708	-0.199167	-0.632633	-0.266549	-0.471245	0.678742	-0.417138	-0.710215	-0.893815	-0.0117244	-0.603911	0.201301	0.201301	1.08657	-0.500023	-0.407578	-0.407578	0.118724	0.118724	0.531106	0.350431	1.14183	-0.0161283	-0.556596	0.486652	0.303965	-0.710422
0.37777	1.16788	-0.271411	0.162055	-0.0618533	-0.880637	0.459566	0.0212139	-0.343015	0.391385	0.462025	-0.130162	-0.0760033	1.03321	0.47634	-0.316955	-0.407578	0.854484	1.62948	-0.552724	0.711781	-0.733619	-0.595106	-0.595106	2.05152	-0.556596	0.642094	1.31835
1.43125	-0.675708	-0.488144	0.884499	2.59919	-0.880637	1.33627	-0.197962	-0.710215	0.574985	0.619941	0.856815	-0.769263	0.478605	-0.255932	0.842475	2.11655	-0.407578	-0.552724	0.62231	-0.733619	0.169756	-0.595106	-0.595106	-0.556596	-0.556596	1.31835	-0.710422
-0.148969	-0.148969	-0.271411	-0.488144	0.142842	1.37102	0.24039	0.459566	-0.343015	-0.710215	-0.64339	-0.880264	1.31052	-0.491959	0.415317	-0.377977	-0.407578	0.854484	-0.552724	0.118724	-0.733619	0.892456	-0.595106	-0.0161283	-0.556596	-0.0349719	-0.372293	0.303965
-0.148969	-0.675708	1.02899	0.523277	0.347538	0.552234	0.678742	-0.636314	1.30939	-1.07742	1.56744	0.146192	1.58782	-0.907915	0.415317	1.4527	-0.407578	-0.407578	1.1259	0.118724	1.79583	-0.010919	0.562849	-0.595106	0.486652	-0.556596	-0.372293	-0.710422
0.1144	0.904509	0.74001	-0.271411	-0.0618533	2.59919	-0.85549	-0.197962	2.22739	1.86019	0.106713	0.304108	0.894561	1.31052	-1.17127	0.415317	-0.407578	-0.407578	-0.552724	-0.552724	-0.733619	-0.733619	-0.595106	-0.595106	-0.556596	-0.556596	0.303965	0.642094
0.37777	-0.675708	0.956743	-0.92161	0.552234	-0.471245	-0.85549	-0.417138	-0.343015	-0.893815	0.0672337	-1.27505	-0.630611	-0.214655	-1.35434	0.0491811	2.11655	-0.407578	-0.552724	-0.384862	-0.733619	-0.010919	-0.595106	-0.0161283	-0.556596	-0.0349719	-0.0341641	-0.710422
-0.675708	-0.675708	-0.343655	-0.343655	1.57571	0.961626	-0.417138	0.897918	-0.159415	-0.526615	0.106713	0.65942	1.17186	-0.769263	1.4527	-0.133887	-0.407578	-0.407578	-0.217	-0.552724	-0.552944	-0.733619	-0.0161283	-0.595106	-0.0349719	-0.556596	-0.710422	-0.710422
4.32831	-0.675708	1.31797	-0.632633	1.37102	-0.266549	0.0212139	-0.197962	2.04379	-0.526615	1.92275	0.580462	1.44917	-0.491959	1.39168	-1.17127	2.11655	-0.407578	1.79734	0.118724	1.07313	-0.191594	0.562849	1.14183	0.486652	-0.0349719	0.303965	-0.710422
1.69462	-0.148969	0.162055	-0.343655	1.9851	0.75693	1.11709	1.33627	-0.159415	0.207785	0.0672337	-0.840785	0.0626487	0.478605	-0.255932	0.232249	-0.407578	0.854484	-0.552724	0.454448	-0.733619	0.711781	-0.595106	0.562849	-0.556596	-0.556596	0.642094	-0.710422
-0.148969	-0.675708	-0.4159	-0.704877	0.552234	-0.0618533	-0.417138	-0.417138	0.0241853	-0.893815	-0.0512035	-0.919743	0.0626487	-1.18522	-0.866158	0.110204	-0.407578	-0.407578	-0.384862	-0.384862	-0.010919	-0.010919	-0.595106	-0.595106	-0.556596	-0.556596	0.303965	-0.710422
0.37777	1.16788	1.10123	0.0175665	0.347538	1.37102	0.897918	-1.29384	0.758586	-1.07742	1.25161	0.580462	1.03321	-0.907915	-0.0728641	0.354294	-0.407578	-0.407578	0.790172	0.118724	0.350431	-0.191594	-0.0161283	-0.595106	1.5299	1.00828	0.980223	0.980223
-0.675708	-0.148969	-0.632633	-0.4159	-0.471245	0.961626	-0.636314	-0.417138	-0.893815	-1.07742	-1.03818	-1.03818	-0.769263	-1.04657	0.415317	-0.805136	-0.407578	2.11655	-0.217	0.118724	-0.191594	-0.372269	-0.595106	-0.595106	1.00828	1.5299	-0.710422	-0.710422
-0.675708	-0.675708	0.0175665	0.378788	1.78041	0.142842	0.0212139	-0.85549	-0.343015	-1.07742	0.185671	0.22515	-0.630611	-0.630611	-0.255932	0.903498	-0.407578	-0.407578	-0.552724	0.454448	-0.733619	-0.010919	-0.595106	0.562849	-0.556596	-0.0349719	-0.710422	-0.710422
-0.675708	-0.148969	0.884499	0.306544	-1.08533	-0.675941	-0.636314	0.0212139	2.22739	-0.159415	0.777857	0.462025	1.03321	0.617257	-0.866158	1.26963	-0.407578	-0.407578	-0.217	-0.552724	-0.372269	-0.733619	-0.0161283	-0.595106	1.00828	-0.556596	-0.710422	0.303965
1.95799	-0.412339	0.884499	0.162055	0.552234	0.142842	5.50061	-1.07467	-0.159415	1.67659	2.63337	1.09369	0.201301	3.52895	0.72043	2.06293	-0.407578	-0.407578	0.958034	-0.552724	0.892456	-0.733619	1.7208	-0.595106	-0.0349719	-0.556596	2.67087	-0.0341641
1.69462	0.641139	1.60694	-0.271411	-0.266549	-0.266549	0.897918	0.459566	0.0241853	0.574985	2.87025	-0.0512035	0.201301	1.44917	0.964521	1.02554	0.854484	-0.407578	0.790172	-0.217	0.169756	0.169756	0.562849	-0.595106	0.486652	-0.556596	0.303965	3.34713
-0.675708	-0.675708	1.31797	-0.92161	0.347538	-0.266549	0.24039	-0.85549	-0.159415	-1.07742	2.08067	-1.03818	-0.214655	-1.46252	0.72043	-0.0118415	-0.407578	-0.407578	0.286586	-0.552724	0.169756	-0.733619	0.562849	-0.595106	1.00828	-0.556596	-0.710422	-0.710422
0.904509	-0.675708	-0.126922	-0.271411	0.552234	0.552234	1.33627	-0.85549	0.758586	-0.526615	0.22515	-0.406515	0.617257	-0.769263	-0.194909	0.781453	2.11655	-0.407578	-0.217	-0.552724	-0.191594	-0.733619	-0.595106	-0.595106	-0.0349719	-0.556596	0.980223	-0.710422
-0.148969	0.37777	0.812255	0.595522	-0.266549	-0.0618533	1.33627	0.24039	0.0241853	1.30939	2.23858	1.33056	0.0626487	2.00378	1.75781	0.72043	0.854484	-0.407578	3.64382	0.118724	4.1446	0.892456	1.14183	1.14183	2.05152	1.00828	0.303965	-0.0341641
-0.675708	-0.675708	-0.849366	-0.704877	-0.0618533	0.347538	-1.29384	-0.417138	-0.893815	-1.07742	-1.35401	-1.11714	-0.353307	-1.46252	-1.53741	-1.04923	-0.407578	-0.407578	-0.384862	-0.552724	-0.010919	-0.733619	-0.595106	-0.595106	-0.0349719	-0.556596	-0.710422	-0.710422
-0.148969	-0.675708	0.0898109	0.2343	-0.675941	-1.29003	-0.197962	0.678742	-0.159415	-0.343015	0.22515	0.817336	0.894561	-0.491959	0.598385	1.75781	-0.407578	-0.407578	-0.0491381	0.62231	-0.010919	1.61516	-0.595106	1.7208	-0.556596	3.09477	-0.0341641	-0.710422
0.1144	-0.675708	-0.4159	-0.343655	0.961626	-0.880637	1.11709	-0.85549	-0.710215	0.0241853	0.422545	-0.445994	-0.491959	-0.630611	1.08657	0.171226	-0.407578	-0.407578	0.790172	-0.552724	1.25381	-0.733619	2.87876	-0.595106	0.486652	-0.556596	0.303965	-0.710422
-0.148969	0.37777	-0.632633	0.378788	-0.471245	0.347538	-1.07467	0.24039	-1.07742	0.207785	-0.682869	0.422545	-0.907915	0.201301	0.598385	-0.439	0.854484	-0.407578	-0.552724	2.13307	-0.733619	1.07313	-0.595106	1.7208	-0.556596	2.05152	0.642094	0.642094
0.641139	0.641139	0.812255	0.162055	-0.880637	-0.266549	0.0212139	-0.636314	-0.893815	0.574985	1.48848	0.106713	0.0626487	0.478605	1.51372	-0.194909	-0.407578	0.854484	2.80452	-0.552724	3.24123	-0.733619	2.87876	-0.595106	0.486652	-0.556596	0.642094	-0.0341641
0.37777	-0.675708	0.2343	-0.560389	-0.0618533	0.961626	-0.417138	-0.197962	0.391385	-0.710215	0.462025	-0.20912	0.201301	0.339953	0.72043	1.26963	-0.407578	-0.407578	-0.0491381	-0.552724	-0.191594	-0.552944	-0.595106	-0.595106	0.486652	-0.556596	1.31835	-0.710422
1.16788	0.1144	1.89592	-0.488144	-0.471245	-0.266549	0.678742	-1.07467	1.30939	-1.07742	1.40952	-0.761827	0.755909	-1.32387	0.354294	-0.805136	-0.407578	2.11655	-0.552724	-0.552724	-0.733619	-0.733619	-0.595106	-0.595106	-0.556596	-0.556596	0.303965	0.303965
0.37777	-0.675708	1.10123	-0.632633	-0.675941	0.961626	-1.07467	1.11709	1.67659	-0.710215	0.462025	-0.485473	-0.353307	-0.769263	-1.47638	0.293272	-0.407578	-0.407578	1.1259	-0.552724	0.169756	-0.733619	-0.595106	-0.595106	-0.556596	-0.556596	-0.372293	-0.710422
-0.148969	0.37777	0.812255	0.0175665	-0.0618533	0.347538	0.24039	-1.29384	1.67659	-0.343015	0.540983	-0.0117244	0.0626487	-1.32387	-1.41536	-0.133887	-0.407578	-0.407578	0.118724	-0.552724	1.07313	-0.733619	2.87876	-0.595106	0.486652	-0.556596	-0.372293	0.980223
-0.148969	-0.675708	0.162055	0.2343	0.552234	-1.08533	0.897918	-0.85549	0.758586	-0.526615	1.05421	0.698899	-0.0760033	-0.630611	-0.500023	0.0491811	-0.407578	-0.407578	0.454448	1.46162	0.531106	0.531106	2.29978	-0.595106	0.486652	-0.556596	0.642094	-0.710422
-0.675708	-0.675708	0.0175665	-0.92161	3.21328	-1.29003	1.11709	-1.29384	1.67659	-1.07742	1.05421	-1.59089	0.894561	-1.18522	0.415317	-0.377977	-0.407578	-0.407578	0.118724	-0.552724	-0.552944	-0.733619	0.562849	-0.595106	-0.556596	-0.556596	-0.710422	-0.710422
-0.148969	2.7481	0.0175665	0.595522	-0.880637	-0.471245	0.0212139	-1.07467	0.391385	0.758586	-0.20912	0.422545	0.478605	-0.491959	0.171226	-0.255932	-0.407578	0.854484	-0.217	1.1259	0.531106	0.350431	-0.0161283	0.562849	-0.0349719	-0.556596	-0.710422	0.980223
1.16788	-0.675708	0.306544	-0.704877	-1.08533	0.75693	3.08968	1.33627	1.30939	-0.526615	2.43598	-0.524952	2.69704	-0.769263	2.30702	-0.377977	-0.407578	-0.407578	0.62231	-0.552724	2.33785	-0.733619	2.29978	-0.595106	-0.556596	-0.556596	0.303965	-0.710422
1.69462	-0.675708	2.47388	-0.343655	-0.471245	-0.675941	-0.197962	0.897918	3.69619	-0.893815	1.21213	-0.840785	1.44917	-0.0760033	-0.866158	-0.500023	0.854484	-0.407578	-0.217	-0.552724	-0.010919	-0.733619	-0.0161283	-0.595106	-0.556596	-0.556596	1.31835	-0.710422
1.69462	0.37777	2.32939	-0.0546779	-0.471245	-0.675941	-0.85549	0.24039	4.24699	0.942186	0.896294	0.22515	1.03321	0.894561	-1.41536	1.20861	0.854484	-0.407578	-0.217	0.118724	-0.372269	0.350431	-0.595106	-0.595106	-0.556596	-0.0349719	1.31835	-0.710422
0.904509	-0.148969	4.7857	-0.0546779	-1.29003	-0.675941	3.96638	1.33627	3.69619	0.391385	4.0941	0.0277547	1.31052	0.0626487	0.964521	1.51372	-0.407578	-0.407578	-0.552724	0.118724	-0.733619	0.711781	-0.595106	0.562849	-0.556596	0.486652	0.980223	-0.372293
0.641139	-0.675708	1.02899	-0.92161	-0.675941	-1.29003	1.77462	-1.29384	1.12579	-1.07742	0.580462	-1.59089	1.72647	-1.46252	-0.255932	-2.14763	0.854484	-0.407578	-0.0491381	-0.552724	-0.010919	-0.733619	-0.595106	-0.595106	-0.0349719	-0.556596	0.980223	-0.710422
0.641139	-0.675708	0.2343	-0.92161	1.57571	-1.29003	1.11709	-1.29384	0.207785	-1.07742	-0.0117244	-1.59089	0.617257	-1.46252	-0.194909	-1.96457	0.854484	-0.407578	0.118724	-0.552724	0.531106	-0.733619	-0.0161283	-0.595106	0.486652	-0.556596	-0.0341641	-0.710422
1.16788	-0.675708	0.2343	-0.199167	-0.266549	0.552234	-0.417138	-0.85549	-0.159415	-0.526615	0.462025	0.22515	-0.353307	-0.907915	-1.53741	0.232249	-0.407578	-0.407578	-0.0491381	-0.552724	-0.372269	-0.733619	-0.595106	-0.595106	-0.0349719	-0.556596	-0.0341641	-0.710422
0.1144	-0.675708	-0.126922	-0.488144	2.1898	-0.675941	1.9938	-0.197962	1.12579	-0.526615	1.37004	-1.07766	0.478605	-0.769263	-0.500023	-0.133887	-0.407578	-0.407578	0.118724	-0.552724	-0.552944	-0.733619	-0.595106	-0.595106	-0.0349719	-0.556596	-0.710422	-0.710422
2.22136	-0.675708	2.54612	-0.0546779	5.26024	-1.29003	2.21297	-1.29384	0.0241853	-0.526615	3.50191	-0.485473	-0.0760033	-1.04657	3.40543	-0.68309	-0.407578	-0.407578	1.29376	-0.552724	1.97651	-0.733619	2.87876	-0.595106	-0.0349719	-0.556596	1.65648	-0.710422
-0.148969	-0.148969	-0.560389	0.0898109	-0.675941	0.347538	-0.85549	-1.29384	-0.710215	1.30939	-1.03818	0.146192	-1.18522	1.31052	-1.84252	-0.0118415	-0.407578	-0.407578	-0.384862	1.46162	-0.552944	1.79583	-0.0161283	-0.595106	0.486652	0.486652	-0.0341641	-0.0341641
-0.675708	-0.675708	-0.271411	-0.126922	-0.471245	-0.0618533	-0.197962	-0.417138	0.758586	-0.159415	-0.406515	-0.0117244	-0.353307	-0.769263	-1.59843	0.293272	-0.407578	-0.407578	0.790172	-0.552724	-0.372269	-0.733619	-0.595106	-0.595106	1.5299	-0.556596	-0.710422	-0.710422
-0.148969	0.1144	0.0175665	-0.488144	-0.0618533	-0.675941	1.11709	-0.636314	0.0241853	-1.07742	0.22515	-0.761827	0.339953	-0.907915	0.232249	-0.988204	-0.407578	-0.407578	0.454448	0.790172	0.892456	0.531106	1.14183	0.562849	1.00828	2.57315	-0.372293	-0.710422
-0.148969	-0.675708	1.24572	-0.343655	1.78041	0.142842	0.459566	-1.29384	2.22739	-0.710215	1.13317	-0.603911	2.14243	-0.491959	1.26963	-0.927181	-0.407578	-0.407578	-0.552724	-0.0491381	-0.733619	-0.372269	-0.595106	0.562849	-0.556596	-0.0349719	-0.0341641	-0.710422
0.37777	-0.675708	0.0898109	-0.560389	0.347538	-1.29003	-0.85549	-0.197962	-0.526615	-0.710215	0.777857	-0.327557	0.755909	-0.353307	2.00191	0.354294	-0.407578	-0.407578	-0.0491381	-0.552724	0.531106	-0.733619	-0.0161283	-0.595106	-0.556596	-0.556596	0.980223	-0.710422
-0.675708	-0.675708	-0.560389	-0.777122	-1.29003	-0.471245	-1.29384	-1.29384	-0.893815	-1.07742	-1.07766	-1.27505	0.201301	0.201301	0.964521	-1.04923	-0.407578	-0.407578	-0.552724	-0.552724	1.25381	-0.733619	-0.0161283	-0.595106	0.486652	-0.556596	-0.710422	-0.710422
2.7481	-0.675708	0.595522	-0.777122	-0.266549	0.347538	-0.197962	-1.07467	2.41099	-0.343015	0.146192	-0.722348	1.31052	-0.907915	0.537362	-1.35434	-0.407578	-0.407578	1.46162	0.958034	3.06055	-0.552944	2.29978	-0.595106	3.61639	-0.556596	0.980223	-0.710422
1.43125	0.1144	0.0898109	-0.4159	-0.880637	0.142842	-0.197962	-0.417138	0.942186	-0.159415	0.0277547	-0.288078	0.0626487	0.478605	0.47634	0.598385	2.11655	-0.407578	1.62948	-0.552724	2.15718	-0.733619	0.562849	-0.595106	-0.0349719	-0.556596	-0.0341641	-0.372293
3.27483	-0.675708	-0.4159	0.0175665	-0.675941	0.347538	-0.636314	2.43215	-0.159415	0.574985	-0.880264	1.09369	-0.491959	-0.769263	-1.17127	-0.744113	-0.407578	-0.407578	-0.552724	-0.217	-0.733619	-0.191594	-0.595106	-0.595106	-0.556596	-0.0349719	2.67087	-0.710422
0.1144	0.1144	0.378788	-0.126922	-0.675941	1.9851	0.0212139	-0.85549	0.574985	-1.07742	-0.130162	-0.248599	1.31052	-0.353307	0.537362	-0.316955	0.854484	0.854484	-0.0491381	-0.552724	0.892456	-0.733619	1.14183	-0.595106	1.5299	-0.556596	0.303965	-0.372293
0.1144	1.95799	-0.126922	1.67919	0.552234	0.552234	-0.85549	-0.636314	-0.159415	0.391385	-0.761827	0.817336	-0.214655	-0.353307	-0.622068	-0.439	-0.407578	-0.407578	1.1259	-0.552724	1.79583	-0.733619	-0.0161283	-0.595106	1.5299	-0.556596	-0.372293	4.02338
0.641139	-0.675708	1.02899	0.2343	0.961626	0.142842	1.9938	-1.29384	0.207785	-0.159415	0.975253	0.935773	0.0626487	0.201301	-0.133887	-0.255932	-0.407578	-0.407578	-0.552724	-0.552724	-0.733619	-0.733619	-0.595106	-0.595106	-0.556596	-0.556596	1.65648	-0.710422
1.16788	0.1144	0.451033	0.523277	0.347538	0.142842	1.9938	1.55545	-0.159415	1.12579	0.462025	1.72536	0.478605	0.0626487	0.537362	-0.0728641	-0.407578	0.854484	2.13307	-0.384862	1.97651	-0.191594	1.14183	-0.0161283	-0.0349719	-0.556596	1.99461	-0.372293
0.1144	-0.148969	-0.126922	0.2343	0.142842	-1.08533	-1.29384	-1.29384	0.0241853	-0.710215	0.619941	-0.0906826	-0.491959	-0.491959	0.598385	-0.255932	-0.407578	0.854484	-0.217	0.118724	0.169756	0.531106	-0.0161283	-0.595106	-0.556596	0.486652	-0.372293	-0.0341641
1.16788	0.641139	0.306544	0.74001	-0.471245	-0.880637	0.24039	0.678742	0.942186	0.942186	0.856815	0.304108	-0.0760033	0.201301	0.47634	-0.805136	0.854484	2.11655	1.62948	0.62231	1.61516	0.169756	1.7208	-0.0161283	3.61639	1.5299	1.31835	1.31835
-0.675708	-0.148969	-0.777122	0.2343	-1.29003	-0.471245	-0.417138	0.678742	-1.07742	1.67659	-0.880264	0.383066	-0.630611	2.41973	-0.927181	-0.622068	-0.407578	0.854484	-0.552724	-0.552724	-0.010919	-0.733619	-0.0161283	-0.595106	-0.556596	-0.556596	-0.710422	0.642094
0.904509	-0.675708	0.378788	-0.199167	-0.675941	0.552234	-0.417138	1.9938	0.574985	0.0241853	0.343587	0.698899	0.755909	1.86512	-0.255932	1.4527	-0.407578	-0.407578	0.118724	0.454448	-0.372269	1.07313	-0.595106	1.7208	-0.556596	-0.556596	0.642094	-0.710422
0.1144	-0.675708	0.812255	-0.488144	2.59919	1.78041	2.8705	1.55545	-0.526615	-1.07742	0.935773	-0.248599	-0.0760033	-1.46252	1.63577	0.781453	-0.407578	-0.407578	0.454448	-0.217	1.43448	-0.552944	1.7208	-0.595106	0.486652	1.00828	-0.710422	-0.710422
0.641139	-0.675708	0.74001	1.02899	1.37102	0.142842	0.0212139	-1.29384	0.758586	2.22739	0.343587	0.580462	-0.630611	0.755909	-0.377977	-0.561045	-0.407578	-0.407578	-0.0491381	0.958034	-0.191594	0.531106	-0.595106	1.14183	-0.556596	1.5299	-0.0341641	-0.710422
-0.675708	-0.148969	-0.126922	-0.704877	-0.880637	-0.266549	0.459566	-1.29384	0.207785	-0.893815	-0.367036	-0.801306	1.44917	-1.32387	-0.0118415	1.02554	-0.407578	-0.407578	-0.552724	-0.217	-0.733619	0.531106	-0.595106	-0.595106	-0.556596	-0.556596	-0.710422	-0.372293
0.37777	-0.675708	0.2343	-0.777122	-0.0618533	-0.471245	-0.417138	-0.197962	0.574985	-0.893815	1.09369	-1.23558	-0.353307	-0.769263	0.232249	-0.255932	2.11655	-0.407578	1.1259	-0.384862	1.43448	0.169756	1.14183	-0.0161283	2.05152	0.486652	0.980223	-0.710422
1.16788	0.1144	0.306544	-0.199167	1.37102	0.75693	1.33627	0.897918	0.207785	2.22739	0.896294	-0.248599	0.478605	1.03321	0.47634	-0.377977	3.37861	2.11655	0.454448	-0.0491381	0.711781	0.169756	2.29978	-0.0161283	-0.0349719	-0.0349719	1.65648	-0.0341641
-0.675708	-0.675708	0.162055	-0.271411	-0.675941	0.142842	0.24039	-0.636314	0.758586	-0.710215	-0.406515	-0.0117244	0.201301	-0.769263	-1.35434	-0.0118415	-0.407578	-0.407578	-0.552724	-0.384862	-0.733619	-0.191594	-0.595106	0.562849	-0.556596	-0.0349719	-0.710422	-0.710422
0.37777	-0.675708	1.46245	0.0898109	0.552234	-0.880637	-1.07467	-0.85549	2.59459	-0.893815	0.896294	0.185671	2.14243	-0.907915	-0.133887	-0.622068	-0.407578	-0.407578	0.790172	-0.552724	0.711781	-0.733619	0.562849	-0.595106	3.61639	-0.556596	-0.372293	-0.710422
-0.148969	0.1144	-0.0546779	-0.704877	-0.471245	-1.29003	0.678742	-1.29384	0.391385	-1.07742	0.304108	-0.880264	1.44917	1.03321	1.39168	0.598385	-0.407578	-0.407578	0.958034	-0.552724	2.6992	-0.733619	2.87876	-0.595106	0.486652	-0.556596	0.642094	-0.0341641
1.43125	0.1144	0.378788	-0.704877	1.37102	-1.29003	2.65133	-1.29384	-0.159415	-0.710215	2.59389	-0.406515	0.0626487	-0.907915	1.57475	0.598385	-0.407578	-0.407578	1.96521	-0.552724	1.97651	-0.733619	1.7208	-0.595106	7.78938	-0.556596	0.980223	0.642094
-0.675708	-0.675708	-0.126922	0.595522	0.142842	0.75693	0.459566	1.11709	0.574985	0.391385	0.185671	1.76483	-0.907915	-0.0760033	-0.0728641	0.659407	-0.407578	-0.407578	0.454448	-0.552724	-0.372269	-0.733619	-0.595106	-0.595106	-0.0349719	-0.556596	-0.710422	-0.710422
0.641139	0.641139	-0.126922	-0.0546779	-1.29003	-0.675941	-1.29384	-0.636314	0.574985	-0.526615	0.540983	0.343587	-0.491959	-0.491959	-1.17127	0.659407	-0.407578	-0.407578	-0.384862	1.1259	-0.552944	1.79583	-0.0161283	0.562849	-0.556596	1.00828	0.980223	-0.372293
-0.675708	0.37777	-0.560389	-0.199167	0.75693	-0.0618533	0.678742	-0.85549	-0.159415	1.12579	0.0277547	0.0672337	-0.0760033	0.617257	1.63577	-0.255932	-0.407578	0.854484	-0.0491381	-0.0491381	-0.191594	-0.372269	0.562849	-0.595106	1.00828	-0.0349719	-0.710422	0.980223
0.641139	-0.148969	-0.271411	-0.343655	-0.471245	1.78041	-0.197962	1.11709	-0.343015	1.12579	-0.288078	0.580462	0.755909	1.86512	-0.255932	0.110204	0.854484	-0.407578	-0.552724	-0.552724	-0.733619	-0.733619	-0.595106	-0.595106	-0.556596	-0.556596	0.642094	0.303965
-0.148969	0.904509	-0.0546779	0.306544	1.78041	-0.471245	-0.85549	0.897918	-0.710215	-0.159415	-0.0117244	-0.248599	1.17186	-0.491959	1.39168	0.110204	-0.407578	-0.407578	-0.552724	-0.552724	-0.733619	-0.733619	-0.595106	-0.595106	-0.556596	-0.556596	-0.0341641	-0.0341641
0.904509	-0.148969	0.0898109	-0.632633	1.78041	-0.266549	0.678742	0.0212139	0.391385	-0.526615	1.52796	-0.880264	-0.353307	0.0626487	0.232249	-0.561045	2.11655	-0.407578	-0.552724	-0.217	-0.733619	0.711781	-0.595106	0.562849	-0.556596	-0.0349719	1.31835	1.31835
0.1144	0.904509	-0.4159	0.523277	-0.266549	0.142842	-0.417138	-0.197962	1.30939	1.86019	-0.603911	0.580462	0.894561	2.83569	0.0491811	-0.500023	-0.407578	-0.407578	-0.552724	-0.0491381	-0.733619	-0.552944	-0.595106	-0.0161283	-0.556596	-0.0349719	0.303965	1.65648
-0.675708	-0.675708	-0.849366	-0.0546779	-0.471245	0.347538	-0.197962	-0.417138	-0.526615	0.0241853	-0.998701	-0.564432	0.201301	-0.491959	-0.500023	-0.133887	-0.407578	-0.407578	-0.552724	-0.0491381	-0.733619	-0.372269	-0.595106	-0.0161283	-0.556596	-0.0349719	-0.710422	-0.710422
-0.148969	-0.675708	-0.343655	-0.849366	0.552234	-0.675941	1.11709	0.678742	-0.343015	-1.07742	-0.761827	-1.31453	1.86512	1.31052	0.537362	-0.68309	2.11655	-0.407578	0.118724	-0.552724	0.350431	-0.733619	0.562849	-0.595106	1.5299	-0.556596	-0.0341641	-0.710422
-0.148969	1.43125	-0.271411	0.378788	2.59919	-0.880637	1.11709	-0.85549	2.59459	-0.159415	1.76483	1.05421	7.27255	-0.907915	5.66326	0.537362	-0.407578	-0.407578	0.62231	0.958034	0.892456	0.892456	0.562849	1.14183	3.61639	1.00828	-0.372293	0.980223
0.1144	2.48473	0.667766	2.61836	2.59919	-0.471245	0.24039	0.0212139	0.942186	1.12579	0.817336	1.88327	0.894561	-0.353307	0.171226	-1.04923	-0.407578	-0.407578	-0.0491381	0.790172	-0.372269	0.350431	-0.0161283	0.562849	-0.0349719	0.486652	-0.372293	1.99461
0.37777	1.16788	0.2343	1.39021	-0.266549	-0.0618533	0.24039	-1.29384	0.0241853	-0.710215	0.0277547	1.33056	1.58782	-1.32387	-0.0118415	-0.744113	-0.407578	-0.407578	-0.384862	-0.552724	-0.733619	-0.733619	-0.595106	-0.595106	-0.0349719	-0.556596	1.31835	3.009
-0.148969	-0.675708	-0.343655	1.17348	1.57571	1.57571	1.11709	-0.417138	0.0241853	0.391385	0.304108	0.975253	1.17186	-0.214655	0.781453	-0.805136	3.37861	-0.407578	-0.0491381	-0.552724	0.169756	-0.733619	-0.595106	-0.595106	-0.0349719	-0.556596	-0.372293	-0.710422
0.37777	4.32831	0.0175665	1.24572	0.347538	0.142842	-1.07467	5.28144	-1.07742	-0.526615	-0.959222	1.76483	-1.18522	-1.04657	-0.255932	0.415317	0.854484	3.37861	-0.552724	1.1259	-0.733619	1.61516	-0.595106	0.562849	-0.556596	2.05152	-0.372293	1.65648
-0.675708	2.22136	-0.632633	2.61836	1.16632	0.347538	-0.417138	-1.07467	-0.343015	1.49299	-0.64339	1.29109	0.339953	0.201301	0.171226	-0.68309	-0.407578	-0.407578	-0.552724	0.790172	-0.733619	-0.010919	-0.595106	-0.0161283	-0.556596	-0.556596	-0.710422	0.980223
-0.675708	-0.675708	-0.126922	0.523277	0.142842	-0.0618533	1.55545	-0.417138	-0.343015	0.942186	-0.0512035	1.56744	-0.491959	1.17186	1.02554	0.110204	-0.407578	-0.407578	-0.552724	0.286586	-0.733619	-0.552944	-0.595106	0.562849	-0.556596	-0.556596	-0.710422	-0.710422
-0.148969	0.904509	-0.271411	2.47388	-1.29003	1.78041	0.459566	0.678742	-0.343015	-0.159415	-0.840785	1.80431	0.617257	-0.907915	0.659407	-0.500023	0.854484	-0.407578	0.62231	-0.217	0.350431	0.350431	-0.0161283	-0.0161283	1.5299	0.486652	-0.0341641	1.65648
-0.148969	-0.675708	-0.488144	-0.199167	0.347538	-1.08533	-0.197962	-0.417138	-0.343015	-0.343015	-0.524952	-0.130162	-1.18522	-0.491959	-1.35434	-0.68309	-0.407578	-0.407578	-0.552724	-0.552724	-0.733619	-0.733619	-0.595106	-0.595106	-0.556596	-0.556596	-0.710422	-0.710422
0.1144	-0.675708	-0.126922	-0.704877	1.57571	0.75693	0.0212139	-0.636314	1.67659	0.207785	0.856815	0.106713	1.44917	-0.0760033	2.30702	-0.194909	0.854484	-0.407578	-0.217	0.286586	0.169756	-0.010919	-0.0161283	0.562849	-0.556596	-0.0349719	0.642094	-0.710422
-0.148969	-0.675708	-0.704877	0.74001	-0.266549	0.347538	-0.417138	-0.417138	0.391385	2.59459	-0.288078	1.17265	1.03321	0.478605	1.20861	-0.133887	-0.407578	-0.407578	-0.217	-0.0491381	0.350431	-0.372269	-0.0161283	-0.595106	-0.0349719	-0.556596	-0.0341641	-0.710422
0.37777	-0.148969	0.306544	-0.632633	-1.29003	0.142842	-0.85549	-0.197962	1.30939	-0.343015	0.65942	-0.722348	0.201301	1.03321	-0.316955	-0.255932	-0.407578	0.854484	-0.552724	-0.0491381	-0.733619	-0.191594	-0.0161283	-0.595106	-0.556596	-0.556596	0.980223	0.642094
0.904509	0.1144	-0.126922	-0.0546779	-0.675941	0.142842	-0.636314	-0.85549	-0.159415	-1.07742	-0.288078	-0.682869	0.478605	-1.46252	-0.377977	-1.11025	-0.407578	-0.407578	0.790172	-0.552724	-0.010919	-0.733619	0.562849	-0.595106	-0.556596	-0.556596	0.980223	-0.710422
-0.148969	0.1144	0.0175665	-0.126922	-0.880637	0.552234	0.678742	0.24039	0.391385	-0.526615	0.65942	-0.0906826	-1.04657	-1.04657	-0.68309	-0.744113	-0.407578	-0.407578	0.286586	-0.552724	-0.010919	-0.733619	1.7208	-0.595106	-0.0349719	-0.556596	0.303965	-0.0341641
0.904509	1.16788	0.0175665	-0.199167	1.57571	0.961626	-0.197962	0.24039	0.758586	0.207785	0.106713	-0.406515	1.44917	-0.491959	0.171226	-1.23229	-0.407578	0.854484	-0.217	0.62231	-0.372269	1.07313	-0.0161283	-0.595106	-0.556596	0.486652	1.65648	0.303965
0.904509	0.1144	1.02899	-0.632633	1.16632	-0.675941	-0.197962	0.459566	1.12579	-0.343015	0.65942	-0.959222	0.755909	1.44917	-0.316955	-0.0728641	3.37861	0.854484	2.13307	-0.552724	2.87988	-0.733619	-0.595106	-0.595106	2.05152	-0.556596	1.99461	-0.710422
0.1144	-0.675708	-0.271411	-0.271411	-0.471245	0.75693	0.897918	-0.197962	-0.710215	-0.159415	-0.682869	0.383066	-0.353307	0.0626487	0.354294	1.69679	-0.407578	-0.407578	-0.552724	-0.552724	-0.733619	-0.733619	-0.595106	-0.595106	-0.556596	-0.556596	0.980223	-0.710422
0.37777	-0.675708	0.162055	1.46245	-0.880637	-0.266549	0.459566	0.678742	0.0241853	3.87979	0.343587	1.56744	3.25164	1.58782	2.12395	0.110204	-0.407578	-0.407578	-0.217	0.790172	-0.010919	-0.191594	-0.595106	-0.0161283	0.486652	-0.0349719	-0.0341641	-0.710422
0.904509	0.641139	1.31797	0.812255	1.37102	0.142842	3.08968	0.24039	1.12579	-0.710215	1.76483	1.33056	-0.491959	-0.0760033	1.81884	-0.377977	0.854484	0.854484	-0.217	0.62231	-0.372269	1.07313	-0.0161283	0.562849	-0.556596	0.486652	3.009	0.642094
-0.675708	-0.675708	-0.849366	-0.777122	-1.29003	1.57571	-1.29384	0.24039	-0.710215	-1.07742	-1.15662	-1.11714	-1.18522	-0.491959	-0.744113	-0.622068	-0.407578	-0.407578	0.118724	-0.217	1.07313	-0.191594	0.562849	-0.0161283	-0.0349719	-0.0349719	-0.710422	-0.710422
0.904509	-0.675708	0.0175665	-0.777122	1.78041	0.961626	0.459566	-0.417138	0.391385	-0.893815	-0.406515	-1.27505	0.478605	-0.769263	0.537362	0.354294	-0.407578	-0.407578	0.118724	-0.552724	0.531106	-0.733619	0.562849	-0.595106	-0.0349719	-0.556596	0.642094	-0.710422
0.37777	-0.148969	-0.560389	-0.271411	2.3945	0.142842	-0.197962	0.24039	-0.710215	-0.710215	0.106713	-0.564432	-0.214655	-0.353307	0.903498	-1.29332	-0.407578	0.854484	0.790172	-0.0491381	1.43448	-0.372269	0.562849	-0.595106	2.57315	-0.0349719	0.980223	-0.372293
-0.412339	-0.675708	-0.4159	-0.0546779	-0.471245	-0.266549	-1.07467	0.459566	-1.07742	0.758586	-1.07766	-0.130162	-1.46252	1.31052	-0.500023	1.4527	3.37861	-0.407578	-0.552724	-0.217	-0.733619	0.350431	-0.595106	0.562849	-0.556596	-0.556596	-0.710422	-0.710422
1.95799	-0.675708	0.0898109	-0.126922	0.75693	0.347538	-0.85549	-0.197962	1.49299	-0.893815	1.449	-0.0512035	2.41973	-0.353307	1.39168	0.232249	2.11655	-0.407578	0.454448	0.286586	1.43448	0.531106	1.14183	-0.595106	-0.0349719	-0.0349719	1.31835	-0.710422
-0.675708	-0.675708	-0.704877	0.667766	0.347538	-1.08533	2.43215	-0.197962	-1.07742	-0.159415	-0.959222	0.343587	-1.18522	0.0626487	-0.0118415	-0.316955	-0.407578	-0.407578	-0.552724	-0.217	-0.733619	0.169756	-0.595106	-0.595106	-0.556596	-0.556596	-0.710422	-0.710422
-0.148969	-0.148969	-0.632633	0.378788	1.16632	0.347538	-0.197962	2.21297	-0.710215	0.758586	-0.682869	1.60692	-0.907915	0.617257	-1.35434	0.537362	-0.407578	-0.407578	0.118724	-0.217	0.350431	-0.372269	-0.595106	-0.595106	-0.556596	-0.556596	0.642094	-0.0341641
0.1144	-0.675708	-0.0546779	0.162055	-0.880637	3.41798	-1.07467	1.11709	-0.526615	-0.343015	-0.288078	0.383066	-0.491959	-0.491959	-0.561045	-0.927181	-0.407578	-0.407578	0.454448	-0.552724	1.25381	-0.733619	0.562849	-0.595106	-0.556596	-0.556596	0.303965	-0.710422
0.37777	0.1144	-0.126922	0.378788	0.961626	-0.471245	0.0212139	-1.29384	-0.710215	0.574985	-0.0906826	0.65942	-1.18522	1.31052	0.293272	1.4527	2.11655	0.854484	0.118724	0.454448	0.169756	0.892456	0.562849	-0.0161283	-0.556596	-0.0349719	1.31835	0.642094
1.69462	-0.675708	0.2343	-0.199167	0.142842	-0.471245	0.0212139	0.0212139	-0.893815	0.207785	0.106713	-0.20912	-0.907915	-0.769263	0.110204	-1.41536	-0.407578	-0.407578	0.118724	-0.552724	-0.372269	-0.733619	-0.595106	-0.595106	-0.556596	-0.556596	5.03777	-0.710422
0.641139	-0.675708	0.0898109	0.2343	1.37102	-0.266549	0.0212139	0.24039	0.758586	0.574985	0.383066	-0.367036	0.201301	0.339953	1.51372	-0.805136	0.854484	-0.407578	-0.552724	-0.552724	-0.191594	-0.191594	-0.0161283	-0.0161283	-0.0349719	-0.556596	0.303965	-0.710422
-0.148969	-0.675708	0.0175665	0.667766	0.552234	-1.29003	1.33627	0.0212139	-0.526615	1.12579	-0.0512035	0.619941	-0.353307	-0.630611	-0.194909	-1.04923	-0.407578	-0.407578	0.118724	0.790172	1.07313	-0.010919	-0.595106	-0.595106	0.486652	1.5299	-0.0341641	-0.710422
-0.675708	-0.675708	-0.343655	0.306544	1.78041	1.78041	-0.417138	0.24039	-0.526615	1.12579	-0.406515	-0.327557	-0.491959	0.0626487	-0.377977	-0.866158	-0.407578	-0.407578	-0.552724	-0.552724	-0.733619	-0.733619	-0.595106	-0.595106	-0.556596	-0.556596	-0.710422	-0.710422
0.37777	4.85505	0.595522	2.54612	2.80389	-0.266549	-0.417138	1.55545	-0.159415	2.22739	2.04119	2.08067	-0.630611	0.478605	0.415317	-0.805136	-0.407578	-0.407578	-0.384862	-0.552724	-0.191594	-0.733619	-0.595106	-0.595106	-0.556596	-0.556596	0.303965	4.69964
-0.148969	2.7481	0.451033	2.1849	0.142842	-1.29003	1.11709	-0.197962	0.207785	-0.710215	0.738378	0.22515	-0.0760033	-1.18522	0.415317	-1.53741	0.854484	-0.407578	0.62231	0.958034	-0.191594	0.531106	-0.595106	1.14183	0.486652	-0.0349719	0.303965	2.67087
0.37777	-0.675708	1.10123	1.5347	-0.675941	1.16632	-0.417138	0.459566	0.0241853	1.30939	2.1991	1.40952	-0.214655	0.201301	1.94088	-0.439	-0.407578	-0.407578	1.1259	0.790172	1.07313	0.350431	1.7208	-0.595106	2.05152	1.00828	1.31835	-0.710422
-0.675708	-0.675708	-0.488144	0.451033	1.57571	-1.29003	0.678742	-1.07467	0.391385	1.12579	-0.0117244	-0.485473	2.00378	-0.0760033	1.08657	-0.988204	-0.407578	-0.407578	-0.552724	-0.552724	-0.733619	-0.733619	-0.595106	-0.595106	-0.556596	-0.556596	-0.710422	-0.710422
-0.148969	0.641139	-0.488144	1.82368	-0.471245	1.57571	3.52803	-0.636314	0.0241853	-0.343015	0.422545	1.21213	-0.0760033	-0.214655	0.47634	0.537362	-0.407578	0.854484	0.790172	1.46162	1.61516	1.07313	-0.0161283	2.29978	0.486652	-0.556596	-0.710422	0.303965
-0.148969	-0.675708	0.0898109	-0.849366	1.16632	-0.880637	0.0212139	-0.85549	0.0241853	-1.07742	-0.130162	-1.43297	1.31052	-0.0760033	0.598385	0.0491811	0.854484	-0.407578	0.118724	-0.552724	1.79583	-0.372269	0.562849	0.562849	0.486652	-0.556596	-0.0341641	-0.710422
0.1144	-0.675708	0.451033	0.812255	1.78041	-0.675941	1.11709	1.33627	0.758586	0.758586	0.106713	0.777857	1.03321	-0.0760033	0.0491811	0.781453	-0.407578	-0.407578	0.454448	0.454448	0.350431	0.350431	0.562849	0.562849	1.00828	1.00828	-0.0341641	-0.710422
0.37777	-0.675708	-0.126922	-0.777122	0.961626	-0.675941	0.459566	-0.636314	-0.159415	-0.893815	-0.603911	-0.919743	0.0626487	-0.630611	0.72043	0.598385	-0.407578	-0.407578	-0.217	-0.217	-0.191594	-0.191594	0.562849	-0.595106	0.486652	-0.556596	-0.372293	-0.710422
-0.675708	-0.675708	0.451033	0.0898109	-0.266549	-0.0618533	-0.417138	2.8705	-0.710215	-0.343015	0.540983	1.01473	-0.907915	-1.18522	-0.622068	-0.622068	-0.407578	-0.407578	0.118724	-0.0491381	0.350431	-0.191594	1.14183	-0.0161283	0.486652	-0.556596	-0.710422	-0.710422
4.59168	0.37777	2.04041	0.306544	-0.266549	-0.880637	0.678742	2.21297	2.41099	0.207785	2.63337	1.05421	4.08356	0.0626487	2.55111	0.110204	0.854484	-0.407578	1.46162	0.118724	0.711781	0.531106	4.03671	-0.595106	1.5299	1.5299	3.009	1.31835
0.1144	-0.675708	0.0175665	0.2343	2.80389	-0.675941	1.77462	0.24039	0.942186	-0.159415	1.01473	0.817336	0.894561	0.617257	0.232249	1.4527	-0.407578	-0.407578	0.118724	-0.552724	-0.372269	-0.733619	-0.0161283	-0.595106	-0.556596	-0.556596	0.642094	-0.710422
-0.675708	-0.675708	-0.343655	0.0175665	2.1898	1.37102	0.0212139	-1.29384	0.0241853	-0.159415	0.146192	0.22515	0.0626487	0.0626487	0.415317	-0.500023	-0.407578	-0.407578	0.286586	-0.552724	0.892456	-0.733619	0.562849	-0.595106	1.00828	-0.556596	-0.710422	-0.710422
0.37777	-0.675708	0.451033	0.162055	-0.471245	0.552234	-0.85549	-1.29384	1.30939	0.207785	0.264629	0.185671	-0.0760033	-0.0760033	-0.255932	-0.439	-0.407578	-0.407578	0.454448	-0.217	0.350431	0.169756	0.562849	-0.0161283	0.486652	-0.556596	0.303965	-0.710422
0.641139	-0.148969	-0.343655	-0.343655	-1.29003	-0.675941	-0.417138	-0.636314	-0.159415	-0.526615	0.738378	-0.603911	-0.630611	-0.769263	1.26963	-0.622068	-0.407578	-0.407578	-0.217	-0.552724	-0.552944	-0.733619	-0.595106	-0.595106	-0.0349719	-0.556596	0.642094	-0.0341641
1.43125	0.1144	0.2343	-0.4159	0.552234	0.961626	1.77462	0.24039	0.391385	0.942186	1.05421	0.383066	0.478605	1.17186	0.293272	0.0491811	-0.407578	2.11655	0.286586	0.286586	1.61516	1.07313	0.562849	0.562849	-0.0349719	-0.0349719	1.65648	-0.372293
-0.675708	0.1144	-0.560389	-0.560389	0.75693	0.142842	0.0212139	-0.197962	-0.893815	0.0241853	-0.603911	0.0277547	-0.353307	1.17186	0.354294	1.51372	-0.407578	2.11655	0.118724	0.286586	1.25381	1.07313	0.562849	0.562849	2.05152	-0.0349719	-0.710422	-0.372293
0.37777	-0.675708	0.74001	-0.632633	0.552234	1.57571	-0.636314	-0.85549	0.758586	-1.07742	1.21213	-0.485473	1.86512	-1.46252	1.14759	0.110204	-0.407578	-0.407578	-0.552724	0.286586	-0.733619	1.07313	-0.595106	0.562849	-0.556596	-0.0349719	0.303965	-0.710422
0.641139	-0.675708	1.02899	-0.92161	-1.29003	-1.29003	-0.636314	-1.07467	-0.526615	-1.07742	0.0277547	-1.55141	0.0626487	-0.630611	-1.29332	1.39168	-0.407578	-0.407578	0.454448	-0.384862	0.169756	0.169756	-0.595106	-0.595106	-0.556596	1.5299	0.642094	-0.710422
0.1144	0.641139	0.306544	0.0175665	0.347538	-1.29003	0.678742	-1.07467	0.391385	-0.710215	0.501504	0.146192	0.755909	-0.907915	1.26963	-1.23229	0.854484	-0.407578	-0.0491381	-0.552724	0.169756	-0.733619	-0.0161283	-0.595106	-0.0349719	-0.556596	-0.0341641	2.33274
-0.148969	-0.675708	-0.199167	-0.271411	-0.675941	0.961626	-1.29384	-0.636314	-0.710215	-0.159415	-0.919743	-0.406515	-0.0760033	-0.491959	-0.500023	-1.11025	-0.407578	-0.407578	0.118724	0.118724	0.711781	-0.010919	-0.595106	-0.595106	0.486652	0.486652	0.303965	-0.710422
0.1144	-0.675708	-0.271411	-0.0546779	-0.880637	-0.0618533	-0.636314	0.0212139	-0.159415	-1.07742	-0.288078	1.37004	0.339953	-0.907915	0.964521	1.4527	-0.407578	-0.407578	0.454448	-0.217	1.07313	0.169756	-0.595106	-0.0161283	1.5299	-0.0349719	-0.372293	-0.710422
-0.675708	-0.148969	0.162055	-0.4159	-0.266549	0.142842	0.0212139	-0.417138	0.391385	-0.893815	-0.327557	-0.367036	1.17186	-0.214655	0.659407	0.903498	-0.407578	0.854484	0.62231	-0.552724	1.43448	-0.733619	1.7208	-0.595106	-0.0349719	-0.556596	-0.710422	-0.710422
-0.148969	-0.148969	-0.343655	-0.632633	-0.0618533	0.552234	-0.417138	0.0212139	-0.159415	-0.343015	-0.722348	-0.959222	-0.769263	-0.769263	-1.04923	-0.561045	-0.407578	-0.407578	0.118724	0.118724	-0.010919	-0.010919	-0.595106	-0.595106	-0.0349719	0.486652	-0.372293	-0.372293
-0.675708	-0.675708	-0.777122	-0.849366	-0.880637	-0.0618533	0.459566	-1.29384	-0.893815	-0.893815	-1.03818	-1.31453	-0.214655	0.339953	-0.927181	0.293272	-0.407578	-0.407578	-0.552724	-0.552724	0.892456	-0.733619	-0.0161283	-0.595106	-0.0349719	-0.556596	-0.710422	-0.710422
-0.675708	-0.148969	-0.4159	-0.632633	-0.471245	0.142842	0.0212139	0.0212139	-0.893815	-1.07742	-0.406515	-0.20912	0.0626487	-1.18522	0.110204	1.81884	-0.407578	-0.407578	-0.552724	0.118724	-0.733619	0.711781	-0.595106	1.14183	-0.556596	1.00828	-0.710422	0.303965
1.43125	-0.675708	1.10123	-0.4159	1.57571	0.347538	1.9938	-1.07467	0.942186	-0.343015	1.80431	-0.880264	0.894561	1.17186	0.47634	-0.377977	0.854484	-0.407578	0.790172	-0.552724	0.711781	-0.733619	-0.0161283	-0.595106	0.486652	-0.556596	0.303965	-0.710422
-0.675708	-0.675708	-0.271411	-0.488144	1.9851	1.9851	0.0212139	0.897918	-0.343015	0.207785	0.304108	-0.0906826	-0.907915	0.478605	-0.500023	-1.04923	-0.407578	-0.407578	-0.552724	0.118724	-0.733619	0.350431	-0.595106	-0.0161283	-0.556596	0.486652	-0.710422	-0.710422
-0.675708	0.1144	-0.126922	-0.4159	1.9851	-1.08533	4.40473	0.678742	0.758586	-0.526615	0.935773	0.580462	0.339953	0.339953	0.47634	0.598385	-0.407578	-0.407578	-0.217	-0.0491381	-0.372269	0.350431	-0.595106	-0.0161283	-0.0349719	0.486652	-0.710422	-0.0341641
0.641139	0.1144	-0.126922	-0.271411	0.75693	0.347538	0.0212139	-0.417138	0.0241853	0.574985	-0.564432	0.580462	-0.353307	0.755909	-0.805136	0.964521	-0.407578	2.11655	0.118724	0.454448	1.07313	2.15718	-0.595106	2.87876	0.486652	0.486652	1.31835	0.303965
-0.675708	-0.148969	0.0175665	-0.777122	-0.675941	0.75693	-0.636314	0.0212139	-0.343015	-0.710215	0.106713	-1.35401	-0.907915	-0.630611	-0.927181	0.354294	-0.407578	0.854484	-0.552724	-0.217	-0.733619	0.531106	-0.595106	-0.0161283	-0.556596	-0.556596	-0.710422	-0.372293
1.16788	0.37777	2.11265	-0.271411	-0.266549	-0.471245	0.897918	0.459566	0.574985	-1.07742	1.76483	-0.130162	0.755909	-1.18522	2.18497	0.171226	0.854484	-0.407578	-0.384862	-0.552724	0.169756	-0.733619	-0.595106	-0.595106	-0.556596	-0.556596	2.33274	0.303965
-0.148969	0.1144	-0.343655	1.24572	1.78041	1.37102	-0.636314	1.11709	0.391385	0.574985	-0.564432	2.1991	-0.353307	0.478605	-1.04923	-0.194909	-0.407578	0.854484	-0.217	0.454448	-0.372269	0.892456	-0.595106	2.29978	0.486652	-0.556596	-0.0341641	0.303965
1.43125	0.1144	1.17348	1.24572	-1.08533	1.37102	1.33627	0.897918	0.0241853	0.391385	1.60692	1.92275	-1.04657	0.755909	-0.805136	-0.0728641	-0.407578	0.854484	1.1259	0.454448	0.350431	0.531106	1.7208	2.29978	1.00828	-0.556596	2.67087	0.303965
-0.675708	0.37777	0.306544	-0.199167	-0.266549	-0.675941	-0.85549	2.8705	2.59459	-0.710215	0.738378	-0.367036	0.755909	-0.907915	-0.866158	-0.500023	-0.407578	-0.407578	0.790172	-0.552724	-0.010919	-0.733619	0.562849	-0.595106	-0.0349719	-0.556596	-0.710422	0.642094
1.16788	-0.675708	-0.343655	-0.560389	0.347538	0.347538	-0.417138	0.0212139	-0.893815	-0.159415	-0.722348	-0.0512035	-1.04657	0.478605	-0.927181	-0.0118415	5.90273	-0.407578	-0.552724	-0.552724	-0.733619	-0.733619	-0.595106	-0.595106	-0.556596	-0.556596	0.980223	-0.710422
-0.675708	-0.148969	0.0898109	-0.632633	1.37102	0.75693	0.897918	0.678742	-0.343015	-0.159415	0.65942	-0.485473	1.03321	0.478605	2.18497	0.354294	-0.407578	-0.407578	0.454448	-0.217	-0.010919	-0.372269	0.562849	-0.0161283	-0.0349719	-0.0349719	-0.710422	-0.372293
0.641139	-0.675708	-0.4159	-0.4159	-0.266549	-0.0618533	-1.07467	-0.636314	-0.343015	-0.343015	-0.288078	-0.801306	-1.18522	1.03321	-0.988204	-0.377977	-0.407578	-0.407578	0.286586	-0.552724	-0.372269	-0.733619	-0.0161283	-0.595106	-0.556596	-0.556596	1.99461	-0.710422
-0.675708	-0.148969	-0.343655	-0.560389	-0.471245	0.961626	-0.85549	0.0212139	-0.159415	-0.893815	0.0277547	-0.880264	1.31052	-0.491959	2.36804	0.781453	-0.407578	-0.407578	-0.552724	-0.552724	-0.733619	0.531106	-0.595106	0.562849	-0.556596	0.486652	-0.710422	0.303965
-0.675708	-0.675708	0.812255	-0.343655	-0.0618533	1.37102	0.459566	-0.417138	-0.893815	0.207785	0.738378	0.422545	-1.04657	0.755909	0.0491811	2.00191	-0.407578	-0.407578	-0.552724	-0.0491381	-0.733619	0.531106	-0.595106	-0.0161283	-0.556596	0.486652	-0.710422	-0.710422
0.1144	-0.675708	1.10123	0.378788	-1.08533	-0.880637	-0.197962	1.11709	0.942186	0.758586	1.48848	2.27806	0.201301	0.0626487	-0.68309	2.18497	-0.407578	-0.407578	0.790172	7.67251	0.350431	14.0817	0.562849	12.1424	-0.0349719	12.484	0.303965	-0.710422
-0.675708	0.37777	-0.632633	-0.0546779	-0.471245	0.961626	-0.85549	0.0212139	0.0241853	3.32899	-0.485473	1.68588	4.22221	2.14243	2.246	0.598385	-0.407578	-0.407578	-0.217	0.118724	1.07313	0.169756	0.562849	-0.595106	0.486652	0.486652	-0.710422	-0.372293
1.16788	0.1144	-0.632633	0.0175665	0.961626	0.347538	-0.197962	-0.417138	-0.526615	-0.159415	-0.445994	1.05421	-0.491959	-0.491959	-0.866158	0.171226	-0.407578	0.854484	0.958034	-0.217	1.61516	-0.191594	2.29978	-0.595106	3.09477	0.486652	1.99461	0.642094
1.43125	-0.675708	-0.0546779	-0.632633	2.3945	-1.08533	0.897918	-1.29384	0.0241853	-1.07742	0.0277547	-1.23558	-0.630611	-1.46252	0.0491811	-0.622068	5.90273	-0.407578	0.286586	-0.552724	-0.191594	-0.733619	-0.0161283	-0.595106	-0.0349719	-0.556596	0.642094	-0.710422
-0.675708	-0.148969	-0.777122	-0.704877	0.142842	-1.08533	-0.636314	-0.417138	-0.893815	-0.159415	-1.15662	-0.840785	-1.18522	1.72647	-0.0728641	-0.439	-0.407578	-0.407578	-0.552724	-0.217	-0.733619	0.350431	-0.595106	-0.595106	-0.556596	-0.556596	-0.710422	-0.0341641
-0.148969	-0.675708	-0.343655	-0.92161	2.59919	-1.29003	0.24039	-1.29384	-0.710215	-1.07742	-0.327557	-1.59089	-0.630611	-1.04657	-0.133887	-1.04923	0.854484	-0.407578	0.118724	-0.552724	1.79583	-0.733619	1.7208	-0.595106	2.05152	-0.556596	-0.372293	-0.710422
-0.675708	0.37777	-0.632633	-0.199167	-0.880637	-0.0618533	1.33627	1.33627	-0.710215	0.942186	-1.03818	-0.367036	-0.353307	0.201301	0.537362	-0.744113	-0.407578	-0.407578	-0.0491381	0.790172	1.43448	0.350431	1.7208	0.562849	1.00828	-0.556596	-0.710422	-0.372293
0.641139	-0.675708	-0.0546779	-0.343655	-0.675941	1.37102	2.21297	0.24039	-0.343015	-0.893815	-0.248599	-0.722348	-0.0760033	-0.769263	0.354294	-0.500023	-0.407578	-0.407578	-0.552724	-0.0491381	-0.733619	0.350431	-0.595106	1.14183	-0.556596	0.486652	0.642094	-0.710422
0.1144	-0.675708	-0.199167	-0.560389	-0.0618533	0.75693	-0.417138	2.65133	-0.159415	0.574985	-0.64339	-0.367036	0.755909	-0.353307	0.415317	-1.04923	-0.407578	-0.407578	-0.217	-0.217	-0.010919	-0.552944	-0.0161283	-0.0161283	-0.556596	-0.556596	0.642094	-0.710422
-0.148969	-0.675708	-0.271411	-0.343655	-1.08533	0.552234	-0.636314	0.0212139	-0.710215	-0.159415	-0.998701	-0.485473	-0.0760033	0.0626487	-0.316955	-0.0118415	0.854484	-0.407578	-0.552724	-0.552724	-0.733619	-0.733619	-0.595106	-0.595106	-0.556596	-0.556596	-0.710422	-0.710422
0.641139	0.1144	-0.271411	-0.488144	0.75693	0.142842	0.0212139	-0.636314	-0.710215	0.391385	0.146192	-0.445994	-0.491959	1.03321	1.51372	0.0491811	0.854484	-0.407578	0.62231	0.454448	1.07313	1.79583	1.14183	1.7208	0.486652	0.486652	-0.372293	-0.0341641
-0.675708	0.904509	1.75143	-0.4159	3.21328	1.37102	1.33627	0.24039	1.12579	0.391385	0.975253	-0.564432	2.14243	-0.353307	0.537362	-0.805136	-0.407578	2.11655	-0.552724	-0.552724	-0.733619	-0.010919	-0.595106	-0.595106	-0.556596	-0.556596	-0.710422	0.642094
-0.675708	-0.148969	-0.199167	-0.777122	1.78041	-0.471245	1.77462	-0.85549	0.574985	-1.07742	0.422545	-1.11714	0.201301	-1.04657	0.842475	-0.500023	-0.407578	0.854484	2.30093	-0.552724	2.87988	-0.733619	4.61569	-0.595106	4.13802	-0.556596	-0.710422	0.980223
-0.675708	0.1144	-0.0546779	0.667766	-0.0618533	0.347538	-0.197962	0.24039	-0.159415	0.0241853	-0.327557	0.580462	0.478605	0.617257	0.0491811	0.598385	-0.407578	-0.407578	0.454448	0.454448	0.350431	0.169756	-0.595106	-0.595106	-0.556596	-0.0349719	-0.710422	0.303965
-0.148969	-0.148969	0.0898109	-0.632633	0.142842	-0.675941	1.55545	-1.07467	0.942186	-0.343015	0.304108	-0.998701	2.28108	0.478605	1.51372	-1.04923	-0.407578	-0.407578	-0.217	-0.552724	1.25381	-0.733619	1.14183	-0.595106	-0.0349719	-0.556596	-0.372293	-0.0341641
1.43125	-0.148969	0.451033	-0.488144	3.62267	3.41798	0.678742	3.08968	1.12579	0.207785	0.619941	0.422545	1.17186	0.617257	0.964521	0.293272	0.854484	0.854484	0.118724	0.454448	0.350431	0.711781	0.562849	1.14183	0.486652	0.486652	1.31835	-0.710422
-0.675708	-0.675708	-0.777122	-0.704877	-0.880637	-0.675941	-0.636314	-0.197962	-0.159415	-0.893815	-1.07766	-1.23558	1.58782	-0.353307	-0.255932	-0.561045	-0.407578	-0.407578	-0.384862	-0.552724	-0.372269	-0.733619	-0.595106	-0.595106	-0.0349719	-0.556596	-0.710422	-0.710422
-0.148969	-0.675708	0.378788	1.10123	-0.471245	1.16632	0.897918	1.55545	0.758586	1.49299	0.65942	1.68588	1.17186	1.86512	1.14759	1.14759	0.854484	-0.407578	0.454448	0.454448	2.15718	0.892456	1.7208	1.14183	0.486652	-0.0349719	-0.372293	-0.710422
1.43125	-0.675708	0.523277	-0.92161	0.142842	-1.08533	-0.417138	-1.07467	1.30939	-1.07742	0.383066	-1.43297	2.69704	0.478605	1.4527	0.171226	0.854484	-0.407578	-0.217	-0.552724	-0.372269	-0.733619	-0.0161283	-0.595106	-0.556596	-0.556596	1.31835	-0.710422
0.1144	0.641139	-0.0546779	0.306544	-0.0618533	-1.29003	0.24039	0.0212139	0.758586	0.207785	0.580462	0.0672337	0.755909	0.201301	0.415317	0.72043	0.854484	0.854484	0.958034	0.286586	1.25381	0.169756	2.29978	-0.0161283	-0.0349719	-0.556596	0.980223	-0.0341641
0.641139	0.37777	-0.632633	-0.343655	-1.08533	-1.29003	-1.07467	-0.417138	0.391385	-0.343015	0.106713	-0.722348	1.44917	-0.0760033	0.598385	0.72043	-0.407578	-0.407578	-0.552724	0.790172	-0.733619	1.07313	-0.595106	0.562849	-0.556596	-0.556596	-0.0341641	-0.710422
0.37777	0.37777	-0.271411	-0.704877	1.16632	-0.471245	-0.197962	0.459566	-0.526615	-0.343015	-0.248599	-0.682869	-0.907915	-0.630611	-0.133887	-0.377977	-0.407578	-0.407578	-0.552724	0.790172	-0.733619	0.711781	-0.595106	0.562849	-0.556596	3.61639	0.303965	-0.372293
-0.675708	-0.675708	-0.632633	-0.488144	0.961626	-1.08533	-1.07467	-0.417138	-0.893815	-0.710215	-0.880264	-0.406515	-0.214655	0.478605	-0.377977	-0.133887	-0.407578	-0.407578	0.286586	-0.552724	-0.010919	-0.733619	0.562849	-0.595106	0.486652	-0.556596	-0.710422	-0.710422
0.37777	1.95799	0.162055	0.306544	0.961626	-0.266549	1.77462	0.897918	0.0241853	0.758586	-0.20912	1.52796	-0.0760033	0.894561	-0.439	1.26963	0.854484	-0.407578	-0.552724	1.46162	-0.372269	3.4219	-0.595106	2.29978	-0.0349719	4.65964	0.303965	0.980223
-0.148969	-0.675708	-0.560389	0.0175665	-0.0618533	0.552234	-1.07467	0.678742	-1.07742	0.758586	-0.919743	-0.130162	-1.18522	0.894561	-0.255932	-0.133887	0.854484	-0.407578	-0.552724	-0.384862	-0.733619	0.169756	-0.595106	-0.595106	-0.556596	0.486652	-0.372293	-0.710422
0.1144	0.1144	-0.4159	-0.488144	0.552234	-0.471245	0.0212139	-0.85549	-0.526615	-0.343015	-0.840785	-1.11714	-0.0760033	1.03321	-0.561045	-0.194909	0.854484	-0.407578	-0.552724	-0.552724	-0.733619	-0.733619	-0.595106	-0.595106	-0.556596	-0.556596	0.642094	0.303965
-0.148969	1.43125	-0.632633	0.306544	-1.29003	0.142842	0.897918	-0.417138	-0.710215	0.0241853	-0.406515	1.449	-0.214655	-0.214655	-0.255932	0.598385	2.11655	-0.407578	-0.552724	2.63665	-0.552944	3.24123	-0.0161283	0.562849	-0.556596	2.05152	-0.0341641	1.31835
-0.675708	0.1144	-0.777122	-0.126922	0.552234	-0.266549	0.897918	-0.636314	-0.710215	-0.710215	-1.11714	-0.169641	0.201301	-0.353307	-0.439	0.0491811	-0.407578	-0.407578	-0.384862	0.286586	0.169756	0.169756	-0.0161283	1.14183	-0.0349719	-0.0349719	-0.710422	-0.0341641
-0.148969	0.641139	0.0898109	0.378788	-1.29003	-1.29003	-0.85549	-0.417138	-0.159415	1.12579	0.383066	-0.603911	-1.18522	-0.0760033	-0.988204	-0.439	0.854484	-0.407578	-0.0491381	-0.384862	-0.191594	-0.010919	-0.595106	-0.595106	-0.556596	-0.556596	-0.372293	0.303965
2.22136	0.904509	2.25714	0.0175665	0.552234	1.9851	0.459566	1.55545	2.77819	1.30939	3.344	-0.248599	3.11299	-0.491959	1.69679	-1.29332	-0.407578	-0.407578	2.13307	1.29376	1.97651	0.350431	2.29978	1.7208	-0.0349719	2.05152	0.642094	1.31835
0.37777	1.95799	0.2343	-0.0546779	-0.266549	-0.266549	3.30885	0.459566	0.574985	-0.526615	0.264629	0.383066	0.894561	-0.907915	0.171226	-0.622068	-0.407578	0.854484	-0.552724	1.79734	-0.733619	1.07313	-0.595106	0.562849	-0.556596	0.486652	-0.0341641	-0.372293
0.37777	-0.675708	-0.704877	-0.632633	3.62267	-0.0618533	-1.07467	-1.07467	0.574985	-0.343015	0.462025	-1.07766	1.72647	0.478605	1.51372	-0.561045	-0.407578	-0.407578	0.790172	-0.552724	2.51853	-0.733619	2.87876	-0.595106	0.486652	-0.556596	0.303965	-0.710422
0.37777	-0.675708	-0.199167	-0.632633	0.142842	-1.29003	0.0212139	-0.197962	-0.710215	0.391385	-0.64339	-0.761827	-1.04657	0.894561	-0.744113	0.659407	0.854484	-0.407578	0.286586	-0.552724	0.711781	-0.733619	1.14183	-0.595106	0.486652	-0.556596	-0.0341641	-0.710422
0.904509	-0.675708	0.0898109	-0.343655	-1.29003	-0.675941	-0.197962	0.678742	0.574985	0.574985	-0.64339	0.0672337	-0.0760033	0.894561	-1.41536	0.964521	-0.407578	-0.407578	1.96521	-0.552724	1.43448	-0.733619	4.61569	-0.595106	0.486652	-0.556596	0.980223	-0.710422
-0.148969	-0.148969	-0.560389	-0.343655	-1.08533	-0.471245	-0.636314	0.24039	-0.343015	0.0241853	-0.682869	-0.288078	-0.214655	0.478605	-0.377977	0.598385	0.854484	0.854484	0.118724	0.118724	0.711781	0.711781	1.7208	-0.595106	-0.556596	-0.556596	-0.0341641	-0.710422
-0.148969	-0.148969	0.0175665	-0.0546779	-0.0618533	-1.08533	0.459566	-0.417138	1.12579	1.12579	0.106713	-0.406515	1.58782	0.339953	0.354294	-1.35434	-0.407578	-0.407578	-0.0491381	-0.0491381	0.892456	-0.552944	0.562849	0.562849	0.486652	-0.556596	-0.372293	-0.0341641
0.37777	-0.148969	0.2343	0.378788	1.16632	0.142842	-0.417138	-0.417138	-0.343015	0.207785	0.738378	-0.169641	-1.04657	-0.214655	0.415317	-0.988204	-0.407578	-0.407578	0.790172	-0.217	1.61516	-0.191594	1.14183	-0.595106	1.00828	-0.0349719	1.65648	-0.710422
0.1144	0.1144	-0.632633	0.451033	0.75693	-0.471245	0.459566	-0.197962	-0.710215	1.12579	-0.682869	0.580462	-0.907915	1.31052	1.33066	0.232249	2.11655	0.854484	-0.552724	-0.217	-0.733619	0.169756	-0.595106	0.562849	-0.556596	0.486652	-0.0341641	1.31835
0.37777	0.641139	-0.199167	0.306544	-1.08533	-1.08533	0.0212139	-0.85549	0.758586	0.574985	-0.524952	0.738378	3.3903	0.0626487	1.20861	0.171226	-0.407578	-0.407578	-0.217	-0.552724	0.350431	-0.733619	-0.0161283	-0.595106	-0.556596	-0.556596	0.642094	1.31835
-0.148969	0.904509	-0.343655	-0.849366	-0.471245	-1.08533	-0.417138	-1.07467	-0.159415	-0.893815	-0.367036	0.106713	-0.769263	-0.0760033	0.537362	1.14759	-0.407578	-0.407578	-0.0491381	-0.552724	0.169756	-0.733619	-0.595106	-0.595106	-0.556596	-0.556596	0.303965	0.980223
-0.675708	-0.675708	0.523277	-0.126922	-0.880637	0.75693	-0.85549	0.678742	0.574985	-0.526615	0.0672337	-0.564432	0.478605	-0.907915	0.110204	1.69679	-0.407578	-0.407578	-0.552724	-0.0491381	-0.733619	0.169756	-0.595106	0.562849	-0.556596	-0.556596	-0.710422	-0.710422
0.37777	-0.675708	0.451033	-0.271411	-0.471245	-0.675941	-0.197962	-0.417138	0.391385	-0.710215	0.146192	-0.288078	0.201301	-0.907915	1.14759	1.69679	-0.407578	-0.407578	-0.552724	-0.552724	-0.733619	-0.733619	-0.595106	-0.595106	-0.556596	-0.556596	0.642094	-0.710422
0.641139	0.1144	-0.0546779	-0.704877	-0.266549	-0.0618533	0.678742	-0.417138	-0.710215	-0.526615	-0.0512035	-1.35401	-0.769263	-1.04657	0.659407	-1.72048	-0.407578	-0.407578	-0.552724	-0.552724	-0.733619	-0.733619	-0.595106	-0.595106	-0.556596	-0.556596	0.642094	1.31835
3.01146	0.641139	0.74001	0.0175665	1.16632	1.16632	-0.85549	2.43215	-0.343015	-0.343015	-0.130162	0.343587	0.0626487	1.17186	0.110204	1.94088	5.90273	-0.407578	3.47596	0.118724	2.6992	1.43448	3.45774	0.562849	1.00828	0.486652	3.009	0.303965
1.69462	1.69462	0.2343	0.162055	3.21328	-1.29003	-0.417138	0.0212139	4.06339	-0.526615	2.75181	-0.64339	2.14243	-1.18522	1.08657	-1.84252	-0.407578	-0.407578	2.13307	-0.0491381	1.07313	0.350431	2.87876	-0.595106	1.00828	0.486652	0.303965	1.65648
-0.675708	0.1144	-0.560389	-0.704877	-0.880637	-0.675941	-0.417138	-0.197962	-0.710215	-1.07742	-0.248599	-1.15662	-0.907915	-1.04657	-0.988204	-1.04923	-0.407578	0.854484	-0.384862	-0.0491381	-0.552944	-0.191594	-0.595106	-0.595106	-0.556596	-0.556596	-0.710422	0.303965
-0.675708	-0.148969	-0.92161	-0.4159	-1.29003	-0.0618533	-1.07467	0.459566	-0.526615	-0.159415	-1.15662	-0.880264	-1.18522	-0.769263	-1.90354	-0.561045	-0.407578	-0.407578	-0.552724	-0.552724	-0.733619	-0.733619	-0.595106	-0.595106	-0.556596	-0.556596	-0.710422	0.980223
0.37777	0.904509	-0.777122	0.2343	-0.266549	1.37102	0.0212139	-0.85549	-0.893815	-0.893815	-0.0117244	-0.130162	0.339953	-0.630611	1.08657	0.110204	-0.407578	-0.407578	0.454448	-0.552724	0.350431	-0.552944	0.562849	-0.595106	1.00828	-0.556596	-0.372293	0.642094
2.22136	-0.148969	1.39021	-0.632633	-1.29003	0.552234	1.11709	2.21297	0.758586	0.0241853	0.738378	-0.445994	0.339953	-0.353307	-0.255932	-1.41536	0.854484	-0.407578	0.958034	-0.0491381	0.169756	-0.191594	1.7208	1.14183	0.486652	-0.556596	1.65648	-0.0341641
0.37777	-0.675708	1.31797	-0.777122	-1.08533	-1.08533	-0.417138	-0.197962	1.12579	-0.893815	-0.327557	-0.959222	-0.214655	0.478605	-1.23229	1.51372	-0.407578	-0.407578	-0.552724	-0.552724	0.169756	-0.733619	0.562849	-0.595106	-0.556596	-0.556596	1.31835	-0.710422
1.16788	-0.675708	0.451033	-0.704877	1.16632	0.552234	-0.417138	-1.07467	1.30939	-0.710215	0.540983	-0.998701	0.201301	-0.491959	-0.68309	-0.255932	2.11655	-0.407578	-0.552724	0.118724	-0.733619	2.15718	-0.595106	-0.0161283	-0.556596	-0.556596	0.303965	-0.710422
0.37777	-0.675708	-0.488144	0.2343	1.9851	0.347538	0.0212139	-1.29384	0.0241853	-1.07742	-0.840785	-0.130162	0.894561	-0.907915	-0.0728641	0.903498	0.854484	-0.407578	0.790172	-0.552724	-0.191594	-0.372269	1.7208	-0.0161283	1.5299	-0.0349719	0.980223	-0.710422
-0.148969	-0.148969	0.884499	-0.343655	0.347538	0.552234	2.43215	0.897918	1.49299	0.391385	0.185671	-0.445994	0.617257	0.617257	-0.133887	-0.927181	-0.407578	-0.407578	-0.0491381	-0.384862	-0.191594	-0.552944	-0.0161283	-0.595106	0.486652	-0.556596	-0.710422	-0.372293
1.43125	-0.675708	0.884499	-0.343655	2.3945	-0.675941	0.459566	1.77462	-1.07742	-0.526615	0.264629	0.22515	-1.46252	-0.907915	-0.744113	-0.316955	0.854484	-0.407578	0.286586	-0.552724	-0.191594	-0.733619	-0.0161283	-0.595106	0.486652	-0.556596	1.31835	-0.710422
3.5382	-0.675708	1.39021	-0.849366	-0.0618533	-0.675941	-0.197962	-0.417138	0.0241853	-1.07742	0.619941	-1.23558	0.339953	-0.769263	-0.316955	-1.23229	2.11655	-0.407578	2.13307	-0.552724	2.15718	-0.733619	0.562849	-0.595106	1.5299	-0.556596	1.65648	-0.710422
-0.148969	-0.148969	0.0175665	-0.4159	0.75693	-0.880637	-0.417138	-1.29384	-0.343015	-0.710215	-0.327557	-0.761827	0.201301	-0.630611	0.171226	0.598385	-0.407578	-0.407578	0.790172	-0.217	-0.010919	1.07313	-0.595106	1.7208	2.05152	-0.0349719	-0.372293	0.642094
1.43125	3.27483	0.378788	2.11265	2.3945	-1.29003	0.459566	-0.636314	1.30939	2.41099	0.935773	1.05421	1.72647	0.617257	0.415317	-1.04923	-0.407578	-0.407578	0.790172	-0.384862	1.97651	-0.552944	5.19467	-0.595106	-0.556596	-0.556596	0.980223	0.642094
-0.675708	-0.675708	0.162055	-0.777122	1.57571	-0.675941	-0.636314	-1.07467	0.0241853	-1.07742	-0.0512035	-1.35401	-0.0760033	-0.907915	-0.744113	-0.622068	-0.407578	-0.407578	-0.217	-0.552724	-0.372269	-0.733619	-0.0161283	-0.595106	1.00828	-0.556596	-0.710422	-0.710422
1.16788	-0.675708	1.31797	-0.849366	-0.471245	-0.880637	0.678742	-0.85549	2.04379	-1.07742	1.37004	-1.07766	1.72647	-1.46252	-0.255932	0.598385	-0.407578	-0.407578	-0.552724	-0.552724	-0.733619	-0.733619	-0.595106	-0.595106	-0.556596	-0.556596	1.65648	-0.710422
4.59168	-0.148969	1.46245	-0.560389	-1.08533	-0.675941	0.897918	0.459566	1.86019	-0.710215	0.185671	-0.998701	-0.0760033	-1.32387	-0.866158	-0.988204	-0.407578	0.854484	0.454448	-0.552724	-0.372269	-0.733619	-0.0161283	-0.595106	-0.556596	-0.556596	1.99461	-0.0341641
1.69462	-0.675708	0.451033	-0.777122	0.347538	-0.880637	0.678742	0.459566	-0.159415	-0.893815	0.896294	-1.1961	0.0626487	-0.0760033	0.72043	0.415317	0.854484	-0.407578	-0.552724	-0.552724	-0.733619	-0.733619	-0.595106	-0.595106	-0.556596	-0.556596	1.99461	-0.710422
0.37777	-0.675708	-0.126922	-0.632633	0.552234	0.961626	-0.197962	-0.636314	0.207785	-0.893815	-0.722348	-0.64339	-0.491959	-1.04657	-0.316955	-1.53741	0.854484	-0.407578	-0.552724	-0.552724	-0.733619	-0.733619	-0.595106	-0.595106	-0.556596	-0.0349719	0.642094	-0.710422
-0.675708	-0.675708	0.2343	-0.632633	-1.29003	-0.0618533	-1.29384	-0.197962	-0.343015	-1.07742	-0.248599	-0.682869	-0.491959	-1.46252	-1.53741	0.47634	-0.407578	-0.407578	-0.552724	-0.552724	-0.733619	-0.733619	-0.595106	-0.595106	-0.556596	-0.556596	-0.710422	-0.710422
-0.148969	-0.675708	-0.632633	-0.92161	0.347538	-0.880637	-0.636314	-0.85549	-1.07742	-1.07742	-1.35401	-1.39349	-1.04657	-1.04657	0.110204	-0.255932	0.854484	-0.407578	-0.552724	-0.384862	1.07313	-0.372269	-0.595106	-0.595106	-0.556596	-0.556596	-0.710422	-0.710422
2.22136	0.1144	-0.0546779	-0.488144	-1.29003	1.78041	-0.197962	0.897918	-0.159415	-0.893815	-0.564432	-0.880264	1.31052	-1.04657	0.110204	-0.133887	-0.407578	-0.407578	1.62948	-0.552724	0.711781	-0.733619	-0.0161283	-0.595106	0.486652	-0.556596	2.67087	0.303965
-0.148969	-0.148969	-0.560389	-0.271411	-0.471245	1.9851	-0.197962	0.897918	0.391385	-1.07742	-0.367036	-0.406515	0.339953	-0.907915	0.110204	0.72043	-0.407578	-0.407578	-0.217	-0.217	0.169756	1.97651	-0.0161283	0.562849	-0.0349719	1.00828	-0.710422	-0.0341641
-0.675708	-0.675708	0.595522	-0.704877	-1.08533	0.347538	-1.29384	-0.417138	0.207785	-1.07742	0.540983	-0.840785	0.617257	-0.630611	1.94088	0.842475	-0.407578	-0.407578	-0.552724	-0.552724	-0.733619	-0.733619	-0.595106	-0.595106	-0.556596	-0.556596	-0.710422	-0.710422
-0.675708	-0.148969	0.162055	-0.4159	-0.880637	-0.675941	-1.29384	1.33627	-0.710215	-0.159415	0.146192	-0.524952	-0.353307	0.617257	0.110204	1.02554	-0.407578	0.854484	0.790172	-0.0491381	0.350431	1.43448	-0.595106	0.562849	-0.556596	2.57315	-0.710422	-0.710422
-0.148969	-0.675708	-0.560389	-0.0546779	-0.266549	0.552234	-0.636314	0.678742	-0.710215	0.207785	-1.23558	0.106713	-1.04657	0.0626487	-0.988204	0.110204	-0.407578	-0.407578	-0.217	1.62948	-0.191594	1.79583	-0.595106	0.562849	-0.556596	0.486652	-0.710422	-0.710422
-0.675708	0.904509	0.2343	0.0898109	1.78041	0.552234	0.459566	0.678742	1.12579	0.0241853	0.422545	0.185671	1.31052	-0.491959	0.354294	-1.65945	-0.407578	-0.407578	-0.0491381	-0.552724	-0.372269	-0.733619	-0.595106	-0.595106	-0.556596	-0.556596	-0.710422	0.303965
8.01549	-0.675708	5.72487	-0.849366	-1.29003	-0.0618533	0.24039	-1.07467	5.71579	-0.893815	3.97566	-0.564432	3.11299	-0.0760033	0.72043	1.14759	-0.407578	-0.407578	5.32244	-0.552724	3.4219	-0.733619	6.35262	-0.595106	1.5299	-0.556596	6.39029	-0.710422
-0.675708	0.1144	-0.488144	-0.271411	1.9851	0.347538	0.0212139	-0.636314	-1.07742	0.758586	-0.485473	0.106713	-0.907915	-0.491959	0.415317	-1.23229	-0.407578	-0.407578	-0.552724	-0.552724	-0.733619	-0.733619	-0.595106	-0.595106	-0.556596	-0.556596	-0.710422	0.980223
3.27483	-0.148969	0.956743	-0.343655	1.16632	-0.675941	-1.29384	1.11709	0.0241853	-0.710215	0.185671	-0.288078	-0.907915	-0.769263	-0.866158	-0.377977	3.37861	-0.407578	0.454448	-0.552724	-0.010919	-0.552944	0.562849	-0.0161283	-0.0349719	-0.0349719	1.31835	0.642094
0.37777	-0.675708	0.884499	-0.92161	-0.675941	0.347538	0.897918	-0.636314	0.758586	-1.07742	0.343587	-0.761827	0.894561	-0.491959	-0.377977	1.14759	-0.407578	-0.407578	1.1259	-0.552724	-0.191594	-0.733619	0.562849	-0.595106	1.5299	-0.556596	0.303965	-0.710422
-0.148969	-0.148969	-0.560389	-0.199167	-1.29003	0.347538	-1.07467	0.24039	0.0241853	-0.343015	-0.682869	0.343587	-0.769263	0.201301	-1.17127	1.33066	2.11655	0.854484	0.790172	-0.0491381	0.531106	0.350431	0.562849	-0.0161283	0.486652	-0.556596	0.642094	-0.372293
0.904509	0.37777	-0.126922	-0.343655	-0.266549	-0.471245	-0.417138	0.897918	-0.526615	-1.07742	-0.445994	-0.64339	-0.353307	-0.907915	0.171226	-1.23229	0.854484	-0.407578	-0.0491381	0.118724	-0.191594	-0.191594	-0.595106	-0.595106	-0.0349719	1.00828	0.642094	0.303965
0.904509	-0.675708	0.523277	0.0898109	0.552234	1.16632	1.11709	1.77462	0.574985	0.207785	1.29109	0.0277547	0.478605	0.755909	1.20861	0.659407	7.1648	-0.407578	0.118724	-0.552724	-0.191594	-0.733619	-0.595106	-0.595106	-0.0349719	-0.556596	1.99461	-0.710422
-0.675708	-0.675708	-0.632633	-0.632633	-0.880637	-0.0618533	-0.197962	0.678742	-0.343015	-0.526615	-0.524952	-0.919743	0.478605	1.03321	1.33066	-0.194909	-0.407578	-0.407578	0.118724	-0.0491381	0.531106	0.169756	0.562849	-0.0161283	0.486652	2.57315	-0.710422	-0.710422
-0.675708	0.1144	-0.632633	3.19632	-0.471245	1.16632	-0.417138	2.8705	-0.343015	4.43059	-0.367036	1.72536	0.201301	2.41973	0.903498	-0.133887	-0.407578	-0.407578	-0.217	-0.0491381	0.350431	-0.733619	-0.0161283	-0.595106	-0.0349719	-0.556596	-0.710422	-0.710422
-0.675708	-0.675708	1.10123	-0.632633	0.142842	-0.880637	1.77462	-0.417138	1.67659	-1.07742	0.698899	-0.327557	0.755909	-1.46252	0.171226	1.02554	-0.407578	-0.407578	-0.0491381	-0.0491381	-0.191594	-0.191594	-0.595106	1.14183	-0.556596	-0.556596	-0.710422	-0.710422
-0.675708	0.1144	-0.126922	-0.271411	-0.266549	0.75693	2.21297	-0.197962	0.942186	-0.343015	0.22515	-0.327557	0.755909	-0.353307	-0.68309	-0.377977	-0.407578	-0.407578	0.958034	-0.552724	1.43448	-0.733619	-0.0161283	-0.595106	1.00828	-0.556596	-0.710422	0.642094
-0.675708	-0.675708	-0.488144	-0.632633	1.37102	-0.675941	1.77462	-0.85549	0.0241853	-0.710215	-0.0906826	-1.15662	-1.18522	-1.18522	0.0491811	0.110204	-0.407578	-0.407578	0.118724	-0.217	-0.733619	1.97651	-0.595106	-0.595106	0.486652	1.00828	-0.710422	-0.710422
0.641139	-0.148969	0.523277	-0.4159	-1.29003	0.142842	-0.636314	0.0212139	0.207785	-0.526615	-0.288078	-0.0512035	-0.630611	1.31052	-1.04923	1.39168	-0.407578	-0.407578	0.286586	-0.552724	-0.372269	-0.733619	0.562849	-0.595106	-0.0349719	-0.556596	0.980223	-0.0341641
-0.675708	1.16788	0.162055	0.956743	0.552234	3.00858	1.9938	-0.85549	2.04379	2.41099	1.01473	0.22515	0.478605	1.72647	2.246	2.55111	-0.407578	0.854484	1.1259	-0.217	0.711781	0.350431	0.562849	-0.595106	0.486652	-0.556596	-0.710422	1.31835
0.904509	-0.675708	0.667766	0.0175665	-0.675941	-0.0618533	0.0212139	-0.85549	-1.07742	0.942186	0.264629	-0.0512035	-1.32387	1.03321	0.903498	-0.0728641	2.11655	-0.407578	-0.552724	-0.552724	-0.733619	-0.372269	-0.595106	-0.0161283	-0.556596	-0.556596	-0.0341641	-0.710422
0.1144	-0.148969	0.0898109	1.02899	-1.29003	-1.08533	-0.85549	-1.07467	0.0241853	0.391385	-0.445994	-0.0117244	-0.907915	0.478605	-1.7815	-0.316955	-0.407578	-0.407578	0.118724	-0.552724	-0.191594	-0.733619	-0.0161283	-0.595106	-0.0349719	-0.556596	-0.0341641	-0.372293
-0.148969	0.641139	-0.632633	0.306544	-0.880637	-0.880637	-1.29384	0.897918	-1.07742	0.207785	-0.919743	-0.524952	-1.18522	-0.353307	1.69679	-1.17127	0.854484	0.854484	-0.552724	-0.552724	-0.733619	-0.733619	-0.595106	-0.595106	-0.556596	-0.556596	-0.372293	-0.0341641
0.1144	2.22136	0.162055	0.595522	2.3945	-0.880637	0.24039	-0.417138	0.758586	-1.07742	0.856815	0.975253	1.17186	-0.214655	2.06293	1.75781	4.64067	3.37861	0.454448	1.29376	0.711781	1.61516	0.562849	0.562849	-0.556596	1.5299	0.303965	3.009
0.1144	-0.675708	-0.271411	-0.199167	1.57571	-1.08533	1.55545	-1.29384	0.207785	0.0241853	-0.20912	-0.20912	0.478605	1.58782	-0.133887	-0.866158	-0.407578	-0.407578	0.454448	-0.552724	0.350431	-0.372269	-0.595106	-0.595106	-0.556596	-0.556596	0.642094	-0.710422
-0.675708	-0.675708	0.0898109	0.0175665	1.16632	-0.880637	1.33627	0.459566	-0.159415	0.207785	1.21213	-0.0906826	0.478605	-0.0760033	0.47634	-0.68309	-0.407578	-0.407578	-0.217	-0.384862	-0.552944	-0.010919	1.14183	0.562849	-0.0349719	-0.0349719	-0.710422	-0.710422
-0.148969	0.904509	-0.704877	0.306544	0.552234	-0.675941	-0.417138	-0.636314	-1.07742	0.207785	-0.840785	-0.445994	-1.04657	-0.630611	-0.255932	-1.47638	0.854484	-0.407578	-0.217	0.118724	-0.010919	-0.552944	-0.595106	-0.595106	0.486652	-0.0349719	0.303965	1.65648
0.1144	-0.148969	1.10123	-0.0546779	-0.266549	-0.471245	-0.636314	-0.636314	2.22739	-0.343015	0.383066	0.106713	0.478605	0.617257	-0.194909	0.415317	0.854484	-0.407578	0.454448	-0.552724	-0.191594	-0.552944	0.562849	-0.595106	-0.0349719	-0.556596	0.642094	-0.0341641
-0.148969	0.641139	-0.4159	-0.126922	-0.880637	0.552234	0.0212139	-0.197962	-0.893815	0.0241853	-0.801306	-0.801306	-1.32387	-0.491959	-0.622068	-0.622068	4.64067	2.11655	0.454448	0.454448	1.07313	0.531106	1.7208	4.61569	0.486652	-0.556596	-0.0341641	-0.0341641
1.16788	0.641139	0.451033	1.02899	-0.880637	-0.266549	-1.29384	0.0212139	-0.893815	1.30939	-0.524952	1.05421	-1.46252	-0.491959	-1.35434	-0.561045	-0.407578	-0.407578	1.79734	-0.552724	0.350431	-0.733619	2.87876	-0.595106	-0.556596	-0.556596	-0.0341641	1.31835
0.904509	0.1144	-0.0546779	-0.126922	-0.266549	-0.266549	1.11709	-0.197962	-1.07742	-0.159415	-0.288078	0.738378	-1.46252	-0.491959	0.903498	0.171226	2.11655	-0.407578	1.29376	1.1259	1.07313	1.43448	1.7208	0.562849	-0.0349719	0.486652	0.980223	0.303965
-0.675708	0.904509	-0.704877	0.74001	-0.675941	-1.08533	-0.417138	-1.07467	-0.710215	-0.893815	-1.23558	1.13317	-0.491959	-1.32387	-1.04923	-1.04923	-0.407578	-0.407578	-0.384862	-0.217	-0.191594	-0.010919	-0.595106	0.562849	0.486652	1.5299	-0.710422	0.642094
0.641139	0.1144	0.0898109	-0.4159	0.142842	0.142842	0.0212139	-0.417138	0.391385	-0.159415	-0.0512035	-0.0512035	-0.214655	-0.630611	-0.439	-0.500023	-0.407578	0.854484	-0.384862	0.790172	-0.372269	1.25381	-0.0161283	1.14183	-0.556596	0.486652	-0.0341641	-0.0341641
0.37777	-0.148969	0.523277	0.667766	-0.471245	-0.0618533	1.77462	-1.29384	1.67659	0.207785	0.619941	-0.0117244	0.478605	-1.04657	0.415317	-1.90354	-0.407578	-0.407578	0.454448	0.286586	0.531106	-0.552944	0.562849	-0.595106	0.486652	-0.556596	-0.710422	-0.0341641
-0.148969	1.69462	-0.560389	0.0175665	-0.266549	-0.880637	-0.197962	-1.07467	0.0241853	-1.07742	0.304108	0.304108	-0.353307	-1.46252	-0.316955	-1.53741	0.854484	-0.407578	1.62948	0.118724	1.79583	-0.552944	2.87876	-0.595106	1.5299	-0.0349719	-0.0341641	0.303965
-0.675708	1.95799	-0.343655	0.74001	-0.266549	1.16632	0.0212139	1.55545	-0.526615	2.04379	-0.603911	0.185671	-0.353307	2.28108	0.232249	-0.316955	-0.407578	3.37861	-0.552724	-0.217	-0.552944	-0.372269	-0.595106	-0.0161283	-0.0349719	-0.0349719	-0.710422	0.642094
0.904509	-0.148969	-0.271411	-0.4159	0.75693	-0.0618533	-0.636314	-1.07467	0.574985	-0.159415	0.738378	-0.880264	0.339953	-0.491959	-0.255932	-1.17127	2.11655	0.854484	1.62948	-0.552724	1.97651	-0.733619	2.29978	-0.595106	1.5299	-0.556596	-0.0341641	-0.710422
-0.675708	-0.675708	1.24572	-0.488144	-1.29003	-0.675941	0.0212139	-1.07467	3.32899	-0.526615	0.738378	-0.761827	0.0626487	-0.0760033	-1.53741	-0.988204	-0.407578	-0.407578	-0.552724	-0.552724	-0.733619	-0.733619	-0.595106	-0.595106	-0.556596	-0.556596	-0.710422	-0.710422
1.69462	-0.675708	0.0175665	0.0175665	-1.29003	-1.08533	-1.07467	0.0212139	-0.710215	0.0241853	-0.64339	-0.64339	-1.46252	0.755909	-1.90354	-0.622068	-0.407578	-0.407578	-0.552724	-0.552724	-0.733619	-0.733619	-0.595106	-0.595106	-0.556596	-0.556596	1.31835	-0.710422
0.1144	1.43125	0.378788	0.0898109	-0.675941	0.142842	0.678742	0.897918	-0.159415	0.207785	0.738378	0.540983	0.339953	0.201301	-0.68309	0.354294	0.854484	-0.407578	-0.217	-0.0491381	-0.191594	-0.191594	0.562849	-0.0161283	-0.0349719	-0.0349719	-0.0341641	1.31835
-0.675708	-0.675708	0.667766	-0.777122	-1.08533	2.80389	-0.417138	0.459566	0.574985	-0.159415	0.106713	-0.327557	-0.353307	-0.491959	-1.11025	-1.04923	-0.407578	-0.407578	-0.217	-0.552724	0.169756	-0.733619	0.562849	-0.595106	-0.556596	-0.556596	-0.710422	-0.710422
0.1144	-0.148969	-0.560389	-0.343655	1.37102	-0.471245	1.33627	0.459566	-1.07742	-0.343015	-0.20912	-0.682869	-1.46252	0.0626487	0.110204	-0.805136	2.11655	-0.407578	-0.0491381	-0.217	0.531106	-0.191594	0.562849	-0.0161283	0.486652	-0.556596	0.642094	-0.0341641
1.43125	-0.148969	-0.488144	-0.488144	-1.08533	-0.471245	2.43215	1.11709	0.0241853	-0.710215	-0.248599	-1.11714	0.0626487	0.894561	0.659407	0.232249	0.854484	0.854484	0.454448	0.118724	1.25381	-0.010919	-0.0161283	0.562849	2.57315	3.61639	2.33274	-0.372293
0.37777	-0.412339	0.451033	-0.777122	1.37102	-0.880637	0.897918	-0.636314	-0.710215	-1.07742	0.343587	-1.39349	-1.18522	-0.630611	-0.500023	-0.744113	-0.407578	0.854484	0.286586	-0.552724	0.169756	-0.733619	-0.595106	-0.595106	0.486652	-0.556596	0.303965	-0.0341641
-0.148969	-0.675708	-0.560389	-0.777122	-0.675941	1.78041	-0.636314	-0.197962	-0.526615	-0.893815	-0.524952	-0.919743	-0.353307	-0.353307	1.02554	-0.866158	2.11655	-0.407578	-0.217	-0.552724	0.531106	-0.733619	0.562849	-0.595106	1.00828	-0.556596	0.303965	-0.710422
1.43125	-0.675708	1.17348	-0.632633	1.37102	-0.0618533	0.678742	-0.85549	1.12579	-0.159415	1.25161	-0.288078	1.31052	-0.491959	1.14759	-0.194909	-0.407578	-0.407578	1.46162	-0.552724	1.43448	-0.733619	1.7208	-0.595106	-0.556596	-0.0349719	0.642094	-0.710422
-0.675708	0.641139	0.162055	-0.271411	1.9851	1.9851	-0.197962	0.0212139	0.758586	-0.526615	0.106713	0.0277547	0.478605	-0.630611	-0.805136	0.47634	-0.407578	3.37861	-0.0491381	-0.552724	0.169756	-0.733619	-0.595106	-0.595106	-0.556596	-0.556596	-0.710422	0.303965
-0.148969	-0.148969	-0.343655	-0.343655	1.78041	-0.675941	2.65133	0.24039	-0.893815	0.574985	-0.327557	-0.0117244	-0.907915	-0.491959	-0.194909	-0.927181	-0.407578	-0.407578	-0.217	1.1259	-0.372269	0.892456	-0.0161283	1.14183	-0.556596	-0.0349719	-0.372293	-0.0341641
-0.675708	0.641139	0.0898109	0.884499	-0.471245	-0.0618533	-0.85549	-0.85549	-0.159415	2.22739	0.501504	0.935773	-0.353307	-0.0760033	-0.194909	0.232249	-0.407578	-0.407578	-0.384862	0.62231	0.350431	-0.191594	-0.595106	0.562849	-0.0349719	-0.0349719	-0.710422	0.642094
0.1144	0.37777	-0.271411	0.0175665	0.142842	0.552234	0.0212139	0.678742	-0.343015	-1.07742	0.0277547	-0.682869	-0.214655	-0.491959	1.08657	0.110204	0.854484	-0.407578	-0.552724	-0.384862	-0.191594	-0.191594	-0.595106	-0.595106	-0.0349719	-0.556596	0.303965	-0.372293
-0.148969	-0.675708	-0.343655	-0.632633	-0.675941	-0.471245	-1.07467	0.678742	-0.159415	-0.343015	-0.722348	-0.801306	1.72647	-0.630611	1.69679	-0.500023	-0.407578	-0.407578	-0.0491381	-0.552724	-0.010919	-0.733619	-0.595106	-0.595106	1.00828	-0.556596	1.31835	-0.710422
-0.675708	0.37777	-0.632633	0.378788	0.142842	-0.880637	-0.197962	-1.29384	-0.893815	0.391385	-0.998701	-0.524952	-1.18522	-0.907915	0.110204	-1.53741	-0.407578	-0.407578	-0.552724	-0.552724	-0.733619	-0.733619	-0.595106	-0.595106	-0.556596	-0.556596	-0.710422	-0.0341641
0.37777	-0.675708	0.378788	0.162055	-1.29003	0.961626	1.77462	-1.07467	0.207785	0.391385	-0.406515	0.777857	0.755909	1.17186	-1.04923	0.659407	-0.407578	-0.407578	0.118724	0.958034	-0.191594	1.07313	-0.595106	1.14183	-0.556596	1.5299	0.303965	-0.710422
0.37777	-0.675708	0.2343	-0.632633	-1.08533	-0.471245	0.0212139	0.897918	-0.159415	-0.710215	0.146192	-0.524952	-0.353307	-1.04657	-0.0118415	0.110204	0.854484	-0.407578	-0.552724	-0.217	-0.191594	-0.191594	-0.595106	-0.0161283	-0.556596	-0.556596	0.303965	-0.710422
-0.148969	-0.675708	0.812255	-0.704877	-0.266549	-0.880637	2.65133	0.24039	1.12579	-0.526615	0.698899	-1.07766	-0.214655	-0.491959	0.354294	-0.622068	-0.407578	-0.407578	-0.384862	-0.384862	-0.733619	-0.010919	0.562849	-0.595106	-0.0349719	0.486652	-0.710422	-0.710422
-0.148969	0.641139	-0.560389	0.0898109	0.142842	-1.29003	0.459566	-0.85549	0.391385	0.207785	-0.0906826	-0.0906826	-0.214655	-0.630611	-0.805136	-0.622068	-0.407578	0.854484	-0.217	-0.552724	-0.552944	-0.733619	-0.595106	-0.595106	-0.0349719	-0.556596	-0.0341641	0.642094
0.37777	-0.675708	0.378788	0.0898109	-1.29003	-0.675941	-0.197962	-1.29384	0.0241853	-0.526615	0.146192	0.0672337	-0.491959	-0.907915	-0.500023	-1.11025	0.854484	-0.407578	0.790172	-0.552724	0.531106	-0.733619	0.562849	-0.595106	1.00828	-0.556596	0.980223	-0.710422
0.1144	0.1144	0.378788	-0.343655	-0.266549	0.142842	0.24039	0.0212139	-0.159415	-0.343015	0.698899	-0.406515	-0.769263	0.339953	0.47634	3.03929	-0.407578	-0.407578	-0.217	-0.552724	-0.372269	-0.733619	-0.595106	-0.595106	-0.556596	-0.556596	0.303965	0.303965
3.80157	-0.675708	-0.0546779	-0.271411	0.552234	0.961626	0.678742	-0.85549	0.391385	-0.893815	-0.367036	-0.0512035	-0.769263	0.0626487	-1.17127	-0.0118415	-0.407578	-0.407578	0.118724	-0.217	-0.191594	-0.010919	-0.0161283	0.562849	-0.556596	-0.556596	5.03777	-0.710422
-0.148969	-0.148969	0.884499	-0.560389	-1.29003	0.552234	-0.636314	1.77462	4.06339	0.0241853	1.21213	0.383066	0.755909	-0.0760033	-1.11025	0.415317	-0.407578	-0.407578	-0.0491381	0.286586	-0.552944	-0.191594	-0.595106	-0.595106	-0.556596	2.05152	0.303965	-0.0341641
2.22136	0.1144	0.2343	-0.632633	-0.675941	0.142842	1.55545	-0.417138	-1.07742	-0.710215	-0.485473	-0.761827	-1.46252	-1.18522	-1.96457	-1.29332	13.4751	0.854484	0.958034	0.454448	0.169756	-0.010919	-0.595106	-0.595106	0.486652	0.486652	0.642094	-0.0341641
-0.675708	-0.675708	-0.488144	-0.126922	0.142842	0.347538	1.9938	0.24039	-1.07742	-0.893815	-0.682869	0.501504	-1.46252	-1.04657	0.171226	-0.500023	-0.407578	-0.407578	-0.552724	1.1259	-0.733619	1.07313	-0.595106	2.87876	-0.556596	-0.0349719	-0.710422	-0.710422
-0.148969	-0.675708	-0.126922	-0.271411	1.16632	2.80389	0.24039	-0.197962	-0.343015	-0.893815	-0.0512035	-0.130162	-0.630611	-0.353307	0.0491811	0.293272	0.854484	-0.407578	0.790172	0.790172	1.61516	0.711781	-0.595106	2.29978	-0.556596	-0.0349719	-0.710422	-0.710422
-0.675708	-0.675708	0.0175665	-0.0546779	0.75693	-1.29003	1.55545	-0.636314	0.207785	-0.526615	-0.406515	-0.0512035	-0.630611	0.0626487	-0.316955	-1.11025	-0.407578	-0.407578	-0.552724	-0.552724	-0.733619	-0.733619	-0.595106	-0.595106	-0.556596	-0.556596	-0.710422	-0.710422
-0.675708	-0.148969	0.0175665	-0.777122	0.347538	1.37102	0.459566	0.0212139	-0.343015	-1.07742	-0.722348	-1.07766	0.755909	-0.769263	-0.133887	1.57475	-0.407578	0.854484	0.118724	-0.217	-0.010919	-0.552944	1.14183	-0.595106	-0.0349719	-0.0349719	-0.710422	-0.0341641
0.1144	-0.148969	-0.4159	-0.560389	-0.0618533	0.347538	-0.197962	-0.85549	-0.159415	-0.893815	-1.11714	-1.15662	0.0626487	-0.630611	-0.133887	-0.68309	0.854484	2.11655	1.79734	-0.552724	1.61516	-0.733619	1.14183	-0.595106	-0.0349719	-0.556596	-0.372293	0.303965
-0.148969	0.1144	-0.777122	-0.4159	-0.266549	-0.0618533	-1.07467	0.0212139	-0.710215	-0.526615	-1.07766	-1.07766	-0.214655	-0.769263	1.14759	-0.988204	-0.407578	0.854484	-0.552724	-0.0491381	-0.733619	-0.010919	-0.595106	-0.595106	-0.556596	0.486652	-0.372293	0.642094
-0.148969	-0.675708	-0.704877	-0.777122	-0.471245	-0.266549	0.0212139	-0.197962	-1.07742	-1.07742	-0.367036	-0.919743	-0.769263	-1.32387	0.598385	-0.133887	-0.407578	-0.407578	-0.217	0.118724	0.350431	1.97651	-0.0161283	-0.0161283	-0.0349719	-0.556596	-0.372293	-0.710422
-0.148969	0.37777	-0.488144	-0.0546779	1.37102	0.347538	-0.636314	-0.85549	-0.343015	-1.07742	-0.919743	-0.682869	-0.769263	-1.46252	-0.866158	0.354294	2.11655	3.37861	0.454448	-0.552724	1.43448	-0.733619	1.14183	-0.595106	0.486652	-0.556596	-0.372293	-0.0341641
-0.675708	0.1144	-0.199167	-0.560389	0.347538	1.16632	-0.636314	0.897918	0.758586	0.942186	0.65942	0.65942	0.755909	3.3903	2.06293	2.36804	-0.407578	0.854484	-0.217	-0.0491381	-0.010919	0.892456	-0.595106	-0.0161283	-0.556596	2.57315	-0.710422	0.303965
-0.148969	-0.675708	-0.777122	-0.632633	0.552234	-0.471245	-1.29384	-0.636314	-1.07742	-0.893815	-1.03818	-0.959222	-0.491959	-0.214655	0.415317	0.354294	-0.407578	-0.407578	-0.552724	-0.552724	-0.191594	-0.733619	-0.595106	-0.595106	0.486652	-0.556596	-0.372293	-0.710422
NA	-0.675708	NA	0.595522	NA	-0.675941	NA	-0.197962	NA	1.12579	NA	1.60692	NA	2.97434	NA	3.77156	NA	-0.407578	NA	-0.217	NA	1.07313	NA	-0.0161283	NA	-0.0349719	NA	-0.710422
NA	0.1144	NA	-0.343655	NA	-0.880637	NA	-1.07467	NA	-0.893815	NA	-0.406515	NA	-0.769263	NA	-0.561045	NA	2.11655	NA	-0.552724	NA	-0.733619	NA	-0.595106	NA	-0.556596	NA	0.303965
NA	-0.148969	NA	0.451033	NA	0.961626	NA	0.459566	NA	0.0241853	NA	0.935773	NA	0.617257	NA	0.842475	NA	-0.407578	NA	0.958034	NA	2.6992	NA	1.14183	NA	0.486652	NA	0.642094
NA	0.1144	NA	-0.126922	NA	0.75693	NA	-1.29384	NA	1.30939	NA	1.48848	NA	2.41973	NA	2.12395	NA	0.854484	NA	-0.0491381	NA	0.169756	NA	0.562849	NA	-0.556596	NA	0.980223
NA	-0.148969	NA	-0.488144	NA	-1.29003	NA	0.0212139	NA	-0.710215	NA	-1.03818	NA	-1.18522	NA	-0.377977	NA	-0.407578	NA	0.454448	NA	1.79583	NA	0.562849	NA	1.00828	NA	1.31835
NA	-0.675708	NA	0.0898109	NA	1.57571	NA	-0.197962	NA	2.59459	NA	1.17265	NA	1.72647	NA	-0.255932	NA	-0.407578	NA	-0.217	NA	0.169756	NA	-0.595106	NA	-0.556596	NA	-0.710422
NA	0.1144	NA	-0.271411	NA	-0.0618533	NA	0.678742	NA	-0.526615	NA	0.619941	NA	-0.769263	NA	0.0491811	NA	-0.407578	NA	0.454448	NA	1.07313	NA	0.562849	NA	1.5299	NA	-0.372293
NA	-0.148969	NA	0.884499	NA	0.961626	NA	0.897918	NA	2.59459	NA	1.33056	NA	1.03321	NA	0.415317	NA	-0.407578	NA	0.790172	NA	-0.010919	NA	-0.595106	NA	-0.0349719	NA	1.65648
NA	-0.675708	NA	1.46245	NA	-0.266549	NA	0.459566	NA	2.22739	NA	1.56744	NA	2.41973	NA	0.781453	NA	-0.407578	NA	-0.552724	NA	-0.733619	NA	-0.595106	NA	-0.556596	NA	-0.710422
NA	0.37777	NA	-0.4159	NA	-0.266549	NA	-0.417138	NA	-0.893815	NA	-0.64339	NA	-0.0760033	NA	0.598385	NA	4.64067	NA	0.454448	NA	1.61516	NA	2.29978	NA	2.05152	NA	-0.0341641
NA	-0.148969	NA	-0.126922	NA	0.75693	NA	0.678742	NA	0.207785	NA	0.738378	NA	0.617257	NA	2.06293	NA	0.854484	NA	-0.552724	NA	-0.733619	NA	-0.595106	NA	-0.556596	NA	0.303965
NA	1.16788	NA	-0.126922	NA	-0.0618533	NA	-0.197962	NA	-0.526615	NA	0.738378	NA	0.339953	NA	0.293272	NA	-0.407578	NA	1.96521	NA	1.25381	NA	2.87876	NA	0.486652	NA	0.980223
NA	-0.675708	NA	-0.488144	NA	-0.675941	NA	-0.636314	NA	-0.710215	NA	-0.761827	NA	0.755909	NA	-0.439	NA	-0.407578	NA	-0.552724	NA	-0.733619	NA	-0.595106	NA	-0.556596	NA	-0.710422
NA	-0.148969	NA	-0.777122	NA	-0.0618533	NA	0.0212139	NA	-1.07742	NA	-1.15662	NA	-0.353307	NA	-0.744113	NA	0.854484	NA	-0.217	NA	-0.372269	NA	-0.595106	NA	-0.556596	NA	0.303965
NA	-0.148969	NA	-0.0546779	NA	-0.880637	NA	-0.197962	NA	0.0241853	NA	-0.0512035	NA	1.72647	NA	0.964521	NA	-0.407578	NA	-0.552724	NA	-0.733619	NA	-0.595106	NA	-0.556596	NA	0.303965
NA	1.16788	NA	0.74001	NA	0.347538	NA	-0.85549	NA	0.391385	NA	1.05421	NA	-0.353307	NA	-0.377977	NA	0.854484	NA	0.958034	NA	0.892456	NA	0.562849	NA	2.05152	NA	2.67087
NA	2.22136	NA	-0.271411	NA	-0.266549	NA	1.11709	NA	0.574985	NA	0.65942	NA	-0.0760033	NA	-0.927181	NA	-0.407578	NA	1.29376	NA	0.711781	NA	0.562849	NA	-0.556596	NA	0.980223
NA	-0.675708	NA	-0.777122	NA	-0.675941	NA	-1.29384	NA	-1.07742	NA	-1.31453	NA	-0.907915	NA	-0.866158	NA	-0.407578	NA	-0.552724	NA	-0.010919	NA	0.562849	NA	-0.556596	NA	-0.710422
NA	-0.148969	NA	-0.777122	NA	-0.880637	NA	0.0212139	NA	-1.07742	NA	-1.51193	NA	-0.907915	NA	-0.68309	NA	0.854484	NA	0.118724	NA	-0.191594	NA	-0.0161283	NA	-0.556596	NA	0.303965
NA	-0.675708	NA	-0.488144	NA	-0.675941	NA	0.459566	NA	-0.343015	NA	-0.485473	NA	-0.353307	NA	0.232249	NA	-0.407578	NA	1.29376	NA	0.169756	NA	1.14183	NA	-0.0349719	NA	-0.710422
NA	-0.148969	NA	-0.560389	NA	-0.0618533	NA	-0.636314	NA	-0.710215	NA	-1.27505	NA	-1.32387	NA	-0.68309	NA	-0.407578	NA	-0.217	NA	-0.372269	NA	-0.0161283	NA	0.486652	NA	-0.372293
NA	-0.675708	NA	-0.777122	NA	-0.880637	NA	-0.85549	NA	-0.710215	NA	-0.919743	NA	-0.907915	NA	-0.68309	NA	-0.407578	NA	-0.552724	NA	-0.733619	NA	-0.595106	NA	-0.556596	NA	-0.710422
NA	-0.148969	NA	-0.777122	NA	-0.675941	NA	-0.85549	NA	-1.07742	NA	-1.15662	NA	-1.46252	NA	-0.622068	NA	-0.407578	NA	-0.552724	NA	-0.191594	NA	-0.0161283	NA	-0.0349719	NA	-0.710422
NA	0.37777	NA	0.0175665	NA	-0.675941	NA	-0.417138	NA	0.207785	NA	0.0672337	NA	-0.491959	NA	-0.927181	NA	-0.407578	NA	-0.552724	NA	-0.372269	NA	-0.0161283	NA	-0.0349719	NA	0.642094
NA	0.904509	NA	-0.199167	NA	-1.29003	NA	0.0212139	NA	1.30939	NA	0.304108	NA	-0.630611	NA	-1.17127	NA	-0.407578	NA	-0.552724	NA	-0.733619	NA	-0.595106	NA	-0.556596	NA	0.642094
NA	0.1144	NA	-0.560389	NA	-0.471245	NA	-0.636314	NA	-0.526615	NA	-0.959222	NA	-0.769263	NA	0.354294	NA	-0.407578	NA	-0.552724	NA	-0.733619	NA	-0.595106	NA	-0.556596	NA	0.980223
NA	-0.675708	NA	-0.777122	NA	0.552234	NA	-1.29384	NA	-0.526615	NA	-1.27505	NA	0.0626487	NA	-0.561045	NA	-0.407578	NA	-0.217	NA	-0.372269	NA	-0.595106	NA	-0.556596	NA	-0.710422
NA	-0.675708	NA	-0.849366	NA	-0.266549	NA	-0.85549	NA	-1.07742	NA	-1.51193	NA	-0.769263	NA	-0.500023	NA	-0.407578	NA	-0.552724	NA	-0.733619	NA	-0.595106	NA	-0.556596	NA	-0.710422
NA	1.43125	NA	0.884499	NA	-0.880637	NA	-0.636314	NA	1.12579	NA	1.17265	NA	0.894561	NA	0.659407	NA	-0.407578	NA	-0.217	NA	0.169756	NA	-0.595106	NA	-0.556596	NA	1.99461
NA	-0.675708	NA	-0.488144	NA	0.75693	NA	-1.29384	NA	-0.710215	NA	-0.445994	NA	-0.769263	NA	-0.561045	NA	-0.407578	NA	-0.217	NA	0.169756	NA	0.562849	NA	-0.0349719	NA	-0.710422
NA	-0.148969	NA	-0.126922	NA	0.75693	NA	0.24039	NA	-0.343015	NA	0.0672337	NA	-1.04657	NA	-0.316955	NA	2.11655	NA	0.118724	NA	-0.010919	NA	0.562849	NA	0.486652	NA	-0.710422
NA	-0.675708	NA	-0.632633	NA	-0.675941	NA	-0.417138	NA	-0.159415	NA	-0.761827	NA	-0.214655	NA	-0.194909	NA	-0.407578	NA	-0.384862	NA	0.169756	NA	-0.0161283	NA	-0.0349719	NA	-0.710422
NA	-0.675708	NA	-0.4159	NA	1.57571	NA	0.0212139	NA	-0.159415	NA	-0.445994	NA	-0.907915	NA	-0.622068	NA	-0.407578	NA	-0.552724	NA	-0.733619	NA	-0.595106	NA	-0.556596	NA	-0.710422
NA	1.95799	NA	0.2343	NA	0.961626	NA	-1.07467	NA	-1.07742	NA	-0.485473	NA	-0.769263	NA	-1.11025	NA	-0.407578	NA	-0.552724	NA	-0.733619	NA	-0.595106	NA	-0.556596	NA	-0.0341641
NA	-0.675708	NA	1.10123	NA	-0.880637	NA	-0.417138	NA	1.12579	NA	0.817336	NA	1.44917	NA	-0.194909	NA	-0.407578	NA	-0.552724	NA	-0.733619	NA	-0.595106	NA	-0.556596	NA	-0.710422
NA	-0.148969	NA	0.162055	NA	1.37102	NA	-0.417138	NA	0.758586	NA	-0.0906826	NA	1.31052	NA	2.97827	NA	-0.407578	NA	-0.217	NA	-0.191594	NA	-0.0161283	NA	-0.0349719	NA	-0.710422
NA	1.16788	NA	0.667766	NA	0.552234	NA	0.897918	NA	-0.893815	NA	2.12015	NA	0.0626487	NA	2.67315	NA	-0.407578	NA	2.30093	NA	3.4219	NA	2.29978	NA	0.486652	NA	0.303965
NA	-0.675708	NA	-0.271411	NA	-0.266549	NA	-0.417138	NA	0.391385	NA	-0.445994	NA	0.478605	NA	-0.68309	NA	-0.407578	NA	0.118724	NA	0.711781	NA	1.7208	NA	0.486652	NA	-0.710422
NA	-0.148969	NA	-0.560389	NA	0.142842	NA	-0.417138	NA	-0.710215	NA	-0.761827	NA	0.201301	NA	0.964521	NA	0.854484	NA	-0.217	NA	0.350431	NA	0.562849	NA	0.486652	NA	-0.710422
NA	1.69462	NA	2.25714	NA	0.552234	NA	0.678742	NA	1.67659	NA	1.68588	NA	1.03321	NA	1.75781	NA	0.854484	NA	1.29376	NA	0.711781	NA	0.562849	NA	0.486652	NA	1.65648
NA	1.43125	NA	0.451033	NA	-0.471245	NA	-0.417138	NA	2.41099	NA	0.462025	NA	1.72647	NA	0.293272	NA	-0.407578	NA	1.1259	NA	1.79583	NA	-0.0161283	NA	1.5299	NA	-0.0341641
NA	-0.675708	NA	-0.4159	NA	-0.471245	NA	-0.636314	NA	0.391385	NA	-0.682869	NA	-1.04657	NA	-1.84252	NA	-0.407578	NA	-0.217	NA	-0.733619	NA	-0.595106	NA	-0.0349719	NA	-0.710422
NA	-0.675708	NA	-0.777122	NA	-0.0618533	NA	-1.29384	NA	-0.893815	NA	-1.11714	NA	0.201301	NA	1.63577	NA	-0.407578	NA	-0.552724	NA	-0.552944	NA	-0.0161283	NA	-0.0349719	NA	-0.710422
NA	-0.675708	NA	-0.632633	NA	-0.880637	NA	1.77462	NA	-0.710215	NA	-0.801306	NA	-0.214655	NA	0.842475	NA	-0.407578	NA	-0.217	NA	-0.372269	NA	-0.595106	NA	-0.0349719	NA	-0.710422
NA	-0.675708	NA	-0.199167	NA	-0.0618533	NA	0.459566	NA	-0.343015	NA	0.422545	NA	0.0626487	NA	1.08657	NA	-0.407578	NA	-0.552724	NA	-0.191594	NA	-0.595106	NA	-0.0349719	NA	-0.710422
NA	-0.675708	NA	-0.343655	NA	-0.675941	NA	0.897918	NA	-0.710215	NA	-0.64339	NA	0.0626487	NA	0.0491811	NA	-0.407578	NA	-0.552724	NA	-0.733619	NA	-0.595106	NA	-0.556596	NA	-0.710422
NA	0.641139	NA	-0.126922	NA	1.57571	NA	0.0212139	NA	0.391385	NA	0.106713	NA	0.478605	NA	0.232249	NA	-0.407578	NA	-0.217	NA	-0.191594	NA	-0.595106	NA	-0.556596	NA	0.980223
NA	-0.148969	NA	-0.704877	NA	-0.0618533	NA	0.0212139	NA	-0.526615	NA	-1.15662	NA	0.339953	NA	0.232249	NA	-0.407578	NA	-0.552724	NA	-0.733619	NA	-0.595106	NA	-0.556596	NA	-0.372293
NA	-0.675708	NA	-0.560389	NA	0.552234	NA	-0.636314	NA	-0.526615	NA	-0.761827	NA	0.617257	NA	0.293272	NA	-0.407578	NA	-0.552724	NA	-0.733619	NA	-0.595106	NA	-0.556596	NA	-0.710422
NA	-0.675708	NA	-0.343655	NA	-0.675941	NA	1.11709	NA	-0.343015	NA	1.09369	NA	0.339953	NA	2.246	NA	-0.407578	NA	-0.552724	NA	-0.733619	NA	-0.595106	NA	-0.556596	NA	-0.710422
NA	-0.148969	NA	0.2343	NA	0.347538	NA	-1.29384	NA	0.0241853	NA	1.05421	NA	-0.0760033	NA	0.0491811	NA	-0.407578	NA	0.118724	NA	0.531106	NA	-0.0161283	NA	1.5299	NA	1.31835
NA	-0.148969	NA	-0.4159	NA	0.142842	NA	0.24039	NA	-0.343015	NA	-0.0512035	NA	0.339953	NA	0.171226	NA	0.854484	NA	-0.217	NA	0.350431	NA	-0.0161283	NA	0.486652	NA	-0.372293
NA	-0.675708	NA	-0.271411	NA	-1.29003	NA	-0.636314	NA	-0.893815	NA	-0.524952	NA	-1.32387	NA	-1.29332	NA	-0.407578	NA	-0.552724	NA	-0.733619	NA	-0.595106	NA	-0.556596	NA	-0.710422
NA	-0.675708	NA	-0.271411	NA	-0.0618533	NA	-1.07467	NA	-0.343015	NA	-0.485473	NA	-0.630611	NA	-0.622068	NA	-0.407578	NA	-0.552724	NA	-0.733619	NA	-0.595106	NA	-0.556596	NA	-0.710422
NA	0.1144	NA	-0.560389	NA	-0.0618533	NA	0.459566	NA	-0.710215	NA	-0.367036	NA	-0.353307	NA	-0.0728641	NA	0.854484	NA	-0.0491381	NA	-0.372269	NA	-0.0161283	NA	-0.0349719	NA	0.642094
NA	1.16788	NA	0.0175665	NA	-0.880637	NA	-0.417138	NA	-0.526615	NA	1.17265	NA	-0.907915	NA	0.537362	NA	2.11655	NA	3.47596	NA	4.68663	NA	2.87876	NA	4.65964	NA	2.67087
NA	-0.675708	NA	-0.0546779	NA	0.347538	NA	1.11709	NA	0.207785	NA	0.0672337	NA	0.201301	NA	-0.377977	NA	-0.407578	NA	-0.0491381	NA	0.169756	NA	1.14183	NA	-0.0349719	NA	-0.710422
NA	-0.675708	NA	0.0898109	NA	1.16632	NA	1.33627	NA	0.391385	NA	0.422545	NA	0.201301	NA	-0.133887	NA	-0.407578	NA	-0.0491381	NA	0.169756	NA	1.14183	NA	-0.0349719	NA	-0.710422
NA	0.1144	NA	-0.343655	NA	1.16632	NA	1.77462	NA	-0.893815	NA	0.264629	NA	-0.769263	NA	0.110204	NA	-0.407578	NA	-0.0491381	NA	0.169756	NA	0.562849	NA	0.486652	NA	0.303965
NA	-0.675708	NA	-0.632633	NA	0.142842	NA	0.459566	NA	-0.159415	NA	0.817336	NA	-0.214655	NA	-0.0118415	NA	-0.407578	NA	-0.552724	NA	-0.733619	NA	-0.595106	NA	-0.556596	NA	-0.710422
NA	1.95799	NA	0.451033	NA	0.75693	NA	1.33627	NA	0.207785	NA	-0.0117244	NA	0.0626487	NA	-0.377977	NA	2.11655	NA	2.13307	NA	0.169756	NA	0.562849	NA	1.00828	NA	1.31835
NA	-0.675708	NA	0.162055	NA	-1.08533	NA	0.459566	NA	-0.710215	NA	0.264629	NA	-1.04657	NA	-0.377977	NA	-0.407578	NA	-0.552724	NA	-0.733619	NA	-0.595106	NA	-0.556596	NA	-0.710422
NA	0.1144	NA	0.162055	NA	0.142842	NA	4.40473	NA	0.391385	NA	0.22515	NA	-0.353307	NA	-0.622068	NA	-0.407578	NA	0.118724	NA	-0.010919	NA	1.14183	NA	0.486652	NA	-0.0341641
NA	0.904509	NA	1.24572	NA	-0.880637	NA	-0.85549	NA	1.86019	NA	1.6464	NA	0.478605	NA	-0.0728641	NA	-0.407578	NA	-0.384862	NA	0.531106	NA	-0.595106	NA	0.486652	NA	0.642094
NA	-0.675708	NA	-0.488144	NA	-1.08533	NA	-1.29384	NA	-1.07742	NA	-0.998701	NA	-1.46252	NA	-1.72048	NA	-0.407578	NA	-0.552724	NA	-0.733619	NA	-0.595106	NA	-0.556596	NA	-0.710422
NA	1.16788	NA	0.378788	NA	-1.29003	NA	-1.29384	NA	-0.159415	NA	0.146192	NA	-0.769263	NA	-1.23229	NA	-0.407578	NA	-0.552724	NA	-0.733619	NA	-0.595106	NA	-0.556596	NA	0.980223
NA	-0.675708	NA	0.523277	NA	1.37102	NA	0.24039	NA	0.758586	NA	3.46243	NA	0.478605	NA	1.94088	NA	-0.407578	NA	-0.552724	NA	-0.733619	NA	-0.595106	NA	-0.556596	NA	-0.710422
NA	-0.148969	NA	0.451033	NA	0.347538	NA	-0.636314	NA	-0.343015	NA	1.13317	NA	-1.04657	NA	0.171226	NA	-0.407578	NA	-0.552724	NA	-0.733619	NA	-0.595106	NA	-0.556596	NA	0.303965
NA	-0.675708	NA	0.378788	NA	-0.0618533	NA	0.678742	NA	-0.893815	NA	0.501504	NA	-0.769263	NA	0.964521	NA	-0.407578	NA	0.958034	NA	0.711781	NA	1.7208	NA	-0.556596	NA	-0.710422
NA	-0.148969	NA	-0.271411	NA	0.347538	NA	-0.197962	NA	-0.343015	NA	-0.722348	NA	1.03321	NA	1.08657	NA	-0.407578	NA	-0.552724	NA	-0.733619	NA	-0.595106	NA	-0.556596	NA	0.303965
NA	0.641139	NA	-0.199167	NA	0.142842	NA	-0.85549	NA	-0.159415	NA	-0.367036	NA	-0.769263	NA	0.0491811	NA	0.854484	NA	-0.552724	NA	-0.733619	NA	-0.595106	NA	-0.556596	NA	1.31835
NA	0.1144	NA	0.378788	NA	0.142842	NA	2.21297	NA	-0.343015	NA	0.22515	NA	-1.04657	NA	-0.439	NA	-0.407578	NA	-0.0491381	NA	-0.372269	NA	-0.0161283	NA	-0.556596	NA	1.31835
NA	-0.675708	NA	-0.488144	NA	1.16632	NA	0.678742	NA	-1.07742	NA	-0.64339	NA	-0.907915	NA	0.354294	NA	-0.407578	NA	-0.0491381	NA	0.711781	NA	-0.595106	NA	1.00828	NA	-0.710422
NA	-0.675708	NA	-0.271411	NA	-0.0618533	NA	0.678742	NA	-0.526615	NA	-0.20912	NA	0.617257	NA	0.232249	NA	-0.407578	NA	0.118724	NA	0.350431	NA	1.14183	NA	-0.556596	NA	-0.710422
NA	-0.148969	NA	0.378788	NA	0.961626	NA	0.0212139	NA	0.391385	NA	1.13317	NA	0.201301	NA	2.18497	NA	0.854484	NA	-0.217	NA	-0.010919	NA	-0.0161283	NA	-0.0349719	NA	-0.372293
NA	-0.148969	NA	-0.704877	NA	0.961626	NA	-0.636314	NA	0.207785	NA	-0.169641	NA	0.339953	NA	0.171226	NA	0.854484	NA	-0.0491381	NA	1.43448	NA	0.562849	NA	0.486652	NA	0.303965
NA	-0.675708	NA	1.24572	NA	-0.266549	NA	-0.197962	NA	2.22739	NA	2.43598	NA	2.83569	NA	1.39168	NA	-0.407578	NA	0.286586	NA	-0.010919	NA	0.562849	NA	-0.556596	NA	-0.710422
NA	-0.675708	NA	1.46245	NA	-0.266549	NA	-0.197962	NA	-0.343015	NA	2.04119	NA	-0.0760033	NA	-0.316955	NA	-0.407578	NA	4.31527	NA	3.06055	NA	-0.0161283	NA	1.5299	NA	-0.710422
NA	-0.675708	NA	1.82368	NA	1.16632	NA	1.33627	NA	1.12579	NA	2.94921	NA	1.17186	NA	-0.133887	NA	-0.407578	NA	4.31527	NA	3.06055	NA	-0.0161283	NA	1.5299	NA	-0.710422
NA	-0.675708	NA	0.306544	NA	-0.0618533	NA	-0.417138	NA	2.04379	NA	0.698899	NA	3.3903	NA	1.08657	NA	-0.407578	NA	0.118724	NA	0.711781	NA	0.562849	NA	0.486652	NA	-0.710422
NA	0.904509	NA	0.2343	NA	0.347538	NA	1.11709	NA	1.30939	NA	1.01473	NA	1.17186	NA	-0.316955	NA	-0.407578	NA	0.118724	NA	0.169756	NA	0.562849	NA	-0.0349719	NA	0.642094
NA	-0.675708	NA	1.82368	NA	-0.880637	NA	-0.85549	NA	0.207785	NA	1.80431	NA	-0.214655	NA	-0.255932	NA	-0.407578	NA	1.46162	NA	1.43448	NA	2.87876	NA	0.486652	NA	-0.710422
NA	-0.148969	NA	-0.271411	NA	0.75693	NA	0.24039	NA	0.0241853	NA	0.106713	NA	1.17186	NA	0.232249	NA	2.11655	NA	0.454448	NA	0.350431	NA	-0.0161283	NA	3.09477	NA	-0.0341641
NA	-0.675708	NA	1.67919	NA	-0.880637	NA	0.459566	NA	0.391385	NA	1.09369	NA	0.0626487	NA	0.110204	NA	-0.407578	NA	-0.552724	NA	-0.733619	NA	-0.595106	NA	-0.556596	NA	-0.710422
NA	-0.675708	NA	0.162055	NA	-0.880637	NA	-0.417138	NA	1.30939	NA	0.0277547	NA	-0.0760033	NA	-1.41536	NA	-0.407578	NA	-0.0491381	NA	-0.372269	NA	-0.0161283	NA	0.486652	NA	-0.710422
NA	-0.675708	NA	0.0898109	NA	-0.266549	NA	0.24039	NA	0.391385	NA	-0.406515	NA	0.617257	NA	-0.866158	NA	-0.407578	NA	-0.552724	NA	-0.733619	NA	-0.595106	NA	-0.556596	NA	-0.710422
NA	-0.675708	NA	-0.4159	NA	-1.08533	NA	-1.29384	NA	0.0241853	NA	0.777857	NA	-0.491959	NA	-0.561045	NA	-0.407578	NA	-0.0491381	NA	-0.552944	NA	-0.0161283	NA	-0.556596	NA	-0.710422
NA	-0.148969	NA	0.595522	NA	-1.08533	NA	-0.85549	NA	0.391385	NA	-0.0906826	NA	-0.0760033	NA	-0.927181	NA	0.854484	NA	0.118724	NA	0.711781	NA	1.7208	NA	-0.556596	NA	0.303965
NA	0.904509	NA	2.04041	NA	-0.880637	NA	1.9938	NA	3.51259	NA	2.87025	NA	-0.491959	NA	-0.133887	NA	-0.407578	NA	2.46879	NA	0.711781	NA	1.14183	NA	1.00828	NA	0.303965
NA	-0.675708	NA	-0.126922	NA	-1.29003	NA	-1.29384	NA	-0.526615	NA	-0.761827	NA	-1.04657	NA	-1.65945	NA	-0.407578	NA	-0.552724	NA	-0.733619	NA	-0.595106	NA	-0.556596	NA	-0.710422
NA	-0.675708	NA	1.24572	NA	-0.880637	NA	0.0212139	NA	1.86019	NA	0.817336	NA	0.894561	NA	0.537362	NA	-0.407578	NA	0.286586	NA	-0.010919	NA	1.14183	NA	1.00828	NA	-0.710422
NA	2.48473	NA	0.667766	NA	-1.29003	NA	0.897918	NA	0.758586	NA	2.23858	NA	-0.214655	NA	1.4527	NA	-0.407578	NA	0.454448	NA	-0.552944	NA	-0.0161283	NA	-0.0349719	NA	1.65648
NA	0.37777	NA	-0.4159	NA	1.9851	NA	1.9938	NA	0.942186	NA	0.0277547	NA	1.17186	NA	-0.622068	NA	0.854484	NA	-0.552724	NA	-0.733619	NA	-0.595106	NA	-0.556596	NA	-0.372293
NA	-0.675708	NA	-0.849366	NA	-1.29003	NA	-1.07467	NA	-0.526615	NA	-1.03818	NA	0.0626487	NA	0.293272	NA	-0.407578	NA	-0.552724	NA	-0.733619	NA	-0.595106	NA	-0.556596	NA	-0.710422
NA	0.641139	NA	-0.126922	NA	-0.0618533	NA	-0.417138	NA	0.207785	NA	-0.64339	NA	0.617257	NA	-0.500023	NA	3.37861	NA	0.286586	NA	0.350431	NA	0.562849	NA	1.00828	NA	1.31835
NA	0.37777	NA	-0.199167	NA	0.75693	NA	1.33627	NA	-0.526615	NA	0.975253	NA	1.03321	NA	0.293272	NA	-0.407578	NA	0.454448	NA	0.711781	NA	2.87876	NA	0.486652	NA	1.31835
NA	0.1144	NA	-0.632633	NA	1.16632	NA	-0.417138	NA	-0.526615	NA	-0.406515	NA	0.0626487	NA	-0.316955	NA	2.11655	NA	0.454448	NA	0.711781	NA	0.562849	NA	-0.556596	NA	-0.372293
NA	-0.675708	NA	0.306544	NA	0.142842	NA	0.459566	NA	1.49299	NA	0.0277547	NA	0.201301	NA	-0.0118415	NA	-0.407578	NA	-0.552724	NA	-0.733619	NA	-0.595106	NA	-0.556596	NA	-0.710422
NA	1.43125	NA	0.378788	NA	-0.471245	NA	-0.636314	NA	0.0241853	NA	0.304108	NA	-0.630611	NA	0.110204	NA	0.854484	NA	-0.552724	NA	-0.372269	NA	-0.595106	NA	-0.556596	NA	1.65648
NA	-0.675708	NA	-0.92161	NA	1.16632	NA	-0.636314	NA	-1.07742	NA	-1.31453	NA	0.201301	NA	-0.744113	NA	-0.407578	NA	-0.552724	NA	-0.733619	NA	-0.595106	NA	-0.556596	NA	-0.710422
NA	-0.675708	NA	-0.4159	NA	1.78041	NA	0.24039	NA	-0.526615	NA	-0.801306	NA	0.894561	NA	1.4527	NA	-0.407578	NA	0.454448	NA	0.892456	NA	0.562849	NA	-0.0349719	NA	-0.710422
NA	-0.675708	NA	-0.0546779	NA	0.347538	NA	0.24039	NA	0.207785	NA	-0.367036	NA	1.03321	NA	-0.133887	NA	-0.407578	NA	-0.552724	NA	-0.733619	NA	-0.595106	NA	-0.556596	NA	-0.710422
NA	-0.148969	NA	-0.199167	NA	1.16632	NA	1.11709	NA	-0.159415	NA	0.304108	NA	-0.0760033	NA	0.232249	NA	-0.407578	NA	-0.384862	NA	-0.010919	NA	-0.0161283	NA	0.486652	NA	-0.372293
NA	-0.675708	NA	-0.488144	NA	-1.08533	NA	0.459566	NA	-0.343015	NA	-0.367036	NA	-0.353307	NA	2.12395	NA	-0.407578	NA	-0.0491381	NA	-0.010919	NA	-0.0161283	NA	-0.0349719	NA	-0.710422
NA	-0.675708	NA	-0.199167	NA	-1.08533	NA	0.459566	NA	0.0241853	NA	-0.288078	NA	0.0626487	NA	-0.194909	NA	-0.407578	NA	1.79734	NA	0.892456	NA	0.562849	NA	1.5299	NA	-0.710422
NA	-0.675708	NA	-0.560389	NA	-0.0618533	NA	0.24039	NA	-0.893815	NA	-0.801306	NA	-0.769263	NA	-0.500023	NA	-0.407578	NA	-0.552724	NA	-0.733619	NA	-0.595106	NA	-0.556596	NA	-0.710422
NA	-0.675708	NA	0.595522	NA	0.552234	NA	-0.85549	NA	-0.526615	NA	0.501504	NA	0.339953	NA	1.08657	NA	-0.407578	NA	-0.552724	NA	-0.733619	NA	-0.595106	NA	-0.556596	NA	-0.710422
NA	-0.675708	NA	-0.777122	NA	-1.08533	NA	0.0212139	NA	-0.893815	NA	-1.03818	NA	-0.491959	NA	-0.133887	NA	-0.407578	NA	-0.384862	NA	0.711781	NA	-0.0161283	NA	1.5299	NA	-0.710422
NA	-0.675708	NA	-0.488144	NA	0.75693	NA	-0.85549	NA	-0.710215	NA	-0.169641	NA	-0.630611	NA	0.72043	NA	-0.407578	NA	-0.217	NA	-0.372269	NA	-0.595106	NA	-0.556596	NA	-0.710422
NA	-0.675708	NA	-0.704877	NA	0.347538	NA	2.43215	NA	0.391385	NA	0.0277547	NA	0.339953	NA	-0.439	NA	-0.407578	NA	-0.217	NA	-0.552944	NA	0.562849	NA	-0.556596	NA	-0.710422
NA	-0.148969	NA	-0.126922	NA	0.347538	NA	-0.636314	NA	-0.343015	NA	0.106713	NA	-0.491959	NA	1.39168	NA	0.854484	NA	-0.217	NA	0.169756	NA	0.562849	NA	-0.0349719	NA	-0.0341641
NA	-0.675708	NA	-0.777122	NA	-0.0618533	NA	0.459566	NA	-1.07742	NA	-0.840785	NA	-1.18522	NA	0.537362	NA	-0.407578	NA	-0.552724	NA	-0.010919	NA	-0.595106	NA	-0.556596	NA	-0.710422
NA	0.37777	NA	-0.199167	NA	-0.266549	NA	0.678742	NA	-0.159415	NA	-0.130162	NA	1.03321	NA	-0.194909	NA	-0.407578	NA	-0.552724	NA	-0.733619	NA	-0.595106	NA	-0.556596	NA	0.642094
NA	0.904509	NA	0.667766	NA	1.78041	NA	0.0212139	NA	2.77819	NA	1.01473	NA	2.41973	NA	0.293272	NA	0.854484	NA	-0.552724	NA	-0.733619	NA	-0.595106	NA	-0.556596	NA	0.642094
NA	-0.675708	NA	0.0898109	NA	-1.08533	NA	-0.417138	NA	-0.893815	NA	0.146192	NA	-0.353307	NA	0.110204	NA	-0.407578	NA	-0.217	NA	1.43448	NA	-0.595106	NA	0.486652	NA	-0.710422
NA	-0.675708	NA	-0.632633	NA	-0.880637	NA	-0.85549	NA	-1.07742	NA	-1.1961	NA	-0.214655	NA	0.659407	NA	-0.407578	NA	-0.552724	NA	-0.552944	NA	-0.595106	NA	-0.0349719	NA	-0.710422
NA	-0.675708	NA	-0.632633	NA	0.75693	NA	-0.417138	NA	-0.159415	NA	0.422545	NA	1.31052	NA	1.20861	NA	-0.407578	NA	-0.217	NA	-0.010919	NA	0.562849	NA	0.486652	NA	-0.710422
NA	-0.675708	NA	-0.704877	NA	-0.471245	NA	0.0212139	NA	-0.893815	NA	-0.603911	NA	-0.491959	NA	-0.133887	NA	-0.407578	NA	-0.552724	NA	-0.733619	NA	-0.595106	NA	-0.556596	NA	-0.710422
NA	-0.675708	NA	-0.4159	NA	-0.880637	NA	0.459566	NA	-0.893815	NA	-0.64339	NA	-0.491959	NA	1.02554	NA	-0.407578	NA	0.118724	NA	1.97651	NA	-0.0161283	NA	0.486652	NA	-0.710422
NA	-0.675708	NA	-0.343655	NA	0.347538	NA	-0.85549	NA	-0.159415	NA	-0.288078	NA	-0.0760033	NA	-0.133887	NA	-0.407578	NA	0.286586	NA	0.350431	NA	1.14183	NA	-0.556596	NA	-0.710422
NA	-0.675708	NA	-0.126922	NA	-1.08533	NA	0.459566	NA	-0.159415	NA	-0.603911	NA	-1.18522	NA	-1.72048	NA	-0.407578	NA	-0.552724	NA	-0.733619	NA	-0.595106	NA	-0.556596	NA	-0.710422
NA	-0.675708	NA	-0.704877	NA	-0.880637	NA	-0.85549	NA	-0.159415	NA	-0.998701	NA	0.0626487	NA	-0.133887	NA	-0.407578	NA	-0.552724	NA	-0.733619	NA	-0.595106	NA	-0.556596	NA	-0.710422
NA	0.37777	NA	0.523277	NA	-0.880637	NA	0.24039	NA	0.942186	NA	0.146192	NA	0.755909	NA	-0.622068	NA	3.37861	NA	0.790172	NA	2.33785	NA	0.562849	NA	-0.0349719	NA	0.303965
NA	0.641139	NA	0.162055	NA	-0.471245	NA	0.459566	NA	0.574985	NA	0.343587	NA	-0.630611	NA	-0.68309	NA	0.854484	NA	0.62231	NA	-0.372269	NA	-0.0161283	NA	0.486652	NA	1.65648
NA	-0.675708	NA	-0.777122	NA	-1.08533	NA	-0.417138	NA	-0.526615	NA	-0.761827	NA	-0.353307	NA	-1.41536	NA	-0.407578	NA	1.1259	NA	0.711781	NA	2.29978	NA	0.486652	NA	-0.710422
NA	-0.675708	NA	0.595522	NA	2.80389	NA	2.21297	NA	1.30939	NA	2.04119	NA	0.894561	NA	0.47634	NA	-0.407578	NA	0.118724	NA	-0.552944	NA	0.562849	NA	0.486652	NA	-0.710422
NA	0.904509	NA	0.0175665	NA	-1.29003	NA	-0.636314	NA	0.0241853	NA	0.462025	NA	-0.353307	NA	-1.17127	NA	-0.407578	NA	1.29376	NA	0.350431	NA	-0.595106	NA	0.486652	NA	1.31835
NA	-0.675708	NA	-0.0546779	NA	-1.29003	NA	-1.29384	NA	0.391385	NA	-0.564432	NA	-0.630611	NA	-1.04923	NA	-0.407578	NA	-0.552724	NA	-0.733619	NA	-0.595106	NA	-0.556596	NA	-0.710422
NA	-0.148969	NA	-0.271411	NA	0.961626	NA	-0.417138	NA	-0.343015	NA	0.0277547	NA	-0.491959	NA	1.39168	NA	2.11655	NA	-0.217	NA	-0.010919	NA	-0.595106	NA	-0.556596	NA	-0.0341641
NA	-0.675708	NA	-0.92161	NA	0.75693	NA	-0.197962	NA	-0.710215	NA	-0.998701	NA	-0.214655	NA	-0.316955	NA	-0.407578	NA	-0.552724	NA	-0.191594	NA	-0.595106	NA	-0.0349719	NA	-0.710422
NA	-0.675708	NA	0.0898109	NA	0.552234	NA	0.897918	NA	0.574985	NA	0.0277547	NA	0.755909	NA	-0.194909	NA	-0.407578	NA	-0.552724	NA	-0.733619	NA	-0.595106	NA	-0.556596	NA	-0.710422
NA	-0.675708	NA	-0.632633	NA	-1.08533	NA	-0.197962	NA	-0.526615	NA	-0.64339	NA	-0.214655	NA	-0.561045	NA	-0.407578	NA	-0.552724	NA	-0.733619	NA	-0.595106	NA	-0.556596	NA	-0.710422
NA	1.95799	NA	0.884499	NA	-0.675941	NA	-0.417138	NA	1.12579	NA	1.21213	NA	-0.0760033	NA	-0.500023	NA	-0.407578	NA	-0.552724	NA	-0.733619	NA	-0.595106	NA	-0.556596	NA	1.31835
NA	-0.675708	NA	-0.4159	NA	-0.0618533	NA	0.0212139	NA	-0.526615	NA	-0.959222	NA	0.478605	NA	0.171226	NA	-0.407578	NA	-0.552724	NA	-0.733619	NA	-0.595106	NA	-0.556596	NA	-0.710422
NA	0.1144	NA	-0.343655	NA	-0.0618533	NA	-0.85549	NA	-0.159415	NA	-0.722348	NA	-0.491959	NA	-0.0728641	NA	2.11655	NA	-0.217	NA	-0.372269	NA	-0.595106	NA	-0.0349719	NA	0.303965
NA	-0.675708	NA	-0.126922	NA	-0.0618533	NA	0.0212139	NA	0.207785	NA	-0.20912	NA	0.617257	NA	0.171226	NA	-0.407578	NA	-0.217	NA	-0.010919	NA	-0.595106	NA	-0.0349719	NA	-0.710422
NA	-0.148969	NA	-0.488144	NA	0.142842	NA	0.459566	NA	0.0241853	NA	-0.682869	NA	0.339953	NA	-0.316955	NA	-0.407578	NA	-0.217	NA	-0.191594	NA	-0.0161283	NA	-0.0349719	NA	0.303965
NA	0.641139	NA	2.69061	NA	1.78041	NA	-0.417138	NA	0.942186	NA	1.449	NA	0.0626487	NA	-0.194909	NA	-0.407578	NA	0.286586	NA	0.169756	NA	0.562849	NA	-0.556596	NA	0.303965
NA	-0.675708	NA	0.0175665	NA	0.961626	NA	-1.29384	NA	0.391385	NA	0.935773	NA	0.894561	NA	0.415317	NA	-0.407578	NA	-0.0491381	NA	-0.372269	NA	-0.595106	NA	0.486652	NA	-0.710422
NA	-0.675708	NA	-0.199167	NA	-0.880637	NA	-0.197962	NA	-0.343015	NA	-0.248599	NA	-0.630611	NA	-0.133887	NA	-0.407578	NA	-0.0491381	NA	-0.191594	NA	-0.0161283	NA	-0.556596	NA	-0.710422
NA	0.37777	NA	-0.343655	NA	-0.880637	NA	-1.29384	NA	-0.526615	NA	-0.919743	NA	0.478605	NA	0.537362	NA	-0.407578	NA	-0.552724	NA	-0.733619	NA	-0.595106	NA	-0.556596	NA	-0.0341641
NA	-0.675708	NA	-0.343655	NA	1.16632	NA	0.678742	NA	-0.343015	NA	-0.840785	NA	-0.353307	NA	-0.255932	NA	-0.407578	NA	-0.552724	NA	-0.733619	NA	-0.595106	NA	-0.556596	NA	-0.710422
NA	-0.148969	NA	-0.777122	NA	-0.471245	NA	1.11709	NA	-1.07742	NA	-1.11714	NA	-1.18522	NA	-1.04923	NA	-0.407578	NA	0.286586	NA	0.350431	NA	-0.595106	NA	-0.0349719	NA	-0.710422
NA	-0.675708	NA	-0.632633	NA	-0.0618533	NA	0.0212139	NA	-1.07742	NA	-1.11714	NA	-1.46252	NA	-0.500023	NA	-0.407578	NA	-0.552724	NA	-0.733619	NA	-0.595106	NA	-0.556596	NA	-0.710422
NA	1.43125	NA	-0.0546779	NA	0.961626	NA	1.33627	NA	-1.07742	NA	-0.64339	NA	-0.907915	NA	0.72043	NA	2.11655	NA	2.13307	NA	3.06055	NA	3.45774	NA	3.09477	NA	0.303965
NA	0.1144	NA	0.0898109	NA	-0.675941	NA	0.678742	NA	0.0241853	NA	-0.761827	NA	-0.214655	NA	-0.805136	NA	2.11655	NA	-0.552724	NA	-0.733619	NA	-0.595106	NA	-0.556596	NA	-0.710422
NA	-0.148969	NA	-0.4159	NA	-0.471245	NA	-0.197962	NA	0.0241853	NA	-0.880264	NA	0.0626487	NA	-0.866158	NA	3.37861	NA	-0.0491381	NA	-0.010919	NA	-0.595106	NA	-0.556596	NA	-0.372293
NA	0.904509	NA	-0.126922	NA	-1.08533	NA	0.678742	NA	1.12579	NA	0.383066	NA	1.31052	NA	0.781453	NA	-0.407578	NA	-0.384862	NA	-0.552944	NA	-0.0161283	NA	-0.556596	NA	2.33274
NA	1.95799	NA	1.89592	NA	0.552234	NA	2.65133	NA	1.86019	NA	1.72536	NA	0.339953	NA	-0.316955	NA	0.854484	NA	0.454448	NA	-0.191594	NA	-0.0161283	NA	-0.556596	NA	0.980223
NA	-0.148969	NA	-0.271411	NA	0.552234	NA	1.77462	NA	0.0241853	NA	-0.0117244	NA	0.617257	NA	-0.68309	NA	-0.407578	NA	-0.217	NA	-0.191594	NA	-0.595106	NA	-0.556596	NA	-0.0341641
NA	-0.148969	NA	0.595522	NA	-1.29003	NA	-1.29384	NA	1.49299	NA	0.619941	NA	0.201301	NA	-1.17127	NA	-0.407578	NA	-0.552724	NA	-0.733619	NA	-0.595106	NA	-0.556596	NA	0.642094
NA	3.27483	NA	1.67919	NA	-0.0618533	NA	0.678742	NA	2.41099	NA	1.01473	NA	0.617257	NA	-1.17127	NA	0.854484	NA	2.46879	NA	1.43448	NA	1.7208	NA	3.09477	NA	4.02338
NA	9.06896	NA	18.5121	NA	-1.29003	NA	-1.29384	NA	0.942186	NA	9.77909	NA	-1.04657	NA	0.598385	NA	-0.407578	NA	19.0871	NA	10.2876	NA	-0.0161283	NA	11.4407	NA	9.43345
NA	13.2829	NA	21.6186	NA	-1.29003	NA	-0.417138	NA	2.77819	NA	10.6871	NA	-0.353307	NA	0.964521	NA	-0.407578	NA	21.1015	NA	12.9977	NA	2.29978	NA	13.0056	NA	11.1241
NA	-0.675708	NA	0.451033	NA	-1.08533	NA	-0.85549	NA	-0.343015	NA	-0.524952	NA	0.201301	NA	-1.17127	NA	-0.407578	NA	-0.0491381	NA	-0.010919	NA	-0.595106	NA	-0.556596	NA	-0.710422
NA	-0.675708	NA	1.96816	NA	0.961626	NA	0.459566	NA	2.04379	NA	2.15962	NA	0.339953	NA	-0.377977	NA	-0.407578	NA	2.30093	NA	0.892456	NA	0.562849	NA	1.00828	NA	-0.710422
NA	-0.675708	NA	1.46245	NA	-1.29003	NA	-1.07467	NA	1.67659	NA	0.856815	NA	0.478605	NA	0.0491811	NA	-0.407578	NA	-0.552724	NA	-0.733619	NA	-0.595106	NA	-0.556596	NA	-0.710422
NA	0.1144	NA	-0.271411	NA	0.142842	NA	0.24039	NA	1.12579	NA	-0.130162	NA	1.03321	NA	-1.17127	NA	-0.407578	NA	-0.384862	NA	-0.552944	NA	-0.595106	NA	-0.556596	NA	-0.0341641
NA	0.37777	NA	0.451033	NA	-0.880637	NA	-0.636314	NA	-0.159415	NA	0.462025	NA	-1.04657	NA	-1.65945	NA	0.854484	NA	-0.552724	NA	-0.733619	NA	-0.595106	NA	-0.556596	NA	0.980223
NA	-0.675708	NA	-0.199167	NA	-0.471245	NA	1.11709	NA	-0.159415	NA	-0.682869	NA	-1.04657	NA	-0.377977	NA	-0.407578	NA	-0.552724	NA	-0.733619	NA	-0.595106	NA	-0.556596	NA	-0.710422
NA	0.37777	NA	0.595522	NA	-0.675941	NA	-1.29384	NA	0.0241853	NA	0.817336	NA	-0.630611	NA	-1.53741	NA	-0.407578	NA	0.118724	NA	-0.372269	NA	-0.595106	NA	-0.556596	NA	-0.0341641
NA	-0.675708	NA	0.2343	NA	-0.880637	NA	-1.07467	NA	0.574985	NA	-0.130162	NA	1.17186	NA	0.0491811	NA	-0.407578	NA	-0.552724	NA	-0.733619	NA	-0.595106	NA	-0.556596	NA	-0.710422
NA	-0.675708	NA	0.884499	NA	-0.266549	NA	-0.85549	NA	0.0241853	NA	0.817336	NA	-0.769263	NA	-0.255932	NA	-0.407578	NA	-0.552724	NA	-0.733619	NA	-0.595106	NA	-0.556596	NA	-0.710422
NA	-0.148969	NA	0.956743	NA	-0.0618533	NA	0.0212139	NA	0.391385	NA	1.48848	NA	-0.353307	NA	1.20861	NA	0.854484	NA	-0.552724	NA	-0.733619	NA	-0.595106	NA	-0.556596	NA	-0.372293
NA	-0.675708	NA	-0.560389	NA	-0.675941	NA	0.678742	NA	-0.159415	NA	-0.445994	NA	1.72647	NA	1.02554	NA	-0.407578	NA	-0.552724	NA	-0.733619	NA	-0.595106	NA	-0.556596	NA	-0.710422
NA	-0.675708	NA	-0.126922	NA	2.59919	NA	0.459566	NA	-0.159415	NA	-0.64339	NA	-0.0760033	NA	-0.744113	NA	-0.407578	NA	-0.552724	NA	-0.733619	NA	-0.595106	NA	-0.556596	NA	-0.710422
NA	0.1144	NA	-0.0546779	NA	1.57571	NA	0.0212139	NA	0.391385	NA	-0.406515	NA	0.0626487	NA	-0.805136	NA	-0.407578	NA	-0.552724	NA	-0.733619	NA	-0.595106	NA	-0.556596	NA	0.303965
NA	-0.675708	NA	-0.560389	NA	-1.08533	NA	-0.636314	NA	-0.343015	NA	-1.07766	NA	0.617257	NA	0.72043	NA	-0.407578	NA	-0.552724	NA	-0.733619	NA	-0.595106	NA	-0.556596	NA	-0.710422
NA	0.37777	NA	-0.343655	NA	0.142842	NA	-0.636314	NA	-1.07742	NA	0.0277547	NA	0.339953	NA	0.537362	NA	-0.407578	NA	-0.217	NA	1.97651	NA	1.7208	NA	1.00828	NA	0.980223
NA	0.37777	NA	-0.4159	NA	0.347538	NA	-0.417138	NA	-0.526615	NA	-0.0117244	NA	-0.214655	NA	0.537362	NA	0.854484	NA	2.13307	NA	3.96393	NA	1.7208	NA	3.61639	NA	-0.372293
NA	0.641139	NA	0.0898109	NA	0.961626	NA	1.11709	NA	0.758586	NA	0.0672337	NA	-0.353307	NA	-1.04923	NA	-0.407578	NA	-0.552724	NA	-0.733619	NA	-0.595106	NA	-0.556596	NA	1.31835
NA	1.16788	NA	0.812255	NA	0.961626	NA	2.8705	NA	2.96179	NA	1.60692	NA	2.69704	NA	-0.0118415	NA	-0.407578	NA	0.286586	NA	-0.191594	NA	-0.0161283	NA	0.486652	NA	0.980223
NA	0.904509	NA	0.378788	NA	-0.0618533	NA	1.11709	NA	0.942186	NA	0.106713	NA	0.339953	NA	2.06293	NA	-0.407578	NA	-0.217	NA	0.531106	NA	-0.0161283	NA	0.486652	NA	0.303965
NA	-0.675708	NA	0.0175665	NA	1.16632	NA	-1.29384	NA	0.207785	NA	-0.327557	NA	0.0626487	NA	0.171226	NA	-0.407578	NA	-0.0491381	NA	-0.191594	NA	0.562849	NA	-0.0349719	NA	-0.710422
NA	-0.148969	NA	-0.271411	NA	0.142842	NA	0.678742	NA	-0.343015	NA	-0.367036	NA	-0.907915	NA	-1.41536	NA	-0.407578	NA	0.118724	NA	-0.010919	NA	0.562849	NA	-0.556596	NA	-0.710422
NA	0.904509	NA	1.10123	NA	-0.266549	NA	-0.197962	NA	1.49299	NA	0.975253	NA	2.00378	NA	1.20861	NA	-0.407578	NA	0.958034	NA	1.79583	NA	2.29978	NA	2.05152	NA	1.31835
NA	0.904509	NA	1.24572	NA	-0.880637	NA	0.24039	NA	-0.343015	NA	2.79129	NA	-0.214655	NA	3.28338	NA	-0.407578	NA	0.62231	NA	0.711781	NA	-0.595106	NA	1.00828	NA	0.980223
NA	-0.675708	NA	0.0898109	NA	-0.471245	NA	0.0212139	NA	1.30939	NA	0.146192	NA	1.03321	NA	-1.04923	NA	-0.407578	NA	0.118724	NA	0.350431	NA	0.562849	NA	-0.556596	NA	-0.710422
NA	-0.675708	NA	-0.92161	NA	-1.29003	NA	-1.29384	NA	-1.07742	NA	-1.55141	NA	-1.46252	NA	-1.90354	NA	-0.407578	NA	-0.552724	NA	-0.733619	NA	-0.595106	NA	-0.556596	NA	-0.710422
NA	-0.675708	NA	-0.92161	NA	-1.29003	NA	-1.29384	NA	-1.07742	NA	-1.59089	NA	-1.18522	NA	-2.08661	NA	-0.407578	NA	-0.552724	NA	-0.733619	NA	-0.595106	NA	-0.556596	NA	-0.710422
NA	-0.675708	NA	-0.92161	NA	-1.29003	NA	-1.29384	NA	-1.07742	NA	-1.59089	NA	-1.46252	NA	-2.02559	NA	-0.407578	NA	-0.552724	NA	-0.733619	NA	-0.595106	NA	-0.556596	NA	0.642094
NA	-0.675708	NA	-0.92161	NA	-1.29003	NA	-1.29384	NA	-1.07742	NA	-1.59089	NA	-1.46252	NA	-2.20866	NA	-0.407578	NA	-0.552724	NA	-0.733619	NA	-0.595106	NA	-0.556596	NA	-0.710422
NA	-0.675708	NA	-0.92161	NA	-1.29003	NA	-1.29384	NA	-1.07742	NA	-1.59089	NA	-1.46252	NA	-2.14763	NA	-0.407578	NA	-0.552724	NA	-0.733619	NA	-0.595106	NA	-0.556596	NA	-0.710422
NA	-0.675708	NA	-0.92161	NA	-1.29003	NA	-1.29384	NA	-1.07742	NA	-1.59089	NA	-1.04657	NA	-1.65945	NA	-0.407578	NA	-0.552724	NA	-0.733619	NA	-0.595106	NA	-0.556596	NA	-0.710422
NA	-0.675708	NA	-0.92161	NA	-1.29003	NA	-1.29384	NA	-1.07742	NA	-1.59089	NA	-1.46252	NA	-2.14763	NA	-0.407578	NA	-0.552724	NA	-0.733619	NA	-0.595106	NA	-0.556596	NA	-0.710422
NA	-0.675708	NA	-0.92161	NA	-1.29003	NA	-1.29384	NA	-1.07742	NA	-1.59089	NA	-1.04657	NA	-1.90354	NA	-0.407578	NA	-0.552724	NA	-0.733619	NA	-0.595106	NA	-0.556596	NA	-0.710422
NA	-0.675708	NA	-0.92161	NA	-1.29003	NA	-1.29384	NA	-1.07742	NA	-1.59089	NA	-1.46252	NA	-2.20866	NA	-0.407578	NA	-0.552724	NA	-0.733619	NA	-0.595106	NA	-0.556596	NA	-0.710422
NA	-0.675708	NA	-0.92161	NA	-1.29003	NA	-1.29384	NA	-1.07742	NA	-1.59089	NA	-1.04657	NA	-1.84252	NA	-0.407578	NA	-0.552724	NA	-0.733619	NA	-0.595106	NA	-0.556596	NA	-0.710422
NA	-0.675708	NA	-0.92161	NA	-1.29003	NA	-1.29384	NA	-1.07742	NA	-1.43297	NA	-1.46252	NA	-1.7815	NA	-0.407578	NA	-0.217	NA	0.531106	NA	1.14183	NA	-0.556596	NA	0.303965
NA	-0.675708	NA	-0.92161	NA	-1.29003	NA	-1.29384	NA	-1.07742	NA	-1.59089	NA	-1.46252	NA	-2.14763	NA	-0.407578	NA	-0.552724	NA	-0.733619	NA	-0.595106	NA	-0.556596	NA	-0.710422
NA	-0.675708	NA	-0.92161	NA	-1.29003	NA	-1.29384	NA	-1.07742	NA	-1.59089	NA	-1.46252	NA	-2.14763	NA	-0.407578	NA	-0.552724	NA	-0.733619	NA	-0.595106	NA	-0.556596	NA	-0.710422
NA	-0.675708	NA	-0.92161	NA	-1.29003	NA	-1.29384	NA	-1.07742	NA	-1.59089	NA	-1.46252	NA	-1.96457	NA	-0.407578	NA	-0.552724	NA	-0.733619	NA	-0.595106	NA	-0.556596	NA	-0.710422
NA	-0.675708	NA	-0.92161	NA	-1.29003	NA	-1.29384	NA	-1.07742	NA	-1.59089	NA	-1.04657	NA	-1.90354	NA	-0.407578	NA	-0.552724	NA	-0.733619	NA	-0.595106	NA	-0.556596	NA	-0.710422
NA	-0.675708	NA	-0.92161	NA	-1.29003	NA	-1.29384	NA	-1.07742	NA	-1.59089	NA	-1.46252	NA	-2.14763	NA	-0.407578	NA	-0.552724	NA	-0.733619	NA	-0.595106	NA	-0.556596	NA	-0.710422
NA	-0.675708	NA	-0.92161	NA	-1.29003	NA	-1.29384	NA	-1.07742	NA	-1.59089	NA	-1.46252	NA	-2.20866	NA	-0.407578	NA	-0.552724	NA	-0.733619	NA	-0.595106	NA	-0.556596	NA	-0.710422
NA	-0.675708	NA	-0.92161	NA	-1.29003	NA	-1.29384	NA	-1.07742	NA	-1.59089	NA	-1.46252	NA	-2.02559	NA	-0.407578	NA	-0.552724	NA	-0.733619	NA	-0.595106	NA	-0.556596	NA	-0.710422
NA	-0.675708	NA	-0.92161	NA	-1.29003	NA	-1.29384	NA	-1.07742	NA	-1.59089	NA	-1.46252	NA	-2.14763	NA	-0.407578	NA	-0.552724	NA	-0.733619	NA	-0.595106	NA	-0.556596	NA	-0.710422
NA	-0.675708	NA	-0.92161	NA	-1.29003	NA	-1.29384	NA	-1.07742	NA	-1.59089	NA	-1.46252	NA	-1.96457	NA	-0.407578	NA	-0.552724	NA	-0.733619	NA	-0.595106	NA	-0.556596	NA	-0.710422
NA	-0.675708	NA	-0.92161	NA	-1.29003	NA	-1.29384	NA	-1.07742	NA	-1.59089	NA	-1.46252	NA	-1.7815	NA	-0.407578	NA	-0.552724	NA	-0.733619	NA	-0.595106	NA	-0.556596	NA	-0.710422
NA	-0.675708	NA	-0.632633	NA	4.85085	NA	1.11709	NA	0.0241853	NA	0.619941	NA	-0.214655	NA	0.842475	NA	-0.407578	NA	0.454448	NA	-0.010919	NA	-0.595106	NA	1.00828	NA	-0.710422
NA	-0.675708	NA	-0.343655	NA	0.961626	NA	0.897918	NA	0.574985	NA	-0.169641	NA	0.755909	NA	0.171226	NA	-0.407578	NA	0.62231	NA	0.531106	NA	-0.0161283	NA	-0.556596	NA	-0.710422
NA	-0.675708	NA	-0.632633	NA	-1.29003	NA	-1.07467	NA	-0.526615	NA	-1.15662	NA	-0.0760033	NA	0.598385	NA	-0.407578	NA	-0.552724	NA	-0.733619	NA	-0.595106	NA	-0.556596	NA	-0.710422
NA	-0.675708	NA	-0.777122	NA	-0.0618533	NA	-0.197962	NA	-0.893815	NA	-0.840785	NA	-0.769263	NA	-0.68309	NA	-0.407578	NA	-0.552724	NA	-0.733619	NA	-0.595106	NA	-0.556596	NA	-0.710422
NA	-0.675708	NA	0.812255	NA	1.9851	NA	0.678742	NA	-0.159415	NA	0.580462	NA	0.0626487	NA	0.171226	NA	-0.407578	NA	0.286586	NA	1.25381	NA	0.562849	NA	0.486652	NA	-0.710422
NA	-0.675708	NA	1.5347	NA	0.75693	NA	3.30885	NA	2.04379	NA	3.46243	NA	1.17186	NA	1.94088	NA	-0.407578	NA	2.30093	NA	2.33785	NA	1.7208	NA	0.486652	NA	-0.710422
NA	-0.675708	NA	1.24572	NA	-0.266549	NA	-1.29384	NA	2.77819	NA	2.35702	NA	1.17186	NA	0.659407	NA	-0.407578	NA	-0.217	NA	0.350431	NA	0.562849	NA	1.00828	NA	-0.710422
NA	0.904509	NA	-0.0546779	NA	0.142842	NA	1.77462	NA	0.942186	NA	-0.0906826	NA	0.617257	NA	0.47634	NA	-0.407578	NA	-0.552724	NA	-0.733619	NA	-0.595106	NA	-0.556596	NA	-0.372293
NA	-0.675708	NA	1.46245	NA	1.57571	NA	1.11709	NA	2.59459	NA	1.25161	NA	0.617257	NA	-0.622068	NA	-0.407578	NA	1.29376	NA	0.531106	NA	-0.595106	NA	0.486652	NA	-0.710422
NA	0.37777	NA	-0.4159	NA	1.37102	NA	1.11709	NA	-0.159415	NA	0.856815	NA	1.44917	NA	1.33066	NA	4.64067	NA	-0.552724	NA	-0.733619	NA	-0.595106	NA	-0.556596	NA	0.642094
NA	-0.675708	NA	0.162055	NA	0.142842	NA	3.74721	NA	-0.526615	NA	0.65942	NA	-0.907915	NA	-0.622068	NA	-0.407578	NA	1.29376	NA	1.07313	NA	0.562849	NA	-0.0349719	NA	-0.710422
NA	0.37777	NA	0.162055	NA	2.1898	NA	0.459566	NA	-0.710215	NA	0.777857	NA	-1.04657	NA	-0.744113	NA	-0.407578	NA	-0.552724	NA	-0.733619	NA	-0.595106	NA	-0.556596	NA	0.642094
NA	-0.675708	NA	-0.704877	NA	-0.266549	NA	1.77462	NA	-1.07742	NA	0.856815	NA	-1.46252	NA	0.171226	NA	-0.407578	NA	-0.552724	NA	-0.733619	NA	-0.595106	NA	-0.556596	NA	-0.710422
NA	0.37777	NA	0.451033	NA	1.9851	NA	1.11709	NA	0.574985	NA	0.65942	NA	0.201301	NA	-0.316955	NA	0.854484	NA	-0.384862	NA	-0.191594	NA	0.562849	NA	-0.556596	NA	0.303965
NA	0.904509	NA	-0.271411	NA	-0.675941	NA	0.0212139	NA	0.574985	NA	0.106713	NA	-0.0760033	NA	-1.23229	NA	-0.407578	NA	-0.552724	NA	-0.733619	NA	-0.595106	NA	-0.556596	NA	2.33274
NA	-0.148969	NA	0.0175665	NA	-1.29003	NA	-1.07467	NA	-0.710215	NA	-0.367036	NA	-0.769263	NA	-0.255932	NA	-0.407578	NA	-0.384862	NA	-0.552944	NA	-0.595106	NA	-0.0349719	NA	0.303965
NA	-0.148969	NA	-0.126922	NA	-0.675941	NA	0.24039	NA	0.758586	NA	-0.288078	NA	2.14243	NA	-0.0118415	NA	-0.407578	NA	-0.384862	NA	-0.733619	NA	-0.595106	NA	-0.556596	NA	0.303965
NA	-0.675708	NA	-0.4159	NA	0.347538	NA	0.0212139	NA	-0.159415	NA	-0.64339	NA	0.339953	NA	-0.0728641	NA	-0.407578	NA	0.118724	NA	-0.010919	NA	-0.595106	NA	0.486652	NA	-0.710422
NA	-0.675708	NA	-0.560389	NA	0.347538	NA	0.0212139	NA	-0.159415	NA	-0.603911	NA	0.755909	NA	0.415317	NA	-0.407578	NA	0.118724	NA	-0.010919	NA	-0.595106	NA	0.486652	NA	-0.710422
NA	0.1144	NA	-0.560389	NA	0.552234	NA	0.459566	NA	-1.07742	NA	-0.169641	NA	-1.46252	NA	-1.47638	NA	-0.407578	NA	-0.0491381	NA	-0.552944	NA	0.562849	NA	-0.0349719	NA	0.980223
NA	0.641139	NA	0.306544	NA	1.37102	NA	-0.417138	NA	-0.710215	NA	0.383066	NA	-0.491959	NA	-0.255932	NA	-0.407578	NA	-0.552724	NA	-0.733619	NA	-0.595106	NA	-0.556596	NA	-0.0341641
NA	-0.675708	NA	-0.560389	NA	-0.0618533	NA	1.9938	NA	-0.343015	NA	0.106713	NA	-0.214655	NA	0.110204	NA	-0.407578	NA	-0.552724	NA	-0.733619	NA	-0.595106	NA	-0.556596	NA	-0.710422
NA	0.641139	NA	0.162055	NA	1.57571	NA	-0.197962	NA	-0.159415	NA	-0.0512035	NA	-0.630611	NA	-0.744113	NA	-0.407578	NA	-0.552724	NA	-0.733619	NA	-0.595106	NA	-0.556596	NA	1.31835
NA	-0.675708	NA	-0.560389	NA	0.961626	NA	0.459566	NA	-0.893815	NA	0.501504	NA	0.478605	NA	3.22236	NA	-0.407578	NA	-0.552724	NA	-0.733619	NA	-0.595106	NA	-0.556596	NA	-0.710422
NA	-0.675708	NA	-0.849366	NA	-0.266549	NA	1.11709	NA	-0.893815	NA	-0.0117244	NA	-0.0760033	NA	0.415317	NA	-0.407578	NA	0.118724	NA	0.350431	NA	-0.595106	NA	1.00828	NA	-0.710422
NA	0.904509	NA	1.67919	NA	-1.08533	NA	-1.07467	NA	2.96179	NA	1.29109	NA	-0.0760033	NA	-0.927181	NA	-0.407578	NA	0.958034	NA	0.169756	NA	-0.0161283	NA	-0.556596	NA	0.303965
NA	-0.675708	NA	-0.343655	NA	2.3945	NA	0.459566	NA	-0.343015	NA	-0.327557	NA	-0.214655	NA	0.171226	NA	-0.407578	NA	0.118724	NA	-0.191594	NA	-0.0161283	NA	-0.556596	NA	-0.710422
NA	0.641139	NA	-0.199167	NA	-1.08533	NA	0.678742	NA	0.942186	NA	-0.367036	NA	0.617257	NA	-0.744113	NA	0.854484	NA	0.958034	NA	0.892456	NA	-0.595106	NA	0.486652	NA	0.642094
NA	-0.412339	NA	1.02899	NA	0.142842	NA	-0.636314	NA	2.04379	NA	1.52796	NA	1.86512	NA	1.20861	NA	-0.407578	NA	-0.384862	NA	-0.552944	NA	0.562849	NA	-0.556596	NA	0.303965
NA	-0.675708	NA	0.812255	NA	-1.29003	NA	-0.636314	NA	-0.159415	NA	0.304108	NA	0.339953	NA	0.415317	NA	-0.407578	NA	0.118724	NA	-0.372269	NA	-0.0161283	NA	-0.0349719	NA	-0.710422
NA	-0.675708	NA	-0.777122	NA	0.961626	NA	0.897918	NA	-1.07742	NA	-0.524952	NA	-0.630611	NA	-0.622068	NA	-0.407578	NA	-0.217	NA	-0.010919	NA	-0.0161283	NA	-0.556596	NA	-0.710422
NA	-0.148969	NA	-0.199167	NA	0.142842	NA	0.0212139	NA	0.391385	NA	-0.485473	NA	0.0626487	NA	1.14759	NA	3.37861	NA	0.286586	NA	0.711781	NA	0.562849	NA	1.00828	NA	0.642094
NA	-0.675708	NA	-0.849366	NA	-0.675941	NA	-1.07467	NA	-0.710215	NA	-1.47245	NA	-0.907915	NA	-1.11025	NA	-0.407578	NA	-0.552724	NA	-0.552944	NA	-0.595106	NA	-0.556596	NA	-0.710422
NA	1.16788	NA	-0.199167	NA	0.347538	NA	-0.417138	NA	-0.710215	NA	-0.564432	NA	-1.32387	NA	-1.23229	NA	-0.407578	NA	0.118724	NA	-0.010919	NA	-0.595106	NA	-0.556596	NA	0.980223
NA	-0.675708	NA	0.0175665	NA	0.347538	NA	-1.07467	NA	0.391385	NA	0.896294	NA	1.03321	NA	0.0491811	NA	-0.407578	NA	1.46162	NA	0.892456	NA	1.14183	NA	-0.556596	NA	-0.710422
NA	0.1144	NA	0.812255	NA	0.961626	NA	1.55545	NA	0.0241853	NA	1.01473	NA	-0.769263	NA	-1.17127	NA	-0.407578	NA	0.454448	NA	0.350431	NA	-0.595106	NA	1.5299	NA	-0.372293
NA	-0.675708	NA	-0.0546779	NA	0.142842	NA	0.24039	NA	-0.159415	NA	-0.0512035	NA	-0.214655	NA	-0.133887	NA	-0.407578	NA	-0.217	NA	-0.552944	NA	-0.595106	NA	-0.556596	NA	-0.710422
NA	0.904509	NA	1.5347	NA	1.37102	NA	0.24039	NA	2.22739	NA	1.68588	NA	-0.0760033	NA	-0.866158	NA	0.854484	NA	0.790172	NA	0.531106	NA	-0.0161283	NA	1.5299	NA	0.642094
NA	0.641139	NA	0.378788	NA	1.57571	NA	0.459566	NA	1.67659	NA	1.09369	NA	1.03321	NA	0.47634	NA	3.37861	NA	-0.552724	NA	-0.733619	NA	-0.595106	NA	-0.556596	NA	-0.710422
NA	-0.675708	NA	-0.560389	NA	-0.675941	NA	-0.417138	NA	-0.526615	NA	-0.288078	NA	0.894561	NA	1.08657	NA	-0.407578	NA	-0.552724	NA	-0.733619	NA	-0.595106	NA	-0.556596	NA	-0.710422
NA	-0.675708	NA	0.595522	NA	0.552234	NA	0.24039	NA	0.391385	NA	0.856815	NA	0.894561	NA	0.110204	NA	-0.407578	NA	-0.384862	NA	-0.372269	NA	-0.0161283	NA	1.00828	NA	-0.710422
NA	0.1144	NA	-0.0546779	NA	0.75693	NA	-0.636314	NA	0.391385	NA	-0.0117244	NA	0.339953	NA	-0.988204	NA	-0.407578	NA	-0.552724	NA	-0.733619	NA	-0.595106	NA	-0.556596	NA	0.642094
NA	-0.675708	NA	0.451033	NA	-1.08533	NA	-0.197962	NA	1.86019	NA	0.738378	NA	2.00378	NA	1.63577	NA	-0.407578	NA	-0.552724	NA	-0.733619	NA	-0.595106	NA	-0.556596	NA	-0.710422
NA	-0.675708	NA	0.812255	NA	-0.266549	NA	-0.417138	NA	-0.710215	NA	0.22515	NA	-1.04657	NA	-1.47638	NA	-0.407578	NA	-0.217	NA	-0.191594	NA	-0.0161283	NA	-0.556596	NA	-0.710422
NA	1.95799	NA	2.54612	NA	0.347538	NA	0.897918	NA	1.67659	NA	1.88327	NA	0.201301	NA	-0.255932	NA	-0.407578	NA	1.29376	NA	0.350431	NA	1.7208	NA	0.486652	NA	2.67087
NA	1.16788	NA	1.10123	NA	-0.0618533	NA	-1.07467	NA	0.758586	NA	0.501504	NA	0.201301	NA	-0.805136	NA	-0.407578	NA	2.46879	NA	0.711781	NA	2.87876	NA	-0.0349719	NA	-0.0341641
NA	0.904509	NA	0.667766	NA	-0.880637	NA	-1.29384	NA	1.86019	NA	-0.130162	NA	0.755909	NA	-0.744113	NA	-0.407578	NA	-0.552724	NA	-0.733619	NA	-0.595106	NA	-0.556596	NA	0.642094
NA	0.641139	NA	0.306544	NA	0.347538	NA	1.11709	NA	-1.07742	NA	0.856815	NA	-1.46252	NA	0.354294	NA	-0.407578	NA	0.286586	NA	-0.552944	NA	0.562849	NA	-0.0349719	NA	0.642094
NA	-0.675708	NA	0.812255	NA	-0.675941	NA	0.678742	NA	2.77819	NA	2.00171	NA	1.17186	NA	0.598385	NA	-0.407578	NA	0.118724	NA	-0.191594	NA	-0.0161283	NA	-0.556596	NA	-0.710422
NA	-0.148969	NA	0.523277	NA	-0.880637	NA	0.0212139	NA	0.207785	NA	0.264629	NA	-0.353307	NA	-0.927181	NA	-0.407578	NA	-0.552724	NA	-0.733619	NA	-0.595106	NA	-0.556596	NA	0.980223
NA	-0.675708	NA	0.2343	NA	0.961626	NA	-0.197962	NA	0.207785	NA	0.935773	NA	-0.214655	NA	-0.0118415	NA	-0.407578	NA	1.1259	NA	0.711781	NA	1.7208	NA	2.57315	NA	-0.710422
NA	-0.148969	NA	0.523277	NA	-1.29003	NA	-1.07467	NA	1.86019	NA	0.422545	NA	0.339953	NA	-1.23229	NA	-0.407578	NA	-0.217	NA	-0.191594	NA	-0.595106	NA	-0.0349719	NA	-0.0341641
NA	-0.675708	NA	0.378788	NA	1.16632	NA	0.459566	NA	0.758586	NA	0.422545	NA	0.0626487	NA	-0.377977	NA	-0.407578	NA	-0.217	NA	-0.191594	NA	-0.0161283	NA	0.486652	NA	-0.710422
NA	0.641139	NA	-0.0546779	NA	-0.471245	NA	-0.417138	NA	1.12579	NA	0.22515	NA	1.03321	NA	-0.0118415	NA	0.854484	NA	-0.0491381	NA	0.169756	NA	-0.0161283	NA	-0.0349719	NA	0.980223
NA	-0.675708	NA	0.162055	NA	-0.675941	NA	1.77462	NA	1.30939	NA	0.264629	NA	1.03321	NA	0.598385	NA	-0.407578	NA	-0.217	NA	-0.010919	NA	-0.595106	NA	-0.556596	NA	-0.710422
NA	-0.675708	NA	0.306544	NA	-0.880637	NA	-1.29384	NA	-0.159415	NA	1.13317	NA	-0.214655	NA	0.0491811	NA	-0.407578	NA	0.454448	NA	-0.372269	NA	-0.595106	NA	0.486652	NA	-0.710422
NA	-0.412339	NA	2.25714	NA	2.1898	NA	1.77462	NA	-0.893815	NA	2.3965	NA	-0.353307	NA	1.81884	NA	3.37861	NA	-0.0491381	NA	1.79583	NA	-0.595106	NA	-0.0349719	NA	-0.710422
NA	0.37777	NA	-0.632633	NA	1.37102	NA	-0.197962	NA	-0.343015	NA	-0.919743	NA	0.0626487	NA	-0.439	NA	-0.407578	NA	-0.552724	NA	-0.733619	NA	-0.595106	NA	-0.556596	NA	1.31835
NA	-0.675708	NA	-0.632633	NA	-0.266549	NA	0.0212139	NA	-0.710215	NA	-0.919743	NA	-0.214655	NA	-0.500023	NA	-0.407578	NA	-0.384862	NA	0.169756	NA	-0.0161283	NA	0.486652	NA	-0.710422
NA	-0.148969	NA	-0.704877	NA	0.142842	NA	-0.85549	NA	-0.343015	NA	-0.603911	NA	-1.18522	NA	-1.23229	NA	-0.407578	NA	-0.552724	NA	-0.733619	NA	-0.595106	NA	-0.556596	NA	-0.0341641
NA	-0.675708	NA	-0.92161	NA	-1.29003	NA	-1.29384	NA	-1.07742	NA	-1.51193	NA	0.617257	NA	0.293272	NA	-0.407578	NA	-0.552724	NA	-0.733619	NA	-0.595106	NA	-0.556596	NA	-0.710422
NA	-0.675708	NA	-0.92161	NA	-1.29003	NA	-0.85549	NA	-0.710215	NA	-1.35401	NA	0.339953	NA	0.171226	NA	-0.407578	NA	-0.552724	NA	-0.733619	NA	-0.595106	NA	-0.556596	NA	-0.710422
NA	-0.675708	NA	-0.92161	NA	-1.29003	NA	-1.29384	NA	-1.07742	NA	-1.59089	NA	0.617257	NA	0.47634	NA	-0.407578	NA	-0.552724	NA	-0.733619	NA	-0.595106	NA	-0.556596	NA	-0.710422
NA	-0.675708	NA	-0.92161	NA	-1.29003	NA	-1.29384	NA	-1.07742	NA	-1.59089	NA	-0.214655	NA	-0.255932	NA	-0.407578	NA	-0.552724	NA	-0.733619	NA	-0.595106	NA	-0.556596	NA	-0.710422
NA	-0.148969	NA	-0.92161	NA	-1.29003	NA	-0.85549	NA	-0.710215	NA	-1.27505	NA	2.41973	NA	0.842475	NA	0.854484	NA	-0.552724	NA	-0.733619	NA	-0.595106	NA	-0.556596	NA	0.303965
NA	-0.148969	NA	-0.92161	NA	-0.880637	NA	-1.29384	NA	-0.893815	NA	-1.23558	NA	0.0626487	NA	-0.0728641	NA	-0.407578	NA	-0.552724	NA	-0.733619	NA	-0.595106	NA	-0.556596	NA	-0.0341641
NA	-0.675708	NA	-0.92161	NA	-1.08533	NA	-0.85549	NA	-1.07742	NA	-1.47245	NA	-0.491959	NA	-0.194909	NA	-0.407578	NA	-0.552724	NA	-0.733619	NA	-0.595106	NA	-0.556596	NA	-0.710422
NA	-0.148969	NA	-0.92161	NA	-1.08533	NA	-0.417138	NA	-0.710215	NA	-1.15662	NA	0.201301	NA	-0.500023	NA	0.854484	NA	-0.552724	NA	-0.733619	NA	-0.595106	NA	-0.556596	NA	0.303965
NA	-0.675708	NA	-0.92161	NA	-1.29003	NA	-1.29384	NA	-1.07742	NA	-1.59089	NA	-0.630611	NA	0.232249	NA	-0.407578	NA	-0.552724	NA	-0.733619	NA	-0.595106	NA	-0.556596	NA	-0.710422
NA	-0.675708	NA	-0.849366	NA	-1.08533	NA	-0.85549	NA	-1.07742	NA	-1.35401	NA	-0.353307	NA	0.110204	NA	-0.407578	NA	-0.552724	NA	-0.733619	NA	-0.595106	NA	-0.556596	NA	-0.710422
NA	-0.675708	NA	-0.92161	NA	-1.08533	NA	-1.07467	NA	-1.07742	NA	-1.43297	NA	-0.769263	NA	-0.561045	NA	0.854484	NA	-0.552724	NA	-0.733619	NA	-0.595106	NA	-0.556596	NA	-0.0341641
NA	-0.675708	NA	0.884499	NA	-1.08533	NA	2.65133	NA	0.391385	NA	0.738378	NA	0.478605	NA	0.354294	NA	-0.407578	NA	-0.0491381	NA	-0.010919	NA	-0.595106	NA	-0.556596	NA	-0.710422
NA	0.641139	NA	1.5347	NA	-1.29003	NA	0.459566	NA	2.77819	NA	0.343587	NA	-0.0760033	NA	-1.59843	NA	-0.407578	NA	-0.217	NA	-0.552944	NA	-0.595106	NA	-0.0349719	NA	-0.372293
NA	-0.675708	NA	0.0175665	NA	1.9851	NA	0.678742	NA	-0.159415	NA	1.21213	NA	-0.491959	NA	2.12395	NA	-0.407578	NA	-0.217	NA	-0.191594	NA	-0.595106	NA	-0.556596	NA	-0.710422
NA	2.48473	NA	0.812255	NA	-0.880637	NA	-0.636314	NA	-1.07742	NA	0.65942	NA	-0.491959	NA	0.598385	NA	-0.407578	NA	0.62231	NA	0.169756	NA	-0.0161283	NA	1.00828	NA	1.99461
NA	0.1144	NA	-0.126922	NA	-0.471245	NA	-1.07467	NA	1.12579	NA	-0.130162	NA	1.03321	NA	-0.561045	NA	-0.407578	NA	-0.552724	NA	-0.733619	NA	-0.595106	NA	-0.556596	NA	0.980223
NA	4.59168	NA	1.96816	NA	1.78041	NA	-0.636314	NA	2.04379	NA	1.6464	NA	1.58782	NA	1.75781	NA	-0.407578	NA	2.80452	NA	0.350431	NA	0.562849	NA	1.00828	NA	3.34713
NA	2.48473	NA	1.39021	NA	-0.0618533	NA	-1.07467	NA	-0.159415	NA	1.09369	NA	1.31052	NA	0.72043	NA	-0.407578	NA	2.13307	NA	2.33785	NA	1.14183	NA	1.00828	NA	3.34713
NA	0.37777	NA	0.162055	NA	0.347538	NA	-0.85549	NA	1.30939	NA	0.777857	NA	0.894561	NA	0.72043	NA	-0.407578	NA	-0.552724	NA	-0.733619	NA	-0.595106	NA	-0.556596	NA	-0.372293
NA	0.641139	NA	0.0175665	NA	2.1898	NA	-0.197962	NA	1.12579	NA	-0.327557	NA	0.755909	NA	-0.988204	NA	0.854484	NA	-0.217	NA	-0.191594	NA	-0.0161283	NA	1.00828	NA	0.303965
NA	0.37777	NA	1.60694	NA	0.552234	NA	0.897918	NA	-1.07742	NA	1.56744	NA	-0.907915	NA	0.781453	NA	2.11655	NA	1.1259	NA	2.33785	NA	1.7208	NA	1.5299	NA	0.642094
NA	-0.675708	NA	-0.632633	NA	-1.08533	NA	0.24039	NA	-0.893815	NA	-0.0906826	NA	-1.04657	NA	-0.927181	NA	-0.407578	NA	-0.552724	NA	-0.733619	NA	-0.595106	NA	-0.556596	NA	-0.710422
NA	0.1144	NA	1.39021	NA	0.552234	NA	0.24039	NA	0.942186	NA	0.856815	NA	0.478605	NA	0.171226	NA	-0.407578	NA	-0.552724	NA	-0.733619	NA	-0.595106	NA	-0.556596	NA	-0.372293
NA	1.16788	NA	0.0898109	NA	-1.08533	NA	-1.29384	NA	0.942186	NA	1.01473	NA	0.339953	NA	-0.439	NA	-0.407578	NA	-0.552724	NA	-0.733619	NA	-0.595106	NA	-0.556596	NA	0.980223
NA	-0.675708	NA	0.0898109	NA	0.142842	NA	-1.29384	NA	-0.159415	NA	-0.169641	NA	0.0626487	NA	0.964521	NA	-0.407578	NA	-0.217	NA	-0.372269	NA	-0.0161283	NA	-0.0349719	NA	-0.710422
NA	-0.675708	NA	-0.343655	NA	-0.675941	NA	0.459566	NA	-1.07742	NA	0.185671	NA	-1.46252	NA	0.903498	NA	-0.407578	NA	-0.552724	NA	-0.733619	NA	-0.595106	NA	-0.556596	NA	-0.710422
NA	2.22136	NA	0.378788	NA	-1.08533	NA	0.0212139	NA	3.32899	NA	1.56744	NA	2.00378	NA	0.293272	NA	-0.407578	NA	0.958034	NA	0.711781	NA	0.562849	NA	1.5299	NA	3.009
NA	0.641139	NA	0.2343	NA	-0.675941	NA	-1.29384	NA	1.49299	NA	0.106713	NA	-0.0760033	NA	-1.35434	NA	-0.407578	NA	1.1259	NA	1.07313	NA	0.562849	NA	-0.556596	NA	0.642094
NA	0.1144	NA	-0.560389	NA	-0.0618533	NA	-0.197962	NA	0.0241853	NA	-0.603911	NA	1.72647	NA	-0.194909	NA	-0.407578	NA	-0.552724	NA	-0.733619	NA	-0.595106	NA	-0.556596	NA	0.303965
NA	-0.675708	NA	-0.560389	NA	-0.675941	NA	-0.197962	NA	-0.343015	NA	-0.722348	NA	-0.214655	NA	-0.133887	NA	-0.407578	NA	-0.552724	NA	-0.733619	NA	-0.595106	NA	-0.556596	NA	-0.710422
NA	-0.675708	NA	-0.632633	NA	-1.29003	NA	1.33627	NA	0.0241853	NA	-0.485473	NA	-0.491959	NA	-1.23229	NA	-0.407578	NA	-0.552724	NA	-0.733619	NA	-0.595106	NA	-0.556596	NA	-0.710422
NA	-0.675708	NA	-0.0546779	NA	-0.266549	NA	0.24039	NA	0.0241853	NA	0.343587	NA	1.86512	NA	1.81884	NA	-0.407578	NA	-0.552724	NA	-0.733619	NA	-0.595106	NA	-0.556596	NA	-0.710422
NA	-0.675708	NA	-0.777122	NA	-0.471245	NA	-0.85549	NA	-1.07742	NA	-0.919743	NA	-0.0760033	NA	0.171226	NA	-0.407578	NA	-0.552724	NA	-0.733619	NA	-0.595106	NA	-0.556596	NA	-0.710422
NA	0.1144	NA	-0.271411	NA	-0.471245	NA	-0.417138	NA	-0.526615	NA	-0.840785	NA	-0.214655	NA	-0.0728641	NA	-0.407578	NA	-0.552724	NA	-0.191594	NA	0.562849	NA	-0.0349719	NA	0.303965
NA	0.1144	NA	-0.560389	NA	-0.266549	NA	-0.417138	NA	-0.343015	NA	-0.919743	NA	-0.0760033	NA	0.842475	NA	2.11655	NA	-0.384862	NA	-0.191594	NA	0.562849	NA	-0.0349719	NA	0.642094
NA	-0.675708	NA	-0.488144	NA	1.57571	NA	0.678742	NA	1.12579	NA	-0.485473	NA	0.617257	NA	-0.744113	NA	-0.407578	NA	-0.552724	NA	-0.733619	NA	-0.595106	NA	-0.556596	NA	-0.710422
NA	-0.148969	NA	0.2343	NA	-0.675941	NA	-1.29384	NA	0.0241853	NA	0.343587	NA	0.478605	NA	0.110204	NA	-0.407578	NA	-0.552724	NA	-0.733619	NA	-0.595106	NA	-0.556596	NA	0.303965
NA	-0.675708	NA	-0.0546779	NA	-0.471245	NA	-0.417138	NA	0.207785	NA	-0.0906826	NA	0.617257	NA	-0.194909	NA	-0.407578	NA	-0.552724	NA	-0.733619	NA	-0.595106	NA	-0.556596	NA	-0.710422
NA	-0.675708	NA	-0.4159	NA	0.347538	NA	0.24039	NA	0.207785	NA	-0.445994	NA	-0.0760033	NA	-0.744113	NA	-0.407578	NA	-0.217	NA	-0.372269	NA	-0.595106	NA	-0.556596	NA	-0.710422
NA	0.1144	NA	-0.199167	NA	-0.471245	NA	0.897918	NA	0.391385	NA	-0.0512035	NA	0.201301	NA	-0.866158	NA	-0.407578	NA	-0.384862	NA	-0.372269	NA	-0.0161283	NA	-0.556596	NA	1.31835
NA	-0.675708	NA	-0.92161	NA	-0.675941	NA	-0.197962	NA	-0.343015	NA	-0.840785	NA	0.478605	NA	-0.500023	NA	-0.407578	NA	-0.552724	NA	-0.733619	NA	-0.595106	NA	-0.556596	NA	-0.710422
NA	2.7481	NA	0.956743	NA	-0.675941	NA	-0.417138	NA	1.30939	NA	0.580462	NA	2.55838	NA	0.537362	NA	-0.407578	NA	-0.552724	NA	-0.733619	NA	-0.595106	NA	-0.556596	NA	0.642094
NA	0.37777	NA	-0.4159	NA	-0.880637	NA	0.678742	NA	-0.526615	NA	-1.03818	NA	0.339953	NA	-0.439	NA	0.854484	NA	-0.0491381	NA	1.07313	NA	-0.595106	NA	1.00828	NA	1.65648
NA	-0.675708	NA	-0.271411	NA	-0.0618533	NA	-0.197962	NA	-1.07742	NA	-0.801306	NA	0.339953	NA	0.47634	NA	-0.407578	NA	-0.0491381	NA	-0.191594	NA	-0.595106	NA	-0.0349719	NA	-0.710422
NA	-0.675708	NA	-0.777122	NA	-0.675941	NA	-1.07467	NA	-0.893815	NA	-1.35401	NA	-0.630611	NA	-0.68309	NA	-0.407578	NA	-0.552724	NA	-0.733619	NA	-0.595106	NA	-0.556596	NA	-0.710422
NA	-0.675708	NA	-0.632633	NA	-0.0618533	NA	-0.636314	NA	-0.893815	NA	-0.761827	NA	-0.907915	NA	-0.988204	NA	-0.407578	NA	-0.552724	NA	-0.733619	NA	-0.595106	NA	-0.556596	NA	-0.710422
NA	0.1144	NA	-0.4159	NA	-1.08533	NA	-0.197962	NA	0.574985	NA	-0.722348	NA	0.478605	NA	1.02554	NA	-0.407578	NA	0.118724	NA	0.350431	NA	-0.595106	NA	0.486652	NA	0.642094
NA	-0.675708	NA	-0.271411	NA	-0.880637	NA	-1.07467	NA	0.207785	NA	0.22515	NA	1.31052	NA	0.171226	NA	-0.407578	NA	-0.384862	NA	-0.010919	NA	-0.0161283	NA	-0.0349719	NA	-0.710422
NA	-0.148969	NA	-0.632633	NA	-0.880637	NA	-0.197962	NA	-0.710215	NA	-0.998701	NA	-0.0760033	NA	2.97827	NA	-0.407578	NA	-0.552724	NA	-0.733619	NA	-0.595106	NA	-0.556596	NA	-0.372293
NA	-0.675708	NA	-0.92161	NA	-1.29003	NA	-0.85549	NA	-0.710215	NA	-1.27505	NA	-0.630611	NA	-1.17127	NA	-0.407578	NA	-0.552724	NA	-0.733619	NA	-0.595106	NA	-0.556596	NA	-0.710422
NA	-0.675708	NA	-0.92161	NA	-0.675941	NA	-1.07467	NA	-0.710215	NA	-0.959222	NA	-0.491959	NA	0.72043	NA	-0.407578	NA	-0.552724	NA	-0.733619	NA	-0.595106	NA	-0.556596	NA	-0.710422
NA	-0.675708	NA	-0.560389	NA	-0.266549	NA	-0.417138	NA	-0.710215	NA	-0.840785	NA	-0.907915	NA	-0.805136	NA	-0.407578	NA	-0.552724	NA	-0.733619	NA	-0.595106	NA	-0.556596	NA	-0.710422
NA	-0.148969	NA	-0.488144	NA	-0.880637	NA	-1.07467	NA	-0.343015	NA	-0.20912	NA	0.478605	NA	0.47634	NA	-0.407578	NA	-0.217	NA	0.350431	NA	0.562849	NA	-0.556596	NA	-0.372293
NA	0.1144	NA	-0.343655	NA	-0.880637	NA	0.24039	NA	-0.526615	NA	-0.840785	NA	0.617257	NA	-0.439	NA	0.854484	NA	-0.0491381	NA	-0.191594	NA	-0.0161283	NA	-0.0349719	NA	-0.0341641
NA	0.37777	NA	-0.343655	NA	-0.266549	NA	1.11709	NA	-0.343015	NA	-0.406515	NA	-0.630611	NA	-1.11025	NA	-0.407578	NA	-0.384862	NA	-0.191594	NA	-0.0161283	NA	-0.556596	NA	1.31835
NA	-0.675708	NA	0.378788	NA	-0.675941	NA	1.55545	NA	-0.526615	NA	0.185671	NA	-0.0760033	NA	-0.500023	NA	-0.407578	NA	-0.552724	NA	-0.733619	NA	-0.595106	NA	-0.556596	NA	-0.710422
NA	0.1144	NA	-0.271411	NA	1.37102	NA	0.0212139	NA	0.207785	NA	0.343587	NA	0.894561	NA	0.110204	NA	-0.407578	NA	0.958034	NA	0.711781	NA	0.562849	NA	-0.556596	NA	-0.0341641
NA	-0.675708	NA	-0.632633	NA	-0.675941	NA	-0.197962	NA	-0.343015	NA	-0.327557	NA	1.17186	NA	0.0491811	NA	-0.407578	NA	0.454448	NA	0.711781	NA	-0.595106	NA	-0.556596	NA	-0.710422
NA	0.904509	NA	0.595522	NA	-1.08533	NA	-1.07467	NA	-0.343015	NA	-0.0906826	NA	-0.353307	NA	-0.988204	NA	-0.407578	NA	-0.552724	NA	-0.733619	NA	-0.595106	NA	-0.556596	NA	1.99461
NA	-0.675708	NA	-0.343655	NA	0.142842	NA	1.33627	NA	-1.07742	NA	-0.682869	NA	-1.18522	NA	-0.805136	NA	-0.407578	NA	-0.217	NA	-0.552944	NA	-0.595106	NA	-0.0349719	NA	-0.710422
NA	-0.675708	NA	0.2343	NA	-0.471245	NA	-0.85549	NA	-0.893815	NA	-0.0512035	NA	-0.769263	NA	1.51372	NA	-0.407578	NA	-0.217	NA	0.711781	NA	2.87876	NA	2.57315	NA	-0.710422
NA	0.1144	NA	-0.126922	NA	-0.880637	NA	-1.29384	NA	0.0241853	NA	-0.603911	NA	-0.769263	NA	-2.02559	NA	-0.407578	NA	-0.552724	NA	-0.733619	NA	-0.595106	NA	-0.556596	NA	0.980223
NA	0.641139	NA	-0.343655	NA	-1.08533	NA	-0.417138	NA	-0.159415	NA	0.501504	NA	-0.0760033	NA	1.87986	NA	-0.407578	NA	-0.0491381	NA	-0.010919	NA	-0.595106	NA	-0.0349719	NA	-0.0341641
NA	0.37777	NA	-0.271411	NA	-0.0618533	NA	0.678742	NA	-0.710215	NA	0.106713	NA	-0.769263	NA	0.659407	NA	0.854484	NA	-0.552724	NA	-0.733619	NA	-0.595106	NA	-0.556596	NA	1.31835
NA	-0.675708	NA	0.451033	NA	0.75693	NA	1.33627	NA	0.574985	NA	1.25161	NA	-0.491959	NA	0.354294	NA	-0.407578	NA	0.286586	NA	0.169756	NA	-0.0161283	NA	-0.556596	NA	-0.710422
NA	-0.675708	NA	0.667766	NA	0.75693	NA	0.897918	NA	0.942186	NA	1.13317	NA	1.86512	NA	0.842475	NA	-0.407578	NA	1.29376	NA	2.33785	NA	4.03671	NA	1.5299	NA	-0.710422
NA	0.904509	NA	0.306544	NA	0.552234	NA	-0.417138	NA	-0.710215	NA	0.383066	NA	1.72647	NA	1.26963	NA	-0.407578	NA	-0.552724	NA	-0.733619	NA	-0.595106	NA	-0.556596	NA	0.642094
NA	-0.675708	NA	-0.199167	NA	0.552234	NA	3.30885	NA	0.574985	NA	-0.288078	NA	-0.0760033	NA	-0.744113	NA	-0.407578	NA	0.118724	NA	-0.191594	NA	-0.0161283	NA	0.486652	NA	-0.710422
NA	-0.675708	NA	0.74001	NA	1.9851	NA	1.33627	NA	2.22739	NA	0.817336	NA	-0.491959	NA	-1.65945	NA	-0.407578	NA	0.118724	NA	-0.372269	NA	-0.595106	NA	-0.0349719	NA	-0.710422
NA	0.37777	NA	0.451033	NA	-0.880637	NA	0.0212139	NA	-0.343015	NA	-0.327557	NA	-0.769263	NA	-1.23229	NA	-0.407578	NA	-0.552724	NA	-0.733619	NA	-0.595106	NA	-0.556596	NA	1.31835
NA	0.641139	NA	-0.126922	NA	-1.08533	NA	-0.636314	NA	0.391385	NA	0.0277547	NA	-0.491959	NA	-1.23229	NA	-0.407578	NA	0.286586	NA	-0.552944	NA	-0.595106	NA	-0.0349719	NA	-0.372293
NA	0.1144	NA	0.162055	NA	-0.471245	NA	-0.197962	NA	0.391385	NA	-0.367036	NA	-0.491959	NA	-0.866158	NA	-0.407578	NA	-0.552724	NA	-0.733619	NA	-0.595106	NA	-0.556596	NA	0.642094
NA	-0.675708	NA	-0.0546779	NA	-0.880637	NA	-1.29384	NA	-0.343015	NA	-0.0512035	NA	0.478605	NA	-0.377977	NA	-0.407578	NA	-0.552724	NA	-0.733619	NA	-0.595106	NA	-0.556596	NA	-0.710422
NA	2.48473	NA	1.24572	NA	-0.266549	NA	-0.85549	NA	0.574985	NA	1.88327	NA	-0.214655	NA	0.781453	NA	0.854484	NA	-0.384862	NA	-0.010919	NA	-0.595106	NA	0.486652	NA	3.68525
NA	0.37777	NA	-0.126922	NA	-0.266549	NA	-1.29384	NA	-0.343015	NA	-0.801306	NA	-0.769263	NA	-1.7815	NA	-0.407578	NA	0.454448	NA	-0.372269	NA	-0.595106	NA	0.486652	NA	0.303965
NA	-0.675708	NA	-0.343655	NA	0.347538	NA	0.678742	NA	-0.343015	NA	-0.130162	NA	-0.630611	NA	-0.316955	NA	-0.407578	NA	-0.0491381	NA	0.169756	NA	-0.595106	NA	-0.0349719	NA	-0.710422
NA	-0.675708	NA	0.956743	NA	-0.0618533	NA	-1.29384	NA	0.942186	NA	-0.0117244	NA	0.0626487	NA	-0.194909	NA	-0.407578	NA	0.118724	NA	0.350431	NA	0.562849	NA	-0.0349719	NA	-0.710422
NA	0.37777	NA	1.75143	NA	0.552234	NA	-0.417138	NA	-0.526615	NA	1.21213	NA	-1.04657	NA	-1.04923	NA	-0.407578	NA	-0.552724	NA	-0.733619	NA	-0.595106	NA	-0.556596	NA	0.642094
NA	-0.148969	NA	-0.0546779	NA	0.961626	NA	1.11709	NA	0.942186	NA	0.264629	NA	0.755909	NA	-0.68309	NA	-0.407578	NA	0.454448	NA	0.892456	NA	-0.0161283	NA	-0.0349719	NA	0.642094
NA	-0.675708	NA	0.523277	NA	-0.471245	NA	1.9938	NA	-0.343015	NA	1.09369	NA	-0.630611	NA	0.842475	NA	-0.407578	NA	-0.552724	NA	-0.733619	NA	-0.595106	NA	-0.556596	NA	-0.710422
NA	-0.675708	NA	0.0175665	NA	0.347538	NA	-0.636314	NA	1.12579	NA	-0.0117244	NA	1.17186	NA	-0.622068	NA	-0.407578	NA	-0.552724	NA	-0.733619	NA	-0.595106	NA	-0.556596	NA	-0.710422
NA	-0.148969	NA	0.74001	NA	-0.880637	NA	1.55545	NA	1.30939	NA	0.146192	NA	-0.630611	NA	-1.53741	NA	-0.407578	NA	-0.0491381	NA	-0.372269	NA	-0.595106	NA	-0.0349719	NA	0.980223
NA	0.641139	NA	0.812255	NA	0.347538	NA	0.459566	NA	3.51259	NA	0.422545	NA	-0.353307	NA	-1.65945	NA	-0.407578	NA	1.1259	NA	-0.010919	NA	0.562849	NA	-0.556596	NA	-0.0341641
NA	-0.148969	NA	0.523277	NA	-0.880637	NA	-1.29384	NA	1.67659	NA	0.817336	NA	1.44917	NA	0.110204	NA	-0.407578	NA	-0.384862	NA	-0.552944	NA	-0.0161283	NA	-0.0349719	NA	0.303965
NA	-0.675708	NA	-0.704877	NA	-1.08533	NA	0.0212139	NA	-0.526615	NA	-0.406515	NA	-0.630611	NA	-0.988204	NA	-0.407578	NA	-0.0491381	NA	-0.191594	NA	-0.0161283	NA	0.486652	NA	-0.710422
NA	-0.675708	NA	0.162055	NA	-1.29003	NA	-0.85549	NA	0.391385	NA	0.383066	NA	-0.769263	NA	-1.41536	NA	-0.407578	NA	0.62231	NA	-0.010919	NA	-0.0161283	NA	-0.0349719	NA	-0.710422
NA	-0.675708	NA	0.451033	NA	-0.0618533	NA	-0.417138	NA	0.207785	NA	0.856815	NA	-0.214655	NA	-0.255932	NA	-0.407578	NA	-0.384862	NA	-0.010919	NA	-0.595106	NA	-0.556596	NA	-0.710422
NA	0.37777	NA	0.162055	NA	-0.675941	NA	0.678742	NA	1.30939	NA	0.540983	NA	1.86512	NA	-0.0118415	NA	0.854484	NA	-0.552724	NA	-0.733619	NA	-0.595106	NA	-0.556596	NA	-0.0341641
NA	-0.675708	NA	1.10123	NA	-1.29003	NA	-1.29384	NA	-0.159415	NA	2.12015	NA	-0.491959	NA	-1.04923	NA	-0.407578	NA	-0.552724	NA	-0.733619	NA	-0.595106	NA	-0.556596	NA	-0.710422
NA	1.95799	NA	1.96816	NA	-1.08533	NA	-1.29384	NA	0.942186	NA	0.856815	NA	-0.907915	NA	-1.65945	NA	-0.407578	NA	3.47596	NA	0.169756	NA	0.562849	NA	-0.556596	NA	2.67087
NA	1.69462	NA	0.162055	NA	1.16632	NA	-1.29384	NA	0.207785	NA	0.462025	NA	0.0626487	NA	-0.805136	NA	-0.407578	NA	0.118724	NA	-0.372269	NA	-0.0161283	NA	-0.0349719	NA	1.99461
NA	0.37777	NA	0.378788	NA	-0.471245	NA	0.0212139	NA	2.04379	NA	1.05421	NA	0.755909	NA	-0.255932	NA	-0.407578	NA	0.454448	NA	-0.010919	NA	0.562849	NA	-0.556596	NA	0.642094
NA	-0.675708	NA	-0.632633	NA	-0.471245	NA	-0.636314	NA	0.0241853	NA	-0.919743	NA	0.894561	NA	0.110204	NA	-0.407578	NA	-0.384862	NA	-0.372269	NA	-0.595106	NA	-0.556596	NA	-0.710422
NA	-0.675708	NA	-0.777122	NA	0.347538	NA	-0.197962	NA	0.0241853	NA	-0.367036	NA	-0.0760033	NA	0.354294	NA	-0.407578	NA	-0.552724	NA	-0.733619	NA	-0.595106	NA	-0.556596	NA	-0.710422
NA	-0.675708	NA	-0.704877	NA	-0.471245	NA	1.11709	NA	-0.893815	NA	-0.959222	NA	0.201301	NA	0.47634	NA	-0.407578	NA	-0.552724	NA	-0.733619	NA	-0.595106	NA	-0.556596	NA	-0.710422
NA	-0.675708	NA	-0.849366	NA	-1.29003	NA	0.897918	NA	-0.893815	NA	-0.880264	NA	-0.353307	NA	0.598385	NA	-0.407578	NA	-0.552724	NA	-0.733619	NA	-0.595106	NA	-0.556596	NA	-0.710422
NA	-0.675708	NA	1.31797	NA	-1.29003	NA	0.897918	NA	0.758586	NA	0.896294	NA	0.894561	NA	-0.0118415	NA	-0.407578	NA	0.118724	NA	-0.010919	NA	-0.0161283	NA	-0.0349719	NA	-0.710422
NA	-0.675708	NA	-0.271411	NA	-0.471245	NA	-0.636314	NA	-0.343015	NA	-0.761827	NA	-0.907915	NA	-0.133887	NA	-0.407578	NA	0.286586	NA	-0.552944	NA	-0.595106	NA	-0.556596	NA	-0.710422
NA	-0.675708	NA	-0.271411	NA	-0.675941	NA	-0.197962	NA	-1.07742	NA	-0.485473	NA	-1.04657	NA	0.232249	NA	-0.407578	NA	-0.552724	NA	0.350431	NA	-0.0161283	NA	-0.0349719	NA	-0.710422
NA	0.1144	NA	-0.199167	NA	-0.880637	NA	-1.07467	NA	-0.159415	NA	-0.64339	NA	-0.769263	NA	-1.90354	NA	-0.407578	NA	-0.552724	NA	-0.733619	NA	-0.595106	NA	-0.556596	NA	0.980223
NA	-0.675708	NA	-0.126922	NA	-1.29003	NA	-0.85549	NA	0.207785	NA	0.422545	NA	2.83569	NA	2.7952	NA	-0.407578	NA	-0.552724	NA	-0.733619	NA	-0.595106	NA	-0.556596	NA	-0.710422
NA	0.1144	NA	-0.271411	NA	-0.880637	NA	-1.07467	NA	-1.07742	NA	-0.603911	NA	-1.18522	NA	-1.7815	NA	0.854484	NA	-0.552724	NA	-0.733619	NA	-0.595106	NA	-0.556596	NA	1.31835
NA	1.43125	NA	-0.199167	NA	0.552234	NA	0.897918	NA	-0.710215	NA	-0.485473	NA	-1.32387	NA	0.232249	NA	-0.407578	NA	1.1259	NA	1.07313	NA	1.7208	NA	-0.556596	NA	0.980223
NA	-0.675708	NA	-0.488144	NA	-0.675941	NA	-0.636314	NA	-0.343015	NA	-0.840785	NA	0.478605	NA	-0.439	NA	-0.407578	NA	-0.552724	NA	-0.733619	NA	-0.595106	NA	-0.556596	NA	-0.710422
NA	0.1144	NA	-0.126922	NA	0.142842	NA	-0.636314	NA	1.30939	NA	1.05421	NA	1.72647	NA	2.7952	NA	-0.407578	NA	1.79734	NA	4.1446	NA	2.87876	NA	1.00828	NA	0.303965
NA	-0.675708	NA	-0.704877	NA	-0.266549	NA	0.0212139	NA	-0.893815	NA	-0.603911	NA	0.201301	NA	1.39168	NA	-0.407578	NA	-0.552724	NA	-0.733619	NA	-0.595106	NA	-0.556596	NA	-0.710422
NA	0.1144	NA	0.667766	NA	0.75693	NA	1.55545	NA	0.942186	NA	0.422545	NA	0.894561	NA	-0.0728641	NA	-0.407578	NA	0.62231	NA	0.531106	NA	0.562849	NA	1.00828	NA	-0.710422
NA	-0.675708	NA	-0.271411	NA	-0.266549	NA	-1.07467	NA	-1.07742	NA	-0.248599	NA	-1.46252	NA	0.659407	NA	-0.407578	NA	-0.552724	NA	-0.733619	NA	-0.595106	NA	-0.556596	NA	-0.710422
NA	0.641139	NA	-0.343655	NA	0.961626	NA	-0.197962	NA	0.0241853	NA	-0.761827	NA	-0.353307	NA	-0.805136	NA	0.854484	NA	0.118724	NA	-0.010919	NA	0.562849	NA	1.5299	NA	0.303965
NA	0.641139	NA	0.0175665	NA	-0.880637	NA	-0.636314	NA	0.0241853	NA	1.17265	NA	0.478605	NA	1.75781	NA	-0.407578	NA	0.118724	NA	0.350431	NA	0.562849	NA	0.486652	NA	0.642094
NA	-0.148969	NA	-0.4159	NA	-0.675941	NA	0.24039	NA	-0.526615	NA	-0.64339	NA	-0.0760033	NA	-0.866158	NA	-0.407578	NA	-0.552724	NA	-0.733619	NA	-0.595106	NA	-0.556596	NA	0.303965
NA	-0.148969	NA	-0.704877	NA	-0.675941	NA	-1.29384	NA	-0.526615	NA	-1.1961	NA	-0.0760033	NA	-0.133887	NA	-0.407578	NA	-0.217	NA	-0.191594	NA	-0.0161283	NA	-0.0349719	NA	-0.372293
NA	-0.148969	NA	0.0898109	NA	0.961626	NA	0.24039	NA	3.14539	NA	0.817336	NA	2.28108	NA	-0.316955	NA	0.854484	NA	-0.552724	NA	-0.733619	NA	-0.595106	NA	-0.556596	NA	0.642094
NA	0.1144	NA	-0.271411	NA	-0.675941	NA	0.459566	NA	0.391385	NA	-0.130162	NA	1.58782	NA	0.903498	NA	0.854484	NA	1.1259	NA	2.6992	NA	1.14183	NA	2.57315	NA	0.303965
NA	-0.675708	NA	-0.704877	NA	-1.29003	NA	-1.07467	NA	0.391385	NA	-0.761827	NA	-0.353307	NA	-0.377977	NA	-0.407578	NA	-0.552724	NA	-0.733619	NA	-0.595106	NA	-0.556596	NA	-0.710422
NA	1.69462	NA	1.46245	NA	-1.29003	NA	-1.07467	NA	2.96179	NA	-0.248599	NA	-0.769263	NA	-1.96457	NA	-0.407578	NA	-0.552724	NA	-0.733619	NA	-0.595106	NA	-0.556596	NA	-0.372293
NA	0.1144	NA	2.47388	NA	1.37102	NA	0.678742	NA	2.04379	NA	1.25161	NA	-0.353307	NA	-0.927181	NA	-0.407578	NA	1.1259	NA	-0.010919	NA	0.562849	NA	0.486652	NA	0.642094
NA	-0.675708	NA	1.89592	NA	-0.880637	NA	-1.07467	NA	2.59459	NA	2.43598	NA	0.755909	NA	-0.133887	NA	-0.407578	NA	-0.552724	NA	-0.733619	NA	-0.595106	NA	-0.556596	NA	-0.710422
NA	0.904509	NA	0.378788	NA	-0.471245	NA	-0.197962	NA	0.758586	NA	-0.169641	NA	0.0626487	NA	-0.255932	NA	-0.407578	NA	0.454448	NA	0.892456	NA	-0.0161283	NA	1.5299	NA	1.65648
NA	-0.675708	NA	0.956743	NA	-1.08533	NA	-0.197962	NA	0.574985	NA	1.76483	NA	-0.214655	NA	-0.0728641	NA	-0.407578	NA	2.13307	NA	0.892456	NA	2.87876	NA	0.486652	NA	-0.710422
NA	2.7481	NA	0.162055	NA	-1.29003	NA	1.77462	NA	0.574985	NA	2.00171	NA	-0.630611	NA	-0.622068	NA	0.854484	NA	0.454448	NA	0.169756	NA	-0.0161283	NA	-0.556596	NA	1.99461
NA	2.7481	NA	0.884499	NA	0.552234	NA	-1.29384	NA	0.574985	NA	1.13317	NA	-0.353307	NA	-1.41536	NA	-0.407578	NA	-0.217	NA	-0.733619	NA	-0.0161283	NA	-0.556596	NA	2.33274
NA	0.904509	NA	0.523277	NA	-1.29003	NA	-0.85549	NA	-0.710215	NA	-0.20912	NA	-0.630611	NA	-0.988204	NA	-0.407578	NA	-0.552724	NA	-0.733619	NA	-0.595106	NA	-0.556596	NA	0.980223
NA	-0.675708	NA	-0.199167	NA	1.37102	NA	0.459566	NA	1.67659	NA	0.264629	NA	1.72647	NA	0.415317	NA	-0.407578	NA	-0.217	NA	-0.191594	NA	-0.595106	NA	0.486652	NA	-0.710422
NA	1.16788	NA	0.162055	NA	-0.266549	NA	-0.417138	NA	-0.159415	NA	2.35702	NA	-0.214655	NA	-0.255932	NA	-0.407578	NA	-0.0491381	NA	-0.372269	NA	-0.595106	NA	-0.556596	NA	0.642094
NA	0.1144	NA	2.1849	NA	-0.880637	NA	0.897918	NA	2.77819	NA	1.56744	NA	0.894561	NA	-0.194909	NA	-0.407578	NA	-0.552724	NA	-0.733619	NA	-0.595106	NA	-0.556596	NA	-0.372293
NA	0.641139	NA	0.523277	NA	-0.675941	NA	-0.197962	NA	0.207785	NA	0.304108	NA	-1.32387	NA	-1.65945	NA	2.11655	NA	0.454448	NA	-0.010919	NA	0.562849	NA	-0.0349719	NA	2.33274
NA	0.37777	NA	-0.343655	NA	-0.266549	NA	0.897918	NA	-0.526615	NA	-0.248599	NA	-0.353307	NA	0.232249	NA	-0.407578	NA	0.118724	NA	0.711781	NA	1.7208	NA	0.486652	NA	0.980223
NA	-0.675708	NA	0.884499	NA	-0.880637	NA	-0.636314	NA	0.574985	NA	0.975253	NA	0.0626487	NA	-0.622068	NA	-0.407578	NA	2.30093	NA	-0.010919	NA	1.14183	NA	0.486652	NA	-0.710422
NA	1.95799	NA	0.595522	NA	-0.471245	NA	0.24039	NA	0.207785	NA	0.0277547	NA	0.0626487	NA	-1.23229	NA	2.11655	NA	-0.552724	NA	-0.733619	NA	-0.595106	NA	-0.556596	NA	0.980223
NA	-0.675708	NA	0.378788	NA	-0.675941	NA	-1.29384	NA	-0.159415	NA	0.0672337	NA	-1.04657	NA	0.47634	NA	-0.407578	NA	-0.552724	NA	-0.733619	NA	-0.595106	NA	-0.556596	NA	-0.710422
NA	0.904509	NA	-0.0546779	NA	-0.471245	NA	-0.636314	NA	-1.07742	NA	-0.248599	NA	-1.46252	NA	-0.805136	NA	-0.407578	NA	-0.217	NA	0.169756	NA	-0.595106	NA	-0.556596	NA	0.642094
NA	0.904509	NA	0.2343	NA	0.347538	NA	-0.417138	NA	-0.159415	NA	-0.524952	NA	-1.04657	NA	-1.53741	NA	-0.407578	NA	-0.384862	NA	-0.552944	NA	-0.0161283	NA	-0.0349719	NA	1.65648
NA	0.37777	NA	-0.271411	NA	-0.675941	NA	-1.29384	NA	-0.710215	NA	-0.0906826	NA	-1.32387	NA	-0.316955	NA	-0.407578	NA	1.46162	NA	3.96393	NA	4.61569	NA	-0.556596	NA	-0.0341641
NA	0.904509	NA	1.10123	NA	-1.29003	NA	0.0212139	NA	2.41099	NA	-0.0906826	NA	0.894561	NA	-0.805136	NA	-0.407578	NA	-0.552724	NA	-0.733619	NA	-0.595106	NA	-0.556596	NA	0.980223
NA	0.1144	NA	-0.560389	NA	1.57571	NA	0.459566	NA	-0.526615	NA	0.185671	NA	0.201301	NA	0.293272	NA	0.854484	NA	-0.384862	NA	-0.191594	NA	-0.595106	NA	-0.0349719	NA	-0.0341641
NA	0.37777	NA	-0.4159	NA	2.1898	NA	0.897918	NA	0.758586	NA	-0.603911	NA	0.0626487	NA	-0.866158	NA	-0.407578	NA	0.118724	NA	0.350431	NA	-0.0161283	NA	-0.0349719	NA	0.642094
NA	0.904509	NA	0.74001	NA	-0.880637	NA	2.65133	NA	1.12579	NA	2.08067	NA	0.894561	NA	0.354294	NA	-0.407578	NA	1.79734	NA	0.531106	NA	1.14183	NA	1.5299	NA	0.303965
NA	-0.675708	NA	-0.126922	NA	-0.266549	NA	1.77462	NA	-0.343015	NA	-0.327557	NA	0.0626487	NA	-0.316955	NA	-0.407578	NA	-0.552724	NA	-0.733619	NA	-0.595106	NA	-0.556596	NA	-0.710422
NA	-0.675708	NA	-0.0546779	NA	-0.266549	NA	1.11709	NA	0.207785	NA	0.580462	NA	-0.630611	NA	1.02554	NA	-0.407578	NA	0.62231	NA	-0.010919	NA	-0.0161283	NA	-0.0349719	NA	-0.710422
NA	1.16788	NA	-0.0546779	NA	0.961626	NA	-0.636314	NA	0.207785	NA	1.48848	NA	0.894561	NA	1.14759	NA	-0.407578	NA	1.1259	NA	1.07313	NA	-0.0161283	NA	3.09477	NA	1.65648
NA	0.904509	NA	-0.271411	NA	0.75693	NA	0.678742	NA	0.758586	NA	0.304108	NA	-0.630611	NA	-1.41536	NA	-0.407578	NA	0.118724	NA	-0.552944	NA	-0.595106	NA	-0.0349719	NA	0.303965
NA	-0.675708	NA	0.162055	NA	1.37102	NA	-0.197962	NA	0.942186	NA	0.540983	NA	0.478605	NA	-0.500023	NA	-0.407578	NA	1.1259	NA	0.350431	NA	-0.595106	NA	-0.556596	NA	-0.710422
NA	-0.675708	NA	0.0898109	NA	0.75693	NA	0.24039	NA	-0.526615	NA	-0.0906826	NA	-0.630611	NA	-1.53741	NA	-0.407578	NA	-0.552724	NA	-0.733619	NA	-0.595106	NA	-0.556596	NA	-0.710422
NA	-0.675708	NA	1.10123	NA	-0.471245	NA	0.24039	NA	-0.710215	NA	-0.0117244	NA	-0.353307	NA	-0.927181	NA	-0.407578	NA	0.118724	NA	-0.010919	NA	0.562849	NA	-0.0349719	NA	-0.710422
NA	-0.675708	NA	-0.560389	NA	0.552234	NA	-0.197962	NA	0.207785	NA	-0.445994	NA	0.0626487	NA	0.537362	NA	-0.407578	NA	-0.552724	NA	-0.733619	NA	-0.595106	NA	-0.556596	NA	-0.710422
NA	-0.675708	NA	0.0175665	NA	3.00858	NA	0.678742	NA	0.391385	NA	1.09369	NA	0.894561	NA	2.36804	NA	-0.407578	NA	0.118724	NA	-0.010919	NA	-0.595106	NA	0.486652	NA	-0.710422
NA	-0.675708	NA	-0.632633	NA	-0.471245	NA	-1.07467	NA	-0.893815	NA	-0.406515	NA	0.201301	NA	0.903498	NA	-0.407578	NA	-0.217	NA	-0.372269	NA	-0.595106	NA	-0.0349719	NA	-0.710422
NA	0.1144	NA	-0.343655	NA	0.961626	NA	1.33627	NA	-0.526615	NA	-0.603911	NA	0.0626487	NA	-0.744113	NA	-0.407578	NA	-0.384862	NA	0.169756	NA	-0.595106	NA	-0.0349719	NA	0.303965
NA	0.1144	NA	-0.343655	NA	-1.08533	NA	-0.417138	NA	0.207785	NA	0.383066	NA	-0.0760033	NA	-0.744113	NA	-0.407578	NA	-0.552724	NA	-0.733619	NA	-0.595106	NA	-0.556596	NA	0.303965
NA	-0.148969	NA	-0.199167	NA	-0.0618533	NA	-0.417138	NA	0.207785	NA	-0.445994	NA	0.478605	NA	-0.622068	NA	-0.407578	NA	0.454448	NA	0.711781	NA	0.562849	NA	2.05152	NA	-0.710422
NA	-0.675708	NA	-0.4159	NA	-0.0618533	NA	-0.417138	NA	0.207785	NA	-0.564432	NA	1.72647	NA	0.72043	NA	-0.407578	NA	-0.552724	NA	-0.733619	NA	-0.595106	NA	-0.556596	NA	-0.710422
NA	-0.675708	NA	0.884499	NA	-1.08533	NA	-0.85549	NA	-1.07742	NA	0.698899	NA	-1.18522	NA	-0.500023	NA	-0.407578	NA	0.118724	NA	-0.191594	NA	-0.0161283	NA	-0.556596	NA	-0.710422
NA	0.1144	NA	1.67919	NA	-0.675941	NA	0.897918	NA	0.574985	NA	1.80431	NA	0.755909	NA	1.39168	NA	-0.407578	NA	1.29376	NA	2.33785	NA	1.7208	NA	0.486652	NA	0.642094
NA	-0.675708	NA	0.378788	NA	-0.880637	NA	1.55545	NA	0.391385	NA	0.422545	NA	0.0626487	NA	-0.439	NA	-0.407578	NA	0.118724	NA	-0.191594	NA	-0.595106	NA	-0.0349719	NA	-0.710422
NA	-0.148969	NA	0.2343	NA	-0.675941	NA	0.897918	NA	1.49299	NA	0.462025	NA	1.72647	NA	0.903498	NA	-0.407578	NA	-0.217	NA	0.711781	NA	0.562849	NA	-0.556596	NA	0.642094
NA	-0.675708	NA	-0.199167	NA	-0.471245	NA	-0.417138	NA	0.0241853	NA	-0.722348	NA	-0.0760033	NA	0.110204	NA	-0.407578	NA	-0.552724	NA	-0.010919	NA	-0.0161283	NA	0.486652	NA	-0.710422
NA	-0.675708	NA	-0.199167	NA	0.347538	NA	0.0212139	NA	-0.893815	NA	0.185671	NA	-0.0760033	NA	-0.316955	NA	-0.407578	NA	-0.552724	NA	-0.191594	NA	-0.0161283	NA	-0.556596	NA	-0.710422
NA	0.37777	NA	-0.632633	NA	-0.0618533	NA	-0.85549	NA	0.758586	NA	-0.367036	NA	0.0626487	NA	-0.68309	NA	-0.407578	NA	0.118724	NA	-0.191594	NA	-0.0161283	NA	-0.0349719	NA	1.65648
NA	-0.675708	NA	0.523277	NA	-0.880637	NA	0.24039	NA	-0.159415	NA	2.55442	NA	0.201301	NA	0.659407	NA	-0.407578	NA	-0.552724	NA	-0.733619	NA	-0.595106	NA	-0.556596	NA	-0.710422
NA	-0.148969	NA	0.523277	NA	0.142842	NA	0.678742	NA	-0.710215	NA	1.80431	NA	-0.769263	NA	0.232249	NA	-0.407578	NA	0.62231	NA	0.892456	NA	-0.0161283	NA	0.486652	NA	0.642094
NA	0.1144	NA	0.0175665	NA	0.75693	NA	0.459566	NA	1.67659	NA	0.106713	NA	2.55838	NA	0.537362	NA	-0.407578	NA	-0.0491381	NA	-0.010919	NA	-0.0161283	NA	-0.0349719	NA	-0.0341641
NA	0.1144	NA	0.595522	NA	3.00858	NA	-0.417138	NA	-0.710215	NA	0.383066	NA	-0.630611	NA	-0.68309	NA	-0.407578	NA	-0.384862	NA	-0.010919	NA	0.562849	NA	-0.556596	NA	-0.710422
NA	-0.675708	NA	0.884499	NA	-0.0618533	NA	0.0212139	NA	0.207785	NA	0.0277547	NA	-0.0760033	NA	-1.04923	NA	-0.407578	NA	0.454448	NA	0.711781	NA	-0.0161283	NA	1.00828	NA	-0.710422
NA	-0.675708	NA	0.0898109	NA	-0.880637	NA	-1.29384	NA	-0.159415	NA	0.304108	NA	-1.04657	NA	-0.500023	NA	-0.407578	NA	-0.552724	NA	-0.733619	NA	-0.595106	NA	-0.556596	NA	-0.710422
NA	0.641139	NA	0.2343	NA	-0.880637	NA	-1.07467	NA	-0.710215	NA	0.422545	NA	-1.04657	NA	-1.47638	NA	-0.407578	NA	-0.217	NA	-0.552944	NA	-0.0161283	NA	-0.0349719	NA	1.31835
NA	0.1144	NA	-0.343655	NA	-0.266549	NA	1.33627	NA	-0.710215	NA	-0.64339	NA	-0.0760033	NA	-0.68309	NA	0.854484	NA	0.62231	NA	1.79583	NA	2.29978	NA	1.5299	NA	0.642094
NA	0.37777	NA	0.523277	NA	0.75693	NA	1.33627	NA	0.0241853	NA	0.106713	NA	-0.214655	NA	0.232249	NA	-0.407578	NA	-0.552724	NA	-0.733619	NA	-0.595106	NA	-0.556596	NA	-0.0341641
NA	-0.148969	NA	0.451033	NA	-1.08533	NA	-1.07467	NA	-0.159415	NA	0.343587	NA	-0.491959	NA	-0.805136	NA	-0.407578	NA	-0.552724	NA	-0.733619	NA	-0.595106	NA	-0.556596	NA	-0.372293
NA	0.1144	NA	0.378788	NA	0.961626	NA	0.678742	NA	1.12579	NA	0.0672337	NA	0.894561	NA	-0.927181	NA	-0.407578	NA	-0.384862	NA	-0.191594	NA	-0.595106	NA	1.00828	NA	0.642094
NA	0.1144	NA	0.162055	NA	0.347538	NA	-0.197962	NA	0.207785	NA	0.22515	NA	0.0626487	NA	0.171226	NA	-0.407578	NA	-0.552724	NA	-0.733619	NA	-0.595106	NA	-0.556596	NA	-0.0341641
NA	-0.148969	NA	-0.199167	NA	-0.471245	NA	-0.197962	NA	0.758586	NA	0.343587	NA	-0.0760033	NA	-1.29332	NA	-0.407578	NA	0.454448	NA	-0.010919	NA	-0.0161283	NA	-0.556596	NA	-0.372293
NA	0.641139	NA	-0.632633	NA	-1.29003	NA	-0.85549	NA	-0.343015	NA	-0.130162	NA	-0.491959	NA	-0.439	NA	-0.407578	NA	-0.217	NA	0.169756	NA	-0.595106	NA	-0.556596	NA	0.980223
NA	-0.148969	NA	-0.704877	NA	0.347538	NA	-0.636314	NA	-1.07742	NA	-0.327557	NA	-0.907915	NA	-0.377977	NA	-0.407578	NA	-0.217	NA	-0.010919	NA	-0.595106	NA	-0.556596	NA	-0.0341641
NA	-0.148969	NA	-0.0546779	NA	-0.0618533	NA	0.678742	NA	-0.893815	NA	0.22515	NA	-0.907915	NA	-0.622068	NA	0.854484	NA	0.286586	NA	-0.010919	NA	-0.595106	NA	-0.0349719	NA	-0.710422
NA	-0.675708	NA	0.956743	NA	-1.29003	NA	0.897918	NA	0.207785	NA	0.619941	NA	-1.04657	NA	-0.0118415	NA	-0.407578	NA	-0.552724	NA	-0.733619	NA	-0.595106	NA	-0.556596	NA	-0.710422
NA	1.16788	NA	1.24572	NA	0.75693	NA	1.11709	NA	2.04379	NA	1.05421	NA	0.617257	NA	-0.988204	NA	-0.407578	NA	-0.552724	NA	-0.733619	NA	-0.595106	NA	-0.556596	NA	2.33274
NA	-0.148969	NA	-0.271411	NA	-0.675941	NA	0.897918	NA	-0.343015	NA	0.462025	NA	-0.491959	NA	-0.194909	NA	-0.407578	NA	0.118724	NA	1.25381	NA	-0.0161283	NA	0.486652	NA	-0.372293
NA	0.37777	NA	-0.0546779	NA	-1.29003	NA	-0.636314	NA	0.758586	NA	-0.801306	NA	-0.491959	NA	-1.17127	NA	-0.407578	NA	0.118724	NA	-0.552944	NA	-0.595106	NA	-0.556596	NA	0.303965
NA	0.1144	NA	0.0175665	NA	-1.08533	NA	0.0212139	NA	0.0241853	NA	-0.445994	NA	1.17186	NA	-0.194909	NA	2.11655	NA	0.118724	NA	0.169756	NA	-0.0161283	NA	0.486652	NA	0.303965
NA	-0.148969	NA	0.0175665	NA	0.961626	NA	-0.636314	NA	0.391385	NA	0.146192	NA	0.478605	NA	2.18497	NA	2.11655	NA	0.118724	NA	0.711781	NA	0.562849	NA	2.57315	NA	0.642094
NA	0.641139	NA	0.667766	NA	1.16632	NA	-0.197962	NA	0.0241853	NA	0.106713	NA	-0.630611	NA	-0.500023	NA	-0.407578	NA	-0.384862	NA	-0.372269	NA	-0.595106	NA	0.486652	NA	-0.372293
NA	1.69462	NA	0.306544	NA	0.142842	NA	0.0212139	NA	-0.893815	NA	0.0277547	NA	-0.907915	NA	0.293272	NA	0.854484	NA	-0.0491381	NA	-0.372269	NA	-0.0161283	NA	-0.0349719	NA	1.65648
NA	0.37777	NA	0.306544	NA	-0.0618533	NA	-0.197962	NA	-0.526615	NA	-0.682869	NA	-0.907915	NA	0.598385	NA	-0.407578	NA	-0.552724	NA	-0.733619	NA	-0.595106	NA	-0.556596	NA	-0.0341641
NA	-0.675708	NA	-0.632633	NA	0.552234	NA	-0.197962	NA	-0.893815	NA	-0.445994	NA	-0.214655	NA	1.81884	NA	-0.407578	NA	-0.552724	NA	-0.733619	NA	-0.595106	NA	-0.556596	NA	-0.710422
NA	-0.675708	NA	-0.488144	NA	1.9851	NA	-0.417138	NA	-0.159415	NA	-0.0117244	NA	0.0626487	NA	0.354294	NA	-0.407578	NA	0.118724	NA	0.892456	NA	1.14183	NA	1.5299	NA	-0.710422
NA	-0.675708	NA	-0.777122	NA	-0.880637	NA	-0.636314	NA	-0.710215	NA	-0.761827	NA	-0.214655	NA	-0.0728641	NA	-0.407578	NA	0.286586	NA	-0.010919	NA	0.562849	NA	-0.556596	NA	-0.710422
NA	-0.675708	NA	-0.0546779	NA	1.57571	NA	0.24039	NA	-0.343015	NA	-0.130162	NA	-1.18522	NA	-1.11025	NA	-0.407578	NA	0.118724	NA	0.169756	NA	0.562849	NA	0.486652	NA	-0.710422
NA	1.16788	NA	1.10123	NA	0.347538	NA	-0.636314	NA	-0.893815	NA	0.22515	NA	-0.0760033	NA	2.7952	NA	-0.407578	NA	-0.552724	NA	-0.733619	NA	-0.595106	NA	-0.556596	NA	0.642094
NA	-0.675708	NA	0.378788	NA	2.1898	NA	2.43215	NA	-0.159415	NA	0.462025	NA	-0.491959	NA	0.781453	NA	-0.407578	NA	-0.0491381	NA	-0.733619	NA	-0.595106	NA	-0.0349719	NA	-0.710422
NA	-0.148969	NA	0.0898109	NA	0.347538	NA	0.897918	NA	0.942186	NA	-0.0117244	NA	0.617257	NA	0.0491811	NA	0.854484	NA	-0.552724	NA	-0.733619	NA	-0.595106	NA	0.486652	NA	-0.0341641
NA	0.1144	NA	-0.126922	NA	-1.08533	NA	-0.85549	NA	-0.343015	NA	-1.07766	NA	-0.0760033	NA	0.232249	NA	-0.407578	NA	-0.552724	NA	-0.733619	NA	-0.595106	NA	-0.556596	NA	-0.0341641
NA	-0.675708	NA	-0.632633	NA	-0.675941	NA	-0.197962	NA	-0.526615	NA	-0.880264	NA	-1.04657	NA	-0.500023	NA	-0.407578	NA	-0.552724	NA	-0.733619	NA	-0.595106	NA	-0.556596	NA	-0.710422
NA	-0.148969	NA	0.0175665	NA	-1.29003	NA	0.897918	NA	1.86019	NA	-0.406515	NA	2.83569	NA	0.47634	NA	0.854484	NA	-0.217	NA	-0.372269	NA	-0.0161283	NA	-0.556596	NA	-0.372293
NA	-0.675708	NA	-0.488144	NA	0.142842	NA	0.24039	NA	-0.526615	NA	-0.169641	NA	-0.0760033	NA	0.598385	NA	-0.407578	NA	-0.0491381	NA	0.711781	NA	-0.0161283	NA	-0.556596	NA	-0.710422
NA	-0.675708	NA	-0.849366	NA	0.961626	NA	0.897918	NA	-1.07742	NA	-1.03818	NA	-0.769263	NA	-1.23229	NA	-0.407578	NA	-0.217	NA	-0.733619	NA	-0.595106	NA	-0.0349719	NA	-0.710422
NA	0.1144	NA	-0.704877	NA	1.78041	NA	0.0212139	NA	-0.526615	NA	-0.0117244	NA	-0.353307	NA	1.14759	NA	-0.407578	NA	0.454448	NA	1.07313	NA	0.562849	NA	-0.556596	NA	0.303965
NA	-0.675708	NA	-0.704877	NA	-0.266549	NA	-0.636314	NA	-0.710215	NA	-0.64339	NA	-1.32387	NA	-1.96457	NA	-0.407578	NA	-0.552724	NA	-0.733619	NA	-0.595106	NA	-0.556596	NA	-0.710422
NA	-0.675708	NA	-0.632633	NA	-0.880637	NA	1.33627	NA	-1.07742	NA	-0.682869	NA	-0.769263	NA	2.18497	NA	-0.407578	NA	-0.217	NA	1.79583	NA	1.7208	NA	0.486652	NA	-0.710422
NA	-0.675708	NA	1.31797	NA	-0.266549	NA	0.678742	NA	1.49299	NA	1.25161	NA	0.201301	NA	-0.133887	NA	-0.407578	NA	-0.552724	NA	-0.733619	NA	-0.595106	NA	-0.556596	NA	-0.710422
NA	0.1144	NA	0.595522	NA	-0.675941	NA	-0.197962	NA	0.758586	NA	0.343587	NA	1.17186	NA	0.110204	NA	-0.407578	NA	0.454448	NA	1.43448	NA	0.562849	NA	-0.556596	NA	0.303965
NA	-0.675708	NA	-0.632633	NA	-0.471245	NA	-1.07467	NA	-0.893815	NA	-1.11714	NA	-0.353307	NA	-0.805136	NA	-0.407578	NA	-0.217	NA	-0.010919	NA	-0.0161283	NA	-0.556596	NA	-0.710422
NA	-0.675708	NA	0.378788	NA	-1.29003	NA	0.0212139	NA	0.207785	NA	0.22515	NA	-0.491959	NA	1.08657	NA	-0.407578	NA	0.118724	NA	0.711781	NA	0.562849	NA	-0.0349719	NA	-0.710422
NA	-0.412339	NA	-0.343655	NA	1.57571	NA	-0.197962	NA	-0.343015	NA	-0.327557	NA	1.44917	NA	1.14759	NA	2.11655	NA	-0.384862	NA	-0.372269	NA	-0.595106	NA	-0.556596	NA	-0.372293
NA	-0.675708	NA	-0.92161	NA	0.347538	NA	-0.197962	NA	-1.07742	NA	-0.880264	NA	-0.353307	NA	-0.68309	NA	-0.407578	NA	-0.552724	NA	-0.372269	NA	-0.595106	NA	-0.556596	NA	-0.710422
NA	-0.675708	NA	0.595522	NA	-0.471245	NA	1.55545	NA	-0.343015	NA	0.896294	NA	-0.214655	NA	0.72043	NA	-0.407578	NA	-0.552724	NA	-0.733619	NA	-0.595106	NA	-0.556596	NA	-0.710422
NA	0.37777	NA	0.378788	NA	0.75693	NA	-0.197962	NA	-0.710215	NA	0.106713	NA	-0.214655	NA	-0.500023	NA	-0.407578	NA	0.790172	NA	0.711781	NA	0.562849	NA	0.486652	NA	0.303965
NA	-0.675708	NA	-0.126922	NA	0.552234	NA	-0.197962	NA	-0.710215	NA	-0.524952	NA	-0.769263	NA	-0.133887	NA	-0.407578	NA	-0.552724	NA	-0.733619	NA	-0.595106	NA	-0.556596	NA	-0.710422
NA	1.95799	NA	0.0898109	NA	-0.880637	NA	-1.29384	NA	-0.710215	NA	-0.327557	NA	-1.32387	NA	-2.02559	NA	-0.407578	NA	0.118724	NA	-0.552944	NA	-0.595106	NA	-0.0349719	NA	0.303965
NA	-0.675708	NA	0.162055	NA	0.347538	NA	0.0212139	NA	1.67659	NA	0.540983	NA	2.41973	NA	0.171226	NA	-0.407578	NA	-0.552724	NA	-0.733619	NA	-0.595106	NA	-0.556596	NA	-0.710422
NA	2.7481	NA	1.82368	NA	-1.29003	NA	-0.417138	NA	1.49299	NA	1.01473	NA	-0.630611	NA	-0.927181	NA	0.854484	NA	0.790172	NA	0.531106	NA	1.14183	NA	0.486652	NA	2.67087
NA	1.16788	NA	0.451033	NA	-1.08533	NA	-0.417138	NA	-0.526615	NA	0.422545	NA	-1.18522	NA	-1.59843	NA	0.854484	NA	0.118724	NA	-0.552944	NA	1.14183	NA	-0.556596	NA	2.67087
NA	0.37777	NA	0.595522	NA	1.9851	NA	1.9938	NA	0.942186	NA	2.79129	NA	0.339953	NA	1.08657	NA	0.854484	NA	1.79734	NA	1.25381	NA	1.14183	NA	2.05152	NA	0.303965
NA	0.1144	NA	-0.271411	NA	0.552234	NA	0.0212139	NA	-1.07742	NA	0.185671	NA	0.201301	NA	0.842475	NA	3.37861	NA	0.118724	NA	0.711781	NA	2.87876	NA	-0.0349719	NA	-0.0341641
NA	-0.412339	NA	-0.488144	NA	-0.471245	NA	-1.07467	NA	-0.710215	NA	-0.880264	NA	1.31052	NA	0.415317	NA	-0.407578	NA	-0.384862	NA	0.169756	NA	-0.595106	NA	0.486652	NA	-0.710422
NA	-0.675708	NA	-0.560389	NA	-0.266549	NA	-0.636314	NA	-0.526615	NA	-0.288078	NA	-1.04657	NA	0.0491811	NA	-0.407578	NA	-0.552724	NA	-0.733619	NA	-0.595106	NA	-0.556596	NA	-0.710422
NA	1.95799	NA	0.0175665	NA	0.142842	NA	-0.417138	NA	-1.07742	NA	1.33056	NA	-1.46252	NA	2.18497	NA	2.11655	NA	-0.0491381	NA	0.350431	NA	-0.595106	NA	-0.0349719	NA	0.303965
NA	1.69462	NA	0.0898109	NA	1.57571	NA	1.33627	NA	0.391385	NA	-0.20912	NA	-0.0760033	NA	1.08657	NA	-0.407578	NA	-0.217	NA	-0.372269	NA	-0.595106	NA	-0.556596	NA	0.980223
NA	0.37777	NA	-0.0546779	NA	-0.675941	NA	1.55545	NA	0.0241853	NA	-0.0117244	NA	-0.630611	NA	-0.439	NA	-0.407578	NA	-0.552724	NA	-0.733619	NA	-0.595106	NA	-0.556596	NA	0.642094
NA	-0.675708	NA	-0.92161	NA	-1.29003	NA	-1.29384	NA	-1.07742	NA	-1.59089	NA	-1.46252	NA	-2.14763	NA	-0.407578	NA	-0.552724	NA	-0.733619	NA	-0.595106	NA	-0.556596	NA	-0.710422
NA	-0.675708	NA	-0.0546779	NA	-1.29003	NA	-0.636314	NA	0.574985	NA	0.0672337	NA	3.25164	NA	1.57475	NA	-0.407578	NA	0.118724	NA	-0.372269	NA	-0.595106	NA	-0.0349719	NA	-0.710422
NA	-0.675708	NA	0.667766	NA	-0.266549	NA	0.459566	NA	0.391385	NA	1.37004	NA	0.617257	NA	0.293272	NA	-0.407578	NA	1.96521	NA	2.6992	NA	4.03671	NA	-0.556596	NA	-0.710422
NA	-0.675708	NA	-0.4159	NA	-0.471245	NA	-0.417138	NA	0.207785	NA	-0.20912	NA	1.31052	NA	1.26963	NA	-0.407578	NA	-0.552724	NA	-0.010919	NA	-0.0161283	NA	0.486652	NA	-0.710422
NA	-0.675708	NA	-0.704877	NA	0.552234	NA	-0.417138	NA	-0.893815	NA	-1.03818	NA	-0.0760033	NA	0.232249	NA	-0.407578	NA	0.118724	NA	0.169756	NA	-0.595106	NA	-0.556596	NA	-0.710422
NA	-0.675708	NA	-0.632633	NA	-0.0618533	NA	0.678742	NA	-0.526615	NA	-0.64339	NA	-0.630611	NA	-0.744113	NA	-0.407578	NA	0.286586	NA	0.531106	NA	0.562849	NA	-0.0349719	NA	-0.710422
NA	-0.148969	NA	-0.560389	NA	-0.0618533	NA	0.24039	NA	-1.07742	NA	-1.03818	NA	-0.769263	NA	0.232249	NA	-0.407578	NA	-0.552724	NA	-0.733619	NA	-0.595106	NA	-0.556596	NA	0.303965
NA	-0.675708	NA	-0.199167	NA	1.37102	NA	0.459566	NA	1.67659	NA	-0.0906826	NA	1.72647	NA	0.598385	NA	-0.407578	NA	-0.552724	NA	-0.552944	NA	-0.0161283	NA	-0.0349719	NA	-0.710422
NA	0.37777	NA	-0.126922	NA	-0.675941	NA	1.55545	NA	-0.159415	NA	-0.20912	NA	0.0626487	NA	-0.255932	NA	-0.407578	NA	-0.552724	NA	-0.733619	NA	-0.595106	NA	-0.556596	NA	0.642094
NA	-0.148969	NA	-0.560389	NA	0.142842	NA	-0.197962	NA	-0.710215	NA	-0.248599	NA	-0.630611	NA	1.63577	NA	0.854484	NA	0.118724	NA	2.87988	NA	3.45774	NA	1.5299	NA	0.303965
NA	-0.675708	NA	-0.271411	NA	2.59919	NA	1.55545	NA	-0.343015	NA	-0.406515	NA	-0.769263	NA	0.110204	NA	-0.407578	NA	-0.552724	NA	-0.733619	NA	-0.595106	NA	-0.556596	NA	-0.710422
NA	-0.675708	NA	0.0175665	NA	-0.675941	NA	0.897918	NA	1.49299	NA	0.501504	NA	2.14243	NA	0.0491811	NA	-0.407578	NA	-0.552724	NA	-0.733619	NA	-0.595106	NA	-0.556596	NA	-0.710422
NA	0.641139	NA	0.595522	NA	0.347538	NA	-0.636314	NA	0.942186	NA	0.501504	NA	0.478605	NA	0.110204	NA	-0.407578	NA	-0.384862	NA	-0.010919	NA	0.562849	NA	-0.556596	NA	0.980223
NA	-0.675708	NA	-0.704877	NA	-0.471245	NA	-0.417138	NA	-0.710215	NA	-0.367036	NA	-0.491959	NA	-0.0118415	NA	-0.407578	NA	-0.217	NA	-0.552944	NA	-0.0161283	NA	-0.0349719	NA	-0.710422
NA	-0.675708	NA	-0.560389	NA	-0.0618533	NA	-0.417138	NA	0.207785	NA	-0.485473	NA	-0.769263	NA	-1.53741	NA	-0.407578	NA	-0.0491381	NA	-0.552944	NA	-0.595106	NA	-0.556596	NA	-0.710422
NA	1.69462	NA	0.2343	NA	-0.471245	NA	-0.636314	NA	0.942186	NA	-0.288078	NA	-1.18522	NA	-1.65945	NA	-0.407578	NA	1.96521	NA	-0.010919	NA	-0.595106	NA	-0.556596	NA	2.67087
NA	-0.412339	NA	-0.199167	NA	0.552234	NA	-0.417138	NA	0.0241853	NA	0.383066	NA	0.0626487	NA	1.08657	NA	-0.407578	NA	-0.217	NA	-0.010919	NA	-0.595106	NA	0.486652	NA	-0.710422
NA	-0.675708	NA	-0.4159	NA	-0.266549	NA	0.24039	NA	-0.343015	NA	-0.722348	NA	-0.630611	NA	-0.133887	NA	-0.407578	NA	-0.552724	NA	-0.733619	NA	-0.595106	NA	-0.556596	NA	-0.710422
NA	-0.148969	NA	-0.0546779	NA	1.37102	NA	0.897918	NA	0.207785	NA	-0.524952	NA	0.0626487	NA	0.110204	NA	-0.407578	NA	0.118724	NA	0.531106	NA	0.562849	NA	1.00828	NA	-0.372293
NA	-0.148969	NA	-0.488144	NA	-1.08533	NA	-0.85549	NA	-0.710215	NA	-0.998701	NA	-0.630611	NA	-0.0728641	NA	0.854484	NA	-0.552724	NA	-0.733619	NA	-0.595106	NA	-0.556596	NA	-0.0341641
NA	-0.148969	NA	-0.777122	NA	-0.266549	NA	0.897918	NA	-0.343015	NA	-0.682869	NA	1.17186	NA	-1.11025	NA	3.37861	NA	-0.552724	NA	-0.733619	NA	-0.595106	NA	-0.556596	NA	0.303965
NA	0.641139	NA	0.0175665	NA	-0.266549	NA	0.24039	NA	0.207785	NA	-0.524952	NA	0.339953	NA	-0.316955	NA	-0.407578	NA	0.286586	NA	-0.191594	NA	-0.595106	NA	-0.556596	NA	-0.372293
NA	0.37777	NA	2.47388	NA	-0.0618533	NA	-0.636314	NA	-1.07742	NA	2.04119	NA	-1.46252	NA	0.354294	NA	-0.407578	NA	0.790172	NA	1.07313	NA	-0.595106	NA	0.486652	NA	1.31835
NA	-0.148969	NA	-0.343655	NA	1.16632	NA	0.24039	NA	-0.343015	NA	-0.288078	NA	0.617257	NA	2.42906	NA	0.854484	NA	0.118724	NA	1.25381	NA	2.87876	NA	-0.0349719	NA	1.31835
NA	-0.675708	NA	-0.92161	NA	-0.266549	NA	0.24039	NA	-1.07742	NA	-0.564432	NA	-1.46252	NA	-0.377977	NA	-0.407578	NA	-0.552724	NA	-0.733619	NA	-0.595106	NA	-0.556596	NA	-0.710422
NA	-0.675708	NA	0.0898109	NA	-0.266549	NA	-0.197962	NA	-0.710215	NA	0.146192	NA	-0.769263	NA	1.08657	NA	-0.407578	NA	0.286586	NA	1.79583	NA	0.562849	NA	0.486652	NA	-0.710422
NA	-0.675708	NA	-0.704877	NA	0.142842	NA	-0.417138	NA	-0.343015	NA	-0.327557	NA	0.478605	NA	0.598385	NA	-0.407578	NA	-0.384862	NA	-0.552944	NA	-0.0161283	NA	-0.556596	NA	-0.710422
NA	-0.675708	NA	-0.777122	NA	-0.471245	NA	-0.85549	NA	-0.710215	NA	-1.11714	NA	-0.769263	NA	0.171226	NA	-0.407578	NA	-0.552724	NA	-0.733619	NA	-0.595106	NA	-0.556596	NA	-0.710422
NA	0.641139	NA	0.162055	NA	-1.08533	NA	-0.636314	NA	-0.710215	NA	-0.64339	NA	-0.353307	NA	-1.11025	NA	-0.407578	NA	1.1259	NA	0.892456	NA	-0.0161283	NA	0.486652	NA	-0.372293
NA	-0.675708	NA	0.0898109	NA	-0.471245	NA	2.21297	NA	0.391385	NA	0.185671	NA	0.339953	NA	0.659407	NA	-0.407578	NA	0.286586	NA	-0.372269	NA	0.562849	NA	-0.556596	NA	-0.710422
NA	-0.148969	NA	-0.632633	NA	-0.266549	NA	0.897918	NA	0.0241853	NA	-0.288078	NA	2.14243	NA	1.63577	NA	0.854484	NA	-0.217	NA	0.169756	NA	1.14183	NA	-0.556596	NA	-0.372293
NA	-0.148969	NA	0.378788	NA	-0.266549	NA	-1.07467	NA	0.391385	NA	1.13317	NA	0.201301	NA	0.0491811	NA	-0.407578	NA	0.790172	NA	1.43448	NA	2.29978	NA	-0.556596	NA	0.980223
NA	-0.675708	NA	-0.704877	NA	-0.675941	NA	-0.417138	NA	-0.526615	NA	-1.27505	NA	-0.630611	NA	-0.439	NA	-0.407578	NA	-0.384862	NA	-0.010919	NA	0.562849	NA	-0.0349719	NA	-0.710422
NA	1.16788	NA	0.378788	NA	-1.29003	NA	-1.29384	NA	-0.710215	NA	0.462025	NA	-0.353307	NA	-0.622068	NA	-0.407578	NA	0.454448	NA	-0.010919	NA	-0.595106	NA	-0.0349719	NA	1.31835
NA	-0.675708	NA	-0.0546779	NA	0.961626	NA	0.0212139	NA	0.391385	NA	0.0277547	NA	2.83569	NA	2.36804	NA	-0.407578	NA	-0.0491381	NA	1.61516	NA	-0.0161283	NA	1.00828	NA	-0.710422
NA	-0.148969	NA	-0.488144	NA	-0.675941	NA	0.678742	NA	-0.526615	NA	-0.406515	NA	0.478605	NA	2.42906	NA	-0.407578	NA	-0.552724	NA	-0.733619	NA	-0.595106	NA	-0.556596	NA	-0.0341641
NA	0.641139	NA	-0.4159	NA	-0.675941	NA	0.897918	NA	-0.893815	NA	-0.248599	NA	-0.907915	NA	-0.866158	NA	-0.407578	NA	-0.384862	NA	-0.552944	NA	-0.595106	NA	-0.0349719	NA	0.303965
NA	-0.675708	NA	-0.343655	NA	0.347538	NA	0.459566	NA	-1.07742	NA	-0.682869	NA	-1.46252	NA	-0.194909	NA	-0.407578	NA	0.118724	NA	0.350431	NA	-0.0161283	NA	0.486652	NA	-0.710422
NA	0.37777	NA	-0.560389	NA	-0.0618533	NA	-0.85549	NA	-0.159415	NA	-0.840785	NA	-0.353307	NA	-0.500023	NA	-0.407578	NA	-0.217	NA	0.350431	NA	-0.595106	NA	0.486652	NA	-0.372293
NA	0.37777	NA	0.162055	NA	-0.0618533	NA	0.678742	NA	-0.710215	NA	-0.564432	NA	0.201301	NA	-0.316955	NA	-0.407578	NA	-0.552724	NA	-0.733619	NA	-0.595106	NA	-0.556596	NA	0.980223
NA	-0.675708	NA	-0.343655	NA	-0.266549	NA	0.678742	NA	-0.893815	NA	-0.406515	NA	-0.0760033	NA	0.47634	NA	-0.407578	NA	-0.384862	NA	-0.010919	NA	-0.595106	NA	-0.556596	NA	-0.710422
NA	0.641139	NA	-0.126922	NA	-0.880637	NA	-1.07467	NA	-0.710215	NA	0.185671	NA	-0.491959	NA	-0.439	NA	-0.407578	NA	-0.552724	NA	-0.733619	NA	-0.595106	NA	-0.556596	NA	0.303965
NA	-0.675708	NA	-0.271411	NA	0.75693	NA	1.33627	NA	-1.07742	NA	-0.0512035	NA	-0.0760033	NA	-0.194909	NA	-0.407578	NA	-0.217	NA	-0.733619	NA	-0.595106	NA	-0.556596	NA	-0.710422
NA	0.37777	NA	1.10123	NA	0.552234	NA	-0.636314	NA	-0.526615	NA	1.6464	NA	-0.769263	NA	-0.805136	NA	-0.407578	NA	2.13307	NA	1.97651	NA	3.45774	NA	1.00828	NA	1.99461
NA	-0.675708	NA	-0.632633	NA	1.37102	NA	1.11709	NA	-1.07742	NA	-0.524952	NA	-0.769263	NA	1.57475	NA	-0.407578	NA	-0.552724	NA	-0.733619	NA	-0.595106	NA	-0.556596	NA	-0.710422
NA	-0.148969	NA	0.162055	NA	0.961626	NA	0.24039	NA	-0.893815	NA	0.22515	NA	-1.04657	NA	0.232249	NA	2.11655	NA	-0.552724	NA	-0.733619	NA	-0.595106	NA	-0.556596	NA	-0.710422
NA	-0.675708	NA	-0.849366	NA	1.37102	NA	0.0212139	NA	-0.893815	NA	-1.03818	NA	-0.769263	NA	1.33066	NA	-0.407578	NA	0.118724	NA	-0.372269	NA	-0.595106	NA	0.486652	NA	-0.710422
NA	-0.675708	NA	-0.4159	NA	-0.880637	NA	-1.07467	NA	-0.526615	NA	-0.919743	NA	-0.353307	NA	1.08657	NA	-0.407578	NA	-0.0491381	NA	0.711781	NA	0.562849	NA	-0.0349719	NA	-0.710422
NA	0.904509	NA	0.884499	NA	0.142842	NA	-1.29384	NA	1.86019	NA	0.698899	NA	1.44917	NA	-1.11025	NA	-0.407578	NA	1.62948	NA	1.25381	NA	0.562849	NA	2.05152	NA	0.642094
NA	-0.675708	NA	-0.704877	NA	-1.29003	NA	-0.636314	NA	-0.526615	NA	-0.406515	NA	0.0626487	NA	-0.133887	NA	-0.407578	NA	-0.552724	NA	-0.372269	NA	-0.595106	NA	-0.0349719	NA	-0.710422
NA	-0.675708	NA	-0.0546779	NA	1.78041	NA	0.0212139	NA	-0.159415	NA	0.22515	NA	1.03321	NA	0.537362	NA	-0.407578	NA	0.118724	NA	-0.010919	NA	0.562849	NA	2.05152	NA	-0.710422
NA	-0.675708	NA	1.31797	NA	-0.266549	NA	-0.85549	NA	0.0241853	NA	1.6464	NA	-0.907915	NA	0.598385	NA	-0.407578	NA	-0.552724	NA	-0.733619	NA	-0.595106	NA	-0.556596	NA	-0.710422
NA	-0.675708	NA	1.46245	NA	0.961626	NA	-0.85549	NA	0.574985	NA	2.12015	NA	0.0626487	NA	1.57475	NA	-0.407578	NA	0.790172	NA	1.25381	NA	2.29978	NA	-0.0349719	NA	-0.710422
NA	0.37777	NA	0.595522	NA	-1.29003	NA	-0.85549	NA	0.758586	NA	0.343587	NA	-0.0760033	NA	-1.53741	NA	-0.407578	NA	-0.217	NA	-0.552944	NA	-0.595106	NA	-0.556596	NA	2.67087
NA	-0.675708	NA	-0.488144	NA	-0.675941	NA	0.459566	NA	0.0241853	NA	-0.130162	NA	-0.769263	NA	-0.68309	NA	-0.407578	NA	-0.552724	NA	-0.733619	NA	-0.595106	NA	-0.556596	NA	-0.710422
NA	-0.675708	NA	-0.777122	NA	-0.675941	NA	-0.417138	NA	-1.07742	NA	-1.47245	NA	-0.769263	NA	-1.23229	NA	-0.407578	NA	-0.384862	NA	-0.552944	NA	-0.595106	NA	-0.0349719	NA	-0.710422
NA	-0.675708	NA	0.2343	NA	-0.880637	NA	0.0212139	NA	-0.343015	NA	0.462025	NA	-1.04657	NA	0.781453	NA	-0.407578	NA	-0.217	NA	-0.552944	NA	-0.0161283	NA	-0.556596	NA	-0.710422
NA	-0.148969	NA	-0.632633	NA	0.961626	NA	-0.85549	NA	-0.710215	NA	-0.801306	NA	-0.630611	NA	-0.316955	NA	-0.407578	NA	-0.0491381	NA	0.531106	NA	0.562849	NA	2.05152	NA	0.642094
NA	0.1144	NA	-0.632633	NA	-0.880637	NA	-0.85549	NA	-0.159415	NA	-0.761827	NA	0.201301	NA	-1.17127	NA	0.854484	NA	-0.0491381	NA	0.169756	NA	-0.0161283	NA	-0.556596	NA	0.980223
NA	-0.675708	NA	-0.0546779	NA	2.59919	NA	0.678742	NA	-0.159415	NA	0.0672337	NA	-0.0760033	NA	0.903498	NA	-0.407578	NA	0.286586	NA	0.350431	NA	-0.595106	NA	-0.556596	NA	-0.710422
NA	-0.148969	NA	-0.488144	NA	-1.29003	NA	-0.417138	NA	-0.159415	NA	-1.07766	NA	-0.630611	NA	-0.866158	NA	-0.407578	NA	-0.552724	NA	-0.733619	NA	-0.595106	NA	-0.556596	NA	0.980223
NA	-0.675708	NA	-0.560389	NA	0.142842	NA	-0.85549	NA	-1.07742	NA	-0.919743	NA	-0.907915	NA	-1.17127	NA	-0.407578	NA	-0.384862	NA	-0.010919	NA	-0.595106	NA	-0.0349719	NA	-0.710422
NA	-0.148969	NA	-0.632633	NA	-0.0618533	NA	-0.197962	NA	0.391385	NA	-0.288078	NA	-0.353307	NA	-1.04923	NA	0.854484	NA	0.118724	NA	0.531106	NA	1.14183	NA	0.486652	NA	0.303965
NA	-0.675708	NA	0.595522	NA	0.347538	NA	1.55545	NA	0.574985	NA	1.92275	NA	1.03321	NA	2.36804	NA	-0.407578	NA	-0.552724	NA	-0.733619	NA	-0.595106	NA	-0.556596	NA	-0.710422
NA	-0.675708	NA	-0.199167	NA	0.552234	NA	1.11709	NA	-0.343015	NA	0.501504	NA	-0.630611	NA	0.415317	NA	-0.407578	NA	-0.0491381	NA	0.350431	NA	-0.0161283	NA	-0.0349719	NA	-0.710422
NA	-0.675708	NA	1.39021	NA	-0.0618533	NA	-0.636314	NA	0.391385	NA	1.25161	NA	-0.491959	NA	-0.133887	NA	-0.407578	NA	0.454448	NA	0.169756	NA	-0.595106	NA	-0.0349719	NA	-0.710422
NA	-0.675708	NA	0.812255	NA	-0.675941	NA	-0.197962	NA	1.67659	NA	1.17265	NA	1.72647	NA	0.110204	NA	-0.407578	NA	-0.552724	NA	-0.733619	NA	-0.595106	NA	-0.556596	NA	-0.710422
NA	-0.675708	NA	-0.271411	NA	-0.471245	NA	-0.417138	NA	0.391385	NA	-0.248599	NA	0.617257	NA	1.26963	NA	-0.407578	NA	0.790172	NA	1.07313	NA	-0.595106	NA	1.5299	NA	-0.710422
NA	-0.675708	NA	-0.199167	NA	1.16632	NA	-0.417138	NA	-0.159415	NA	-0.524952	NA	0.201301	NA	0.0491811	NA	-0.407578	NA	-0.0491381	NA	-0.191594	NA	-0.595106	NA	-0.556596	NA	-0.710422
NA	-0.675708	NA	-0.849366	NA	0.347538	NA	0.0212139	NA	-0.710215	NA	-0.130162	NA	-0.0760033	NA	0.781453	NA	-0.407578	NA	-0.217	NA	-0.010919	NA	0.562849	NA	-0.556596	NA	-0.710422
NA	-0.148969	NA	-0.271411	NA	-1.08533	NA	-0.417138	NA	-0.159415	NA	-0.20912	NA	-0.907915	NA	-1.04923	NA	-0.407578	NA	-0.0491381	NA	-0.552944	NA	-0.595106	NA	-0.556596	NA	0.642094
NA	-0.675708	NA	-0.271411	NA	-0.880637	NA	0.678742	NA	-0.159415	NA	-0.524952	NA	0.0626487	NA	-0.133887	NA	-0.407578	NA	-0.384862	NA	-0.191594	NA	-0.0161283	NA	-0.0349719	NA	-0.710422
NA	0.904509	NA	0.74001	NA	-1.08533	NA	0.0212139	NA	0.758586	NA	0.422545	NA	0.339953	NA	-0.194909	NA	-0.407578	NA	-0.552724	NA	-0.372269	NA	-0.0161283	NA	-0.0349719	NA	1.31835
NA	-0.675708	NA	-0.126922	NA	0.552234	NA	-0.197962	NA	0.0241853	NA	-0.169641	NA	0.478605	NA	0.659407	NA	-0.407578	NA	0.454448	NA	0.531106	NA	-0.0161283	NA	1.5299	NA	-0.710422
NA	-0.148969	NA	-0.343655	NA	0.75693	NA	0.897918	NA	-0.526615	NA	-0.288078	NA	-0.630611	NA	-0.377977	NA	0.854484	NA	-0.552724	NA	-0.733619	NA	-0.595106	NA	-0.556596	NA	-0.0341641
NA	-0.148969	NA	-0.777122	NA	-0.0618533	NA	-0.85549	NA	-1.07742	NA	-1.31453	NA	-0.769263	NA	-0.561045	NA	0.854484	NA	-0.217	NA	0.892456	NA	1.14183	NA	2.05152	NA	0.642094
NA	-0.148969	NA	0.162055	NA	-1.29003	NA	-0.636314	NA	-1.07742	NA	0.619941	NA	-0.769263	NA	0.415317	NA	2.11655	NA	-0.552724	NA	-0.733619	NA	-0.595106	NA	-0.556596	NA	0.642094
NA	0.37777	NA	0.0175665	NA	-0.0618533	NA	0.459566	NA	0.0241853	NA	0.106713	NA	-0.214655	NA	-0.133887	NA	-0.407578	NA	0.286586	NA	0.169756	NA	-0.0161283	NA	0.486652	NA	2.33274
NA	0.1144	NA	2.04041	NA	-1.08533	NA	-1.29384	NA	0.758586	NA	1.13317	NA	-0.491959	NA	-1.29332	NA	-0.407578	NA	-0.552724	NA	-0.733619	NA	-0.595106	NA	-0.556596	NA	-0.0341641
NA	-0.675708	NA	-0.343655	NA	0.75693	NA	0.0212139	NA	-1.07742	NA	0.0672337	NA	-1.04657	NA	0.415317	NA	-0.407578	NA	-0.552724	NA	-0.733619	NA	-0.595106	NA	-0.556596	NA	-0.710422
NA	-0.675708	NA	1.24572	NA	0.961626	NA	1.9938	NA	0.758586	NA	0.817336	NA	0.617257	NA	0.354294	NA	-0.407578	NA	0.118724	NA	-0.010919	NA	1.14183	NA	-0.0349719	NA	-0.710422
NA	0.1144	NA	-0.560389	NA	0.552234	NA	-0.417138	NA	-0.710215	NA	-0.564432	NA	1.44917	NA	0.659407	NA	-0.407578	NA	-0.552724	NA	-0.733619	NA	-0.595106	NA	-0.556596	NA	-0.0341641
NA	-0.675708	NA	-0.560389	NA	0.142842	NA	1.55545	NA	0.391385	NA	0.343587	NA	0.894561	NA	0.171226	NA	-0.407578	NA	-0.217	NA	-0.010919	NA	-0.595106	NA	-0.556596	NA	-0.710422
NA	-0.675708	NA	0.378788	NA	1.78041	NA	-0.417138	NA	0.942186	NA	0.146192	NA	0.755909	NA	-0.805136	NA	-0.407578	NA	-0.217	NA	-0.372269	NA	-0.0161283	NA	-0.556596	NA	-0.710422
NA	-0.675708	NA	-0.704877	NA	1.16632	NA	-1.07467	NA	-0.526615	NA	-0.840785	NA	0.617257	NA	-1.23229	NA	-0.407578	NA	0.62231	NA	-0.010919	NA	0.562849	NA	1.00828	NA	-0.710422
NA	0.641139	NA	-0.271411	NA	-0.266549	NA	-0.417138	NA	-0.159415	NA	-0.130162	NA	0.339953	NA	0.781453	NA	0.854484	NA	0.286586	NA	0.350431	NA	1.14183	NA	0.486652	NA	1.99461
NA	0.37777	NA	-0.126922	NA	0.75693	NA	1.55545	NA	1.49299	NA	1.37004	NA	1.31052	NA	0.47634	NA	-0.407578	NA	1.1259	NA	1.97651	NA	1.14183	NA	0.486652	NA	1.99461
NA	-0.675708	NA	-0.488144	NA	1.37102	NA	-0.417138	NA	-1.07742	NA	-0.0117244	NA	-0.907915	NA	0.72043	NA	-0.407578	NA	-0.217	NA	0.711781	NA	0.562849	NA	-0.0349719	NA	-0.710422
NA	0.641139	NA	-0.199167	NA	-0.675941	NA	0.0212139	NA	0.0241853	NA	-0.761827	NA	0.755909	NA	-0.316955	NA	-0.407578	NA	1.1259	NA	2.51853	NA	4.03671	NA	2.57315	NA	0.980223
NA	-0.675708	NA	-0.704877	NA	0.142842	NA	-0.197962	NA	-0.159415	NA	-0.840785	NA	-0.214655	NA	-1.11025	NA	-0.407578	NA	-0.0491381	NA	-0.552944	NA	-0.595106	NA	-0.0349719	NA	-0.710422
NA	-0.675708	NA	-0.560389	NA	-1.08533	NA	-1.29384	NA	-0.343015	NA	-1.23558	NA	2.97434	NA	-0.744113	NA	-0.407578	NA	-0.0491381	NA	2.51853	NA	2.29978	NA	2.05152	NA	-0.710422
NA	-0.675708	NA	-0.849366	NA	-1.08533	NA	-0.197962	NA	-1.07742	NA	-0.880264	NA	-1.46252	NA	0.47634	NA	-0.407578	NA	-0.552724	NA	-0.733619	NA	-0.595106	NA	-0.556596	NA	-0.710422
NA	1.43125	NA	-0.0546779	NA	-0.675941	NA	-1.07467	NA	-1.07742	NA	-0.761827	NA	-0.907915	NA	-0.439	NA	0.854484	NA	0.118724	NA	0.169756	NA	-0.0161283	NA	1.00828	NA	1.65648
NA	-0.675708	NA	-0.0546779	NA	-0.880637	NA	1.55545	NA	0.942186	NA	1.68588	NA	1.44917	NA	0.964521	NA	-0.407578	NA	0.286586	NA	0.711781	NA	1.14183	NA	0.486652	NA	-0.710422
NA	-0.148969	NA	-0.199167	NA	0.347538	NA	1.9938	NA	1.67659	NA	1.01473	NA	1.17186	NA	-0.0728641	NA	0.854484	NA	0.62231	NA	1.97651	NA	-0.595106	NA	3.61639	NA	0.303965
NA	-0.675708	NA	-0.126922	NA	2.1898	NA	0.897918	NA	-0.526615	NA	-0.0117244	NA	-0.353307	NA	0.0491811	NA	-0.407578	NA	-0.552724	NA	-0.733619	NA	-0.595106	NA	-0.556596	NA	-0.710422
NA	-0.412339	NA	-0.343655	NA	0.142842	NA	-0.197962	NA	-0.710215	NA	-0.603911	NA	-0.769263	NA	0.293272	NA	-0.407578	NA	-0.552724	NA	-0.733619	NA	-0.595106	NA	-0.556596	NA	-0.372293
NA	-0.148969	NA	-0.777122	NA	-0.266549	NA	-1.29384	NA	-1.07742	NA	-1.23558	NA	-0.907915	NA	-0.622068	NA	-0.407578	NA	-0.552724	NA	-0.733619	NA	-0.595106	NA	-0.556596	NA	0.642094
NA	-0.675708	NA	-0.560389	NA	-1.29003	NA	0.0212139	NA	-0.710215	NA	-0.880264	NA	-1.04657	NA	-0.561045	NA	-0.407578	NA	0.286586	NA	-0.010919	NA	1.7208	NA	-0.0349719	NA	-0.710422
NA	-0.675708	NA	0.2343	NA	0.347538	NA	-1.29384	NA	-0.343015	NA	-0.248599	NA	0.339953	NA	0.171226	NA	-0.407578	NA	-0.552724	NA	-0.733619	NA	-0.595106	NA	-0.556596	NA	-0.710422
NA	-0.675708	NA	-0.271411	NA	-0.675941	NA	-0.417138	NA	-0.710215	NA	0.264629	NA	0.755909	NA	0.171226	NA	-0.407578	NA	0.118724	NA	0.350431	NA	-0.0161283	NA	-0.556596	NA	-0.710422
NA	0.37777	NA	0.812255	NA	2.59919	NA	0.0212139	NA	-0.159415	NA	0.856815	NA	-0.630611	NA	-0.0118415	NA	-0.407578	NA	-0.552724	NA	-0.733619	NA	-0.595106	NA	-0.556596	NA	0.642094
NA	-0.675708	NA	-0.777122	NA	1.78041	NA	-0.636314	NA	0.391385	NA	-0.485473	NA	-0.214655	NA	-0.744113	NA	-0.407578	NA	-0.552724	NA	-0.191594	NA	-0.595106	NA	-0.556596	NA	-0.710422
NA	0.641139	NA	0.0898109	NA	-0.0618533	NA	0.459566	NA	-0.159415	NA	-0.248599	NA	-1.04657	NA	-0.439	NA	-0.407578	NA	0.62231	NA	-0.191594	NA	-0.595106	NA	-0.556596	NA	-0.0341641
NA	-0.675708	NA	-0.0546779	NA	-0.471245	NA	-0.417138	NA	0.574985	NA	-0.367036	NA	0.478605	NA	1.02554	NA	-0.407578	NA	0.790172	NA	0.711781	NA	1.14183	NA	-0.556596	NA	-0.710422
NA	-0.675708	NA	-0.777122	NA	-0.675941	NA	-0.636314	NA	-0.710215	NA	-0.959222	NA	-1.32387	NA	-0.744113	NA	-0.407578	NA	-0.552724	NA	-0.372269	NA	-0.595106	NA	-0.556596	NA	-0.710422
NA	0.1144	NA	0.0898109	NA	0.961626	NA	0.24039	NA	-0.343015	NA	0.146192	NA	0.617257	NA	1.08657	NA	0.854484	NA	-0.552724	NA	-0.733619	NA	-0.595106	NA	-0.556596	NA	1.65648
NA	-0.148969	NA	-0.560389	NA	1.57571	NA	-0.85549	NA	-1.07742	NA	-0.288078	NA	-1.18522	NA	-0.255932	NA	2.11655	NA	0.118724	NA	1.61516	NA	1.14183	NA	-0.556596	NA	0.642094
NA	-0.675708	NA	-0.488144	NA	0.961626	NA	1.33627	NA	-0.710215	NA	-0.603911	NA	-0.630611	NA	-0.316955	NA	-0.407578	NA	-0.552724	NA	-0.733619	NA	-0.595106	NA	-0.556596	NA	-0.710422
NA	-0.675708	NA	-0.632633	NA	-1.08533	NA	1.11709	NA	-1.07742	NA	-1.1961	NA	-1.04657	NA	0.171226	NA	-0.407578	NA	-0.552724	NA	-0.733619	NA	-0.595106	NA	-0.556596	NA	-0.710422
NA	-0.675708	NA	-0.849366	NA	-1.29003	NA	0.0212139	NA	-0.893815	NA	-0.761827	NA	-0.769263	NA	0.171226	NA	-0.407578	NA	-0.552724	NA	0.169756	NA	-0.595106	NA	1.00828	NA	-0.710422
NA	-0.675708	NA	-0.632633	NA	-0.471245	NA	0.678742	NA	-0.710215	NA	-0.959222	NA	-0.907915	NA	-1.53741	NA	-0.407578	NA	-0.217	NA	-0.191594	NA	-0.595106	NA	-0.556596	NA	-0.710422
NA	-0.675708	NA	0.378788	NA	-0.675941	NA	-0.636314	NA	-0.526615	NA	0.540983	NA	-0.907915	NA	2.85622	NA	-0.407578	NA	-0.0491381	NA	-0.010919	NA	-0.595106	NA	-0.0349719	NA	-0.710422
NA	0.37777	NA	0.306544	NA	0.347538	NA	1.11709	NA	0.574985	NA	1.56744	NA	-0.630611	NA	-0.255932	NA	-0.407578	NA	-0.0491381	NA	-0.372269	NA	-0.595106	NA	-0.556596	NA	-0.0341641
NA	0.1144	NA	-0.4159	NA	2.3945	NA	0.459566	NA	-0.710215	NA	-0.485473	NA	1.03321	NA	0.598385	NA	0.854484	NA	-0.552724	NA	-0.733619	NA	-0.595106	NA	-0.556596	NA	-0.0341641
NA	5.11842	NA	4.20774	NA	-0.880637	NA	1.55545	NA	8.65339	NA	4.72577	NA	6.57929	NA	1.94088	NA	-0.407578	NA	0.454448	NA	0.531106	NA	1.7208	NA	-0.556596	NA	3.009
NA	-0.675708	NA	-0.343655	NA	-1.29003	NA	-0.85549	NA	1.49299	NA	-0.0906826	NA	1.44917	NA	0.293272	NA	-0.407578	NA	0.454448	NA	0.350431	NA	0.562849	NA	0.486652	NA	-0.710422
NA	-0.148969	NA	1.46245	NA	-1.08533	NA	0.897918	NA	1.49299	NA	0.856815	NA	0.755909	NA	-1.41536	NA	-0.407578	NA	-0.0491381	NA	-0.010919	NA	0.562849	NA	-0.0349719	NA	0.642094
NA	-0.675708	NA	-0.0546779	NA	-0.266549	NA	0.678742	NA	0.574985	NA	0.540983	NA	0.339953	NA	-0.561045	NA	-0.407578	NA	-0.552724	NA	-0.733619	NA	-0.595106	NA	-0.556596	NA	-0.710422
NA	2.22136	NA	0.667766	NA	-1.29003	NA	-1.29384	NA	2.22739	NA	1.01473	NA	0.339953	NA	-1.04923	NA	0.854484	NA	1.1259	NA	-0.010919	NA	1.7208	NA	0.486652	NA	1.99461
NA	-0.675708	NA	-0.704877	NA	-1.29003	NA	-1.29384	NA	-1.07742	NA	-1.27505	NA	-1.32387	NA	-1.90354	NA	-0.407578	NA	-0.552724	NA	-0.733619	NA	-0.595106	NA	-0.556596	NA	-0.710422
NA	-0.675708	NA	-0.849366	NA	-1.08533	NA	-1.07467	NA	-1.07742	NA	-0.919743	NA	-0.907915	NA	-1.11025	NA	-0.407578	NA	-0.552724	NA	-0.733619	NA	-0.595106	NA	-0.556596	NA	-0.710422
NA	-0.675708	NA	-0.92161	NA	-1.29003	NA	-0.85549	NA	-1.07742	NA	-1.51193	NA	-1.46252	NA	-2.14763	NA	-0.407578	NA	-0.552724	NA	-0.733619	NA	-0.595106	NA	-0.556596	NA	-0.710422
NA	-0.675708	NA	-0.92161	NA	-1.29003	NA	-1.29384	NA	-1.07742	NA	-1.59089	NA	-1.46252	NA	-1.47638	NA	-0.407578	NA	-0.552724	NA	-0.733619	NA	-0.595106	NA	-0.556596	NA	-0.710422
NA	-0.675708	NA	-0.92161	NA	-1.29003	NA	-1.07467	NA	-1.07742	NA	-1.51193	NA	-1.46252	NA	-0.439	NA	-0.407578	NA	-0.552724	NA	-0.733619	NA	-0.595106	NA	-0.556596	NA	-0.710422
NA	0.641139	NA	-0.0546779	NA	-0.471245	NA	-0.85549	NA	-0.159415	NA	-0.248599	NA	-0.353307	NA	-0.133887	NA	3.37861	NA	-0.384862	NA	-0.191594	NA	-0.595106	NA	-0.556596	NA	-0.710422
NA	-0.675708	NA	-0.777122	NA	-0.266549	NA	-0.85549	NA	-0.710215	NA	-1.43297	NA	-1.18522	NA	-0.377977	NA	-0.407578	NA	-0.217	NA	-0.372269	NA	0.562849	NA	1.5299	NA	-0.710422
NA	-0.675708	NA	-0.92161	NA	-0.0618533	NA	-0.85549	NA	-1.07742	NA	-1.35401	NA	-1.18522	NA	1.08657	NA	-0.407578	NA	-0.217	NA	-0.372269	NA	-0.595106	NA	-0.556596	NA	-0.710422
NA	-0.412339	NA	-0.849366	NA	0.142842	NA	0.897918	NA	-0.159415	NA	-1.03818	NA	-0.0760033	NA	0.415317	NA	2.11655	NA	-0.552724	NA	-0.733619	NA	-0.595106	NA	-0.556596	NA	0.642094
NA	-0.675708	NA	-0.632633	NA	-0.0618533	NA	0.0212139	NA	-0.343015	NA	-0.840785	NA	-0.491959	NA	-1.04923	NA	-0.407578	NA	0.118724	NA	0.892456	NA	-0.595106	NA	0.486652	NA	-0.710422
NA	-0.675708	NA	-0.126922	NA	-0.675941	NA	0.24039	NA	-0.343015	NA	-0.485473	NA	0.0626487	NA	-0.255932	NA	-0.407578	NA	-0.552724	NA	-0.733619	NA	-0.595106	NA	-0.556596	NA	-0.710422
NA	-0.675708	NA	-0.704877	NA	0.142842	NA	0.678742	NA	-0.893815	NA	-0.880264	NA	-1.18522	NA	0.232249	NA	-0.407578	NA	-0.217	NA	-0.191594	NA	-0.595106	NA	1.00828	NA	-0.710422
NA	0.641139	NA	-0.126922	NA	-1.29003	NA	-1.07467	NA	-0.893815	NA	-0.603911	NA	-0.769263	NA	-0.805136	NA	-0.407578	NA	-0.384862	NA	-0.733619	NA	-0.595106	NA	-0.0349719	NA	0.303965
NA	-0.675708	NA	0.162055	NA	-1.29003	NA	-1.29384	NA	0.758586	NA	-0.0117244	NA	-0.769263	NA	-1.59843	NA	-0.407578	NA	-0.552724	NA	-0.733619	NA	-0.595106	NA	-0.556596	NA	-0.710422
NA	0.1144	NA	0.523277	NA	1.37102	NA	0.0212139	NA	0.391385	NA	0.619941	NA	0.201301	NA	-0.0728641	NA	-0.407578	NA	0.958034	NA	0.531106	NA	-0.0161283	NA	2.05152	NA	-0.0341641
NA	-0.675708	NA	0.0898109	NA	-1.08533	NA	0.897918	NA	-0.159415	NA	-0.919743	NA	-0.907915	NA	-0.316955	NA	-0.407578	NA	-0.552724	NA	-0.733619	NA	-0.595106	NA	-0.556596	NA	-0.710422
NA	-0.148969	NA	-0.777122	NA	-1.29003	NA	-0.85549	NA	0.391385	NA	-0.564432	NA	0.894561	NA	-0.561045	NA	-0.407578	NA	0.118724	NA	1.79583	NA	0.562849	NA	-0.0349719	NA	-0.372293
NA	-0.675708	NA	-0.343655	NA	-0.0618533	NA	0.897918	NA	1.12579	NA	-0.603911	NA	0.478605	NA	-1.11025	NA	-0.407578	NA	0.454448	NA	0.169756	NA	0.562849	NA	0.486652	NA	-0.710422
NA	0.1144	NA	-0.0546779	NA	2.1898	NA	0.0212139	NA	-0.343015	NA	-0.367036	NA	0.894561	NA	-0.927181	NA	-0.407578	NA	-0.552724	NA	-0.733619	NA	-0.595106	NA	-0.556596	NA	0.642094
NA	-0.675708	NA	0.523277	NA	0.347538	NA	-0.636314	NA	1.12579	NA	0.22515	NA	2.00378	NA	-0.194909	NA	-0.407578	NA	-0.552724	NA	-0.733619	NA	-0.595106	NA	-0.556596	NA	-0.710422
NA	-0.675708	NA	-0.488144	NA	1.57571	NA	1.33627	NA	-0.343015	NA	0.106713	NA	0.201301	NA	0.72043	NA	-0.407578	NA	-0.0491381	NA	0.892456	NA	0.562849	NA	-0.0349719	NA	-0.710422
NA	-0.675708	NA	-0.199167	NA	0.75693	NA	-1.07467	NA	-0.710215	NA	0.304108	NA	-0.0760033	NA	-0.439	NA	-0.407578	NA	-0.552724	NA	-0.733619	NA	-0.595106	NA	-0.556596	NA	-0.710422
NA	0.37777	NA	-0.271411	NA	-0.0618533	NA	0.678742	NA	0.0241853	NA	0.619941	NA	0.617257	NA	2.30702	NA	-0.407578	NA	0.454448	NA	0.892456	NA	1.7208	NA	0.486652	NA	0.642094
NA	-0.675708	NA	-0.849366	NA	-1.08533	NA	0.24039	NA	-1.07742	NA	-1.07766	NA	-1.46252	NA	-0.988204	NA	-0.407578	NA	-0.552724	NA	-0.733619	NA	-0.595106	NA	-0.556596	NA	-0.710422
NA	-0.675708	NA	-0.343655	NA	-0.266549	NA	0.459566	NA	-0.159415	NA	-0.761827	NA	-0.769263	NA	-1.41536	NA	-0.407578	NA	0.454448	NA	0.169756	NA	-0.595106	NA	1.5299	NA	-0.710422
NA	-0.675708	NA	3.91876	NA	0.347538	NA	-1.29384	NA	4.24699	NA	2.90973	NA	3.80625	NA	0.842475	NA	-0.407578	NA	1.29376	NA	0.531106	NA	0.562849	NA	-0.556596	NA	-0.710422
NA	1.16788	NA	1.60694	NA	0.347538	NA	1.11709	NA	0.574985	NA	3.30452	NA	0.0626487	NA	0.537362	NA	-0.407578	NA	-0.552724	NA	-0.733619	NA	-0.595106	NA	-0.556596	NA	-0.0341641
NA	1.43125	NA	2.1849	NA	-0.471245	NA	-1.29384	NA	0.942186	NA	1.48848	NA	0.478605	NA	-0.255932	NA	0.854484	NA	1.62948	NA	0.711781	NA	2.29978	NA	-0.556596	NA	1.99461
NA	-0.675708	NA	0.162055	NA	-0.471245	NA	0.897918	NA	-0.159415	NA	-0.20912	NA	-0.491959	NA	-0.0118415	NA	-0.407578	NA	-0.552724	NA	-0.552944	NA	-0.595106	NA	-0.0349719	NA	-0.710422
NA	4.59168	NA	0.451033	NA	0.347538	NA	3.96638	NA	3.32899	NA	0.935773	NA	-0.0760033	NA	-0.622068	NA	-0.407578	NA	-0.552724	NA	-0.733619	NA	-0.595106	NA	-0.556596	NA	4.36151
NA	1.16788	NA	1.31797	NA	-0.0618533	NA	-1.29384	NA	0.758586	NA	1.449	NA	-0.214655	NA	0.537362	NA	0.854484	NA	-0.552724	NA	-0.733619	NA	-0.595106	NA	-0.556596	NA	0.980223
NA	0.37777	NA	0.523277	NA	-0.266549	NA	1.55545	NA	-0.343015	NA	0.343587	NA	0.894561	NA	0.537362	NA	-0.407578	NA	-0.552724	NA	-0.733619	NA	-0.595106	NA	-0.556596	NA	-0.372293
NA	0.1144	NA	-0.560389	NA	-0.880637	NA	0.459566	NA	-0.710215	NA	-0.445994	NA	-0.353307	NA	1.39168	NA	0.854484	NA	0.118724	NA	0.531106	NA	0.562849	NA	-0.556596	NA	-0.0341641
NA	0.1144	NA	0.306544	NA	1.16632	NA	1.11709	NA	-0.710215	NA	0.383066	NA	-0.214655	NA	0.232249	NA	2.11655	NA	-0.384862	NA	-0.010919	NA	-0.0161283	NA	0.486652	NA	0.303965
NA	-0.148969	NA	-0.777122	NA	-0.471245	NA	-1.07467	NA	0.758586	NA	-0.485473	NA	3.11299	NA	1.87986	NA	0.854484	NA	-0.552724	NA	-0.733619	NA	-0.595106	NA	-0.556596	NA	-0.0341641
NA	-0.675708	NA	-0.704877	NA	1.16632	NA	1.11709	NA	-0.526615	NA	-0.64339	NA	0.617257	NA	-0.194909	NA	-0.407578	NA	-0.0491381	NA	0.169756	NA	-0.595106	NA	2.57315	NA	-0.710422
NA	-0.148969	NA	-0.271411	NA	0.961626	NA	1.33627	NA	0.574985	NA	-0.248599	NA	1.17186	NA	-0.68309	NA	0.854484	NA	-0.217	NA	-0.010919	NA	-0.595106	NA	-0.0349719	NA	-0.0341641
NA	-0.148969	NA	0.595522	NA	0.552234	NA	1.77462	NA	0.0241853	NA	0.304108	NA	-0.214655	NA	1.02554	NA	3.37861	NA	0.286586	NA	0.350431	NA	0.562849	NA	-0.556596	NA	-0.0341641
NA	-0.675708	NA	-0.632633	NA	-0.0618533	NA	-1.07467	NA	-0.343015	NA	-0.998701	NA	0.478605	NA	-0.561045	NA	-0.407578	NA	-0.552724	NA	-0.372269	NA	-0.0161283	NA	-0.0349719	NA	-0.710422
NA	-0.675708	NA	0.306544	NA	0.961626	NA	-0.197962	NA	1.12579	NA	2.12015	NA	0.894561	NA	-0.0118415	NA	-0.407578	NA	0.790172	NA	-0.191594	NA	-0.0161283	NA	0.486652	NA	-0.710422
NA	-0.148969	NA	-0.777122	NA	-1.29003	NA	-0.85549	NA	-0.343015	NA	-1.27505	NA	-0.214655	NA	-0.0118415	NA	-0.407578	NA	-0.552724	NA	-0.733619	NA	-0.595106	NA	-0.556596	NA	0.303965
NA	-0.675708	NA	0.884499	NA	0.552234	NA	-0.417138	NA	0.391385	NA	2.47546	NA	0.478605	NA	1.14759	NA	-0.407578	NA	-0.0491381	NA	-0.191594	NA	-0.595106	NA	0.486652	NA	-0.710422
NA	0.1144	NA	0.162055	NA	-0.471245	NA	-0.417138	NA	1.49299	NA	-0.485473	NA	0.201301	NA	-1.59843	NA	-0.407578	NA	0.286586	NA	0.350431	NA	0.562849	NA	-0.556596	NA	0.303965
NA	0.904509	NA	0.884499	NA	-0.471245	NA	0.678742	NA	0.942186	NA	1.72536	NA	0.617257	NA	-0.744113	NA	-0.407578	NA	4.651	NA	2.33785	NA	1.7208	NA	-0.556596	NA	1.31835
NA	0.904509	NA	-0.488144	NA	-0.675941	NA	-0.636314	NA	-0.159415	NA	-0.445994	NA	-0.769263	NA	-0.927181	NA	-0.407578	NA	-0.0491381	NA	-0.372269	NA	-0.595106	NA	0.486652	NA	1.31835
NA	-0.675708	NA	-0.343655	NA	-1.08533	NA	-0.197962	NA	0.207785	NA	-1.15662	NA	-0.907915	NA	-1.7815	NA	-0.407578	NA	-0.0491381	NA	-0.552944	NA	-0.0161283	NA	-0.0349719	NA	-0.710422
NA	-0.148969	NA	0.0175665	NA	-0.266549	NA	0.0212139	NA	-0.526615	NA	-0.327557	NA	-0.491959	NA	-0.866158	NA	-0.407578	NA	-0.552724	NA	-0.733619	NA	-0.595106	NA	-0.556596	NA	-0.372293
NA	-0.675708	NA	0.595522	NA	-0.471245	NA	0.24039	NA	0.942186	NA	0.462025	NA	1.72647	NA	1.87986	NA	-0.407578	NA	0.286586	NA	0.711781	NA	-0.595106	NA	1.00828	NA	-0.710422
NA	-0.148969	NA	0.306544	NA	-1.29003	NA	-0.417138	NA	-0.893815	NA	-0.327557	NA	0.201301	NA	-0.0118415	NA	-0.407578	NA	-0.552724	NA	-0.733619	NA	-0.595106	NA	-0.556596	NA	0.303965
NA	-0.675708	NA	-0.704877	NA	-0.471245	NA	0.0212139	NA	-0.526615	NA	-0.801306	NA	0.339953	NA	0.354294	NA	-0.407578	NA	-0.552724	NA	-0.733619	NA	-0.595106	NA	-0.556596	NA	-0.710422
NA	-0.675708	NA	-0.126922	NA	1.9851	NA	-1.07467	NA	0.574985	NA	0.343587	NA	1.17186	NA	1.08657	NA	-0.407578	NA	0.958034	NA	3.4219	NA	5.77364	NA	-0.0349719	NA	-0.710422
NA	-0.675708	NA	-0.199167	NA	1.16632	NA	0.897918	NA	-0.159415	NA	-0.0906826	NA	0.755909	NA	-0.255932	NA	-0.407578	NA	-0.217	NA	0.169756	NA	0.562849	NA	0.486652	NA	-0.710422
NA	-0.148969	NA	-0.704877	NA	0.75693	NA	0.459566	NA	-0.159415	NA	-0.919743	NA	-0.214655	NA	-0.622068	NA	-0.407578	NA	-0.217	NA	0.169756	NA	-0.595106	NA	0.486652	NA	-0.372293
NA	-0.675708	NA	0.451033	NA	2.80389	NA	1.33627	NA	0.0241853	NA	1.01473	NA	-0.353307	NA	-0.439	NA	-0.407578	NA	-0.552724	NA	-0.733619	NA	-0.595106	NA	-0.556596	NA	-0.710422
NA	2.22136	NA	1.60694	NA	-0.675941	NA	-1.29384	NA	-0.710215	NA	1.40952	NA	-0.907915	NA	-0.500023	NA	-0.407578	NA	0.286586	NA	0.169756	NA	0.562849	NA	-0.556596	NA	3.34713
NA	-0.675708	NA	0.162055	NA	-0.471245	NA	-0.197962	NA	0.574985	NA	0.22515	NA	1.03321	NA	0.171226	NA	-0.407578	NA	-0.552724	NA	-0.733619	NA	-0.595106	NA	-0.556596	NA	-0.710422
NA	-0.148969	NA	-0.126922	NA	1.16632	NA	-0.417138	NA	-0.710215	NA	0.580462	NA	-0.630611	NA	-0.255932	NA	-0.407578	NA	-0.217	NA	-0.372269	NA	-0.0161283	NA	-0.556596	NA	0.303965
NA	-0.675708	NA	0.667766	NA	2.1898	NA	-0.417138	NA	-0.526615	NA	0.0672337	NA	0.478605	NA	0.110204	NA	-0.407578	NA	0.118724	NA	-0.191594	NA	-0.595106	NA	-0.0349719	NA	-0.710422
NA	-0.675708	NA	-0.777122	NA	-0.471245	NA	-0.85549	NA	-0.710215	NA	-1.27505	NA	-0.0760033	NA	-0.255932	NA	-0.407578	NA	-0.552724	NA	-0.733619	NA	-0.595106	NA	-0.556596	NA	-0.710422
NA	2.22136	NA	-0.271411	NA	0.552234	NA	-1.07467	NA	0.0241853	NA	0.896294	NA	-0.630611	NA	-0.68309	NA	0.854484	NA	-0.552724	NA	-0.733619	NA	-0.595106	NA	-0.556596	NA	1.31835
NA	-0.675708	NA	0.812255	NA	1.78041	NA	0.24039	NA	-0.710215	NA	1.56744	NA	-0.214655	NA	0.842475	NA	-0.407578	NA	-0.384862	NA	-0.372269	NA	-0.595106	NA	0.486652	NA	-0.710422
NA	-0.675708	NA	0.378788	NA	-0.880637	NA	1.11709	NA	5.16499	NA	2.1991	NA	1.03321	NA	0.964521	NA	-0.407578	NA	1.46162	NA	0.531106	NA	-0.0161283	NA	0.486652	NA	-0.710422
NA	0.641139	NA	0.451033	NA	0.142842	NA	3.74721	NA	1.86019	NA	0.619941	NA	1.31052	NA	-0.561045	NA	-0.407578	NA	-0.552724	NA	-0.733619	NA	-0.595106	NA	-0.556596	NA	0.980223
NA	0.1144	NA	-0.126922	NA	0.347538	NA	-1.29384	NA	0.391385	NA	0.264629	NA	-0.0760033	NA	-0.500023	NA	-0.407578	NA	-0.0491381	NA	0.531106	NA	1.7208	NA	-0.0349719	NA	1.99461
NA	-0.148969	NA	-0.849366	NA	-0.0618533	NA	-1.07467	NA	-1.07742	NA	-1.03818	NA	-0.353307	NA	-1.11025	NA	-0.407578	NA	-0.552724	NA	-0.733619	NA	-0.595106	NA	-0.556596	NA	0.303965
NA	-0.675708	NA	0.451033	NA	0.961626	NA	0.0212139	NA	1.12579	NA	0.738378	NA	1.03321	NA	-0.133887	NA	-0.407578	NA	0.118724	NA	-0.552944	NA	-0.0161283	NA	0.486652	NA	-0.710422
NA	-0.675708	NA	-0.704877	NA	-0.266549	NA	-0.417138	NA	0.574985	NA	-0.248599	NA	0.201301	NA	-0.316955	NA	-0.407578	NA	-0.217	NA	0.169756	NA	-0.0161283	NA	-0.0349719	NA	-0.710422
NA	1.16788	NA	0.595522	NA	0.552234	NA	-1.07467	NA	-0.159415	NA	1.21213	NA	-0.353307	NA	1.14759	NA	-0.407578	NA	-0.552724	NA	-0.733619	NA	-0.595106	NA	-0.556596	NA	0.980223
NA	-0.675708	NA	-0.126922	NA	0.142842	NA	-0.197962	NA	0.391385	NA	-0.130162	NA	-0.0760033	NA	-0.68309	NA	-0.407578	NA	0.454448	NA	0.711781	NA	0.562849	NA	2.57315	NA	-0.710422
NA	-0.675708	NA	0.378788	NA	1.37102	NA	1.33627	NA	2.22739	NA	1.76483	NA	0.478605	NA	0.72043	NA	-0.407578	NA	0.790172	NA	-0.191594	NA	-0.0161283	NA	-0.556596	NA	-0.710422
NA	0.1144	NA	0.74001	NA	0.142842	NA	-0.197962	NA	0.0241853	NA	0.975253	NA	-0.491959	NA	-0.0728641	NA	-0.407578	NA	-0.552724	NA	-0.733619	NA	-0.595106	NA	-0.556596	NA	0.980223
NA	0.904509	NA	1.89592	NA	-1.29003	NA	-0.417138	NA	3.14539	NA	1.01473	NA	0.0626487	NA	-1.53741	NA	-0.407578	NA	-0.552724	NA	-0.733619	NA	-0.595106	NA	-0.556596	NA	1.31835
NA	-0.675708	NA	-0.632633	NA	-0.471245	NA	-0.197962	NA	-1.07742	NA	-0.603911	NA	-0.907915	NA	0.537362	NA	-0.407578	NA	-0.384862	NA	0.711781	NA	-0.595106	NA	-0.0349719	NA	-0.710422
NA	-0.675708	NA	-0.4159	NA	-1.08533	NA	-1.07467	NA	-0.526615	NA	-1.11714	NA	0.339953	NA	-0.316955	NA	-0.407578	NA	-0.0491381	NA	0.169756	NA	-0.0161283	NA	1.5299	NA	-0.710422
NA	0.1144	NA	-0.704877	NA	-0.675941	NA	-0.417138	NA	-0.159415	NA	-0.919743	NA	0.339953	NA	0.232249	NA	-0.407578	NA	-0.552724	NA	-0.733619	NA	-0.595106	NA	-0.556596	NA	-0.0341641
NA	0.1144	NA	1.10123	NA	-0.675941	NA	-0.197962	NA	-0.159415	NA	1.25161	NA	-0.491959	NA	0.964521	NA	-0.407578	NA	-0.552724	NA	-0.733619	NA	-0.595106	NA	-0.556596	NA	-0.372293
NA	-0.148969	NA	0.74001	NA	-0.675941	NA	0.24039	NA	0.758586	NA	0.343587	NA	2.28108	NA	1.63577	NA	-0.407578	NA	-0.217	NA	-0.010919	NA	-0.0161283	NA	-0.0349719	NA	0.303965
NA	-0.675708	NA	-0.92161	NA	0.961626	NA	-0.85549	NA	-1.07742	NA	-0.840785	NA	-1.04657	NA	-0.439	NA	-0.407578	NA	-0.552724	NA	-0.733619	NA	-0.595106	NA	-0.556596	NA	-0.710422
NA	-0.675708	NA	-0.4159	NA	0.552234	NA	0.678742	NA	-0.893815	NA	-0.603911	NA	-1.04657	NA	0.598385	NA	-0.407578	NA	-0.552724	NA	0.531106	NA	-0.0161283	NA	-0.0349719	NA	-0.710422
NA	-0.148969	NA	-0.199167	NA	-0.266549	NA	-1.29384	NA	-0.526615	NA	-0.801306	NA	-1.32387	NA	-0.988204	NA	0.854484	NA	-0.552724	NA	-0.733619	NA	-0.595106	NA	-0.556596	NA	-0.372293
NA	0.1144	NA	0.0175665	NA	-0.471245	NA	0.24039	NA	-1.07742	NA	-0.524952	NA	-0.630611	NA	0.110204	NA	3.37861	NA	-0.552724	NA	-0.733619	NA	-0.595106	NA	-0.556596	NA	-0.710422
NA	0.1144	NA	0.162055	NA	-0.471245	NA	-1.29384	NA	-0.526615	NA	1.29109	NA	-1.04657	NA	0.598385	NA	2.11655	NA	1.46162	NA	2.6992	NA	-0.0161283	NA	0.486652	NA	-0.0341641
NA	-0.675708	NA	-0.560389	NA	-0.675941	NA	0.459566	NA	-1.07742	NA	-0.959222	NA	-0.630611	NA	0.964521	NA	-0.407578	NA	-0.217	NA	0.711781	NA	-0.595106	NA	0.486652	NA	-0.710422
NA	-0.675708	NA	-0.632633	NA	1.78041	NA	0.0212139	NA	-0.526615	NA	-0.64339	NA	-0.491959	NA	1.33066	NA	-0.407578	NA	-0.552724	NA	-0.010919	NA	-0.595106	NA	-0.0349719	NA	-0.710422
NA	0.1144	NA	-0.0546779	NA	2.3945	NA	1.55545	NA	-0.893815	NA	0.935773	NA	-0.769263	NA	0.964521	NA	-0.407578	NA	-0.552724	NA	0.350431	NA	-0.0161283	NA	-0.556596	NA	0.980223
NA	0.37777	NA	0.0175665	NA	-1.08533	NA	-0.85549	NA	-0.526615	NA	-0.880264	NA	0.0626487	NA	-0.377977	NA	2.11655	NA	-0.552724	NA	-0.733619	NA	-0.595106	NA	-0.556596	NA	0.980223
NA	0.37777	NA	0.451033	NA	-1.08533	NA	-0.636314	NA	0.391385	NA	1.37004	NA	-0.0760033	NA	0.598385	NA	-0.407578	NA	0.62231	NA	0.531106	NA	1.14183	NA	-0.556596	NA	0.642094
NA	-0.675708	NA	0.74001	NA	0.142842	NA	1.55545	NA	1.12579	NA	1.17265	NA	0.755909	NA	1.69679	NA	-0.407578	NA	0.454448	NA	0.350431	NA	1.7208	NA	1.5299	NA	-0.710422
NA	-0.675708	NA	-0.92161	NA	0.142842	NA	-0.85549	NA	-1.07742	NA	-1.43297	NA	-1.04657	NA	-0.133887	NA	-0.407578	NA	-0.217	NA	-0.372269	NA	-0.595106	NA	-0.0349719	NA	-0.710422
NA	-0.675708	NA	-0.777122	NA	0.961626	NA	0.0212139	NA	-0.710215	NA	-0.722348	NA	-0.353307	NA	0.842475	NA	-0.407578	NA	-0.552724	NA	-0.733619	NA	-0.595106	NA	-0.556596	NA	-0.710422
NA	-0.675708	NA	-0.0546779	NA	-0.0618533	NA	-0.197962	NA	1.86019	NA	0.501504	NA	1.72647	NA	0.171226	NA	-0.407578	NA	-0.384862	NA	-0.191594	NA	-0.595106	NA	-0.556596	NA	-0.710422
NA	0.641139	NA	1.67919	NA	1.16632	NA	-1.07467	NA	1.30939	NA	0.817336	NA	1.86512	NA	0.842475	NA	-0.407578	NA	0.286586	NA	0.531106	NA	0.562849	NA	1.5299	NA	0.303965
NA	1.16788	NA	0.667766	NA	1.37102	NA	0.24039	NA	2.22739	NA	2.08067	NA	1.03321	NA	-0.255932	NA	0.854484	NA	2.46879	NA	2.51853	NA	1.7208	NA	3.61639	NA	2.67087
NA	-0.148969	NA	-0.632633	NA	-0.675941	NA	-1.29384	NA	-1.07742	NA	-0.761827	NA	0.617257	NA	0.781453	NA	-0.407578	NA	-0.0491381	NA	0.892456	NA	0.562849	NA	-0.0349719	NA	-0.372293
NA	1.69462	NA	1.31797	NA	-0.675941	NA	0.0212139	NA	-0.159415	NA	0.738378	NA	-0.214655	NA	-0.805136	NA	-0.407578	NA	-0.552724	NA	-0.733619	NA	-0.595106	NA	-0.556596	NA	2.67087
NA	-0.675708	NA	-0.849366	NA	-1.08533	NA	-1.07467	NA	-0.710215	NA	-0.998701	NA	-0.491959	NA	0.232249	NA	-0.407578	NA	-0.384862	NA	-0.191594	NA	0.562849	NA	-0.556596	NA	-0.710422
NA	0.1144	NA	0.162055	NA	0.347538	NA	0.897918	NA	0.207785	NA	-0.0512035	NA	0.478605	NA	1.20861	NA	0.854484	NA	0.454448	NA	1.43448	NA	2.87876	NA	-0.556596	NA	-0.0341641
NA	-0.675708	NA	0.523277	NA	0.75693	NA	-0.636314	NA	0.574985	NA	1.449	NA	-0.0760033	NA	-1.11025	NA	-0.407578	NA	-0.552724	NA	-0.733619	NA	-0.595106	NA	-0.556596	NA	-0.710422
NA	-0.675708	NA	0.2343	NA	-0.880637	NA	-0.197962	NA	1.12579	NA	0.935773	NA	-0.353307	NA	-1.17127	NA	-0.407578	NA	0.286586	NA	-0.372269	NA	0.562849	NA	0.486652	NA	-0.710422
NA	1.95799	NA	0.956743	NA	1.78041	NA	3.08968	NA	0.942186	NA	2.90973	NA	0.617257	NA	0.354294	NA	0.854484	NA	1.1259	NA	1.97651	NA	-0.0161283	NA	1.00828	NA	1.65648
NA	-0.675708	NA	-0.271411	NA	-0.0618533	NA	-1.29384	NA	2.41099	NA	0.619941	NA	1.72647	NA	0.47634	NA	-0.407578	NA	0.118724	NA	-0.552944	NA	-0.595106	NA	-0.556596	NA	-0.710422
NA	0.904509	NA	0.306544	NA	1.37102	NA	0.459566	NA	0.391385	NA	0.580462	NA	1.86512	NA	0.659407	NA	0.854484	NA	-0.552724	NA	-0.733619	NA	-0.595106	NA	-0.556596	NA	-0.0341641
NA	0.1144	NA	-0.92161	NA	-0.266549	NA	-0.636314	NA	-1.07742	NA	-1.27505	NA	-0.907915	NA	-0.500023	NA	0.854484	NA	-0.552724	NA	-0.733619	NA	-0.595106	NA	-0.556596	NA	-0.0341641
NA	-0.675708	NA	-0.271411	NA	0.552234	NA	-0.636314	NA	0.0241853	NA	-0.603911	NA	-0.491959	NA	0.110204	NA	-0.407578	NA	-0.552724	NA	-0.733619	NA	-0.595106	NA	-0.556596	NA	-0.710422
NA	0.641139	NA	-0.271411	NA	1.37102	NA	0.24039	NA	-0.710215	NA	-0.564432	NA	0.0626487	NA	0.293272	NA	2.11655	NA	-0.0491381	NA	-0.372269	NA	0.562849	NA	-0.556596	NA	-0.0341641
NA	-0.675708	NA	0.0175665	NA	1.16632	NA	-0.636314	NA	0.207785	NA	-0.722348	NA	-0.0760033	NA	-0.500023	NA	-0.407578	NA	-0.552724	NA	-0.733619	NA	-0.595106	NA	-0.556596	NA	-0.710422
NA	-0.675708	NA	-0.632633	NA	-0.0618533	NA	-0.636314	NA	-0.526615	NA	-0.64339	NA	-0.353307	NA	1.69679	NA	-0.407578	NA	-0.552724	NA	-0.733619	NA	-0.595106	NA	-0.556596	NA	-0.710422
NA	-0.148969	NA	-0.777122	NA	-0.675941	NA	-0.417138	NA	-1.07742	NA	-1.03818	NA	-0.491959	NA	0.72043	NA	-0.407578	NA	0.118724	NA	0.350431	NA	-0.595106	NA	-0.556596	NA	0.303965
NA	-0.148969	NA	0.0175665	NA	-0.471245	NA	-1.29384	NA	0.207785	NA	-0.20912	NA	-0.769263	NA	-0.561045	NA	-0.407578	NA	0.286586	NA	1.61516	NA	-0.0161283	NA	0.486652	NA	0.980223
NA	-0.148969	NA	0.0175665	NA	-0.0618533	NA	-0.85549	NA	-0.159415	NA	-0.130162	NA	1.17186	NA	3.03929	NA	-0.407578	NA	0.118724	NA	1.07313	NA	0.562849	NA	0.486652	NA	-0.710422
NA	0.1144	NA	-0.488144	NA	0.552234	NA	1.33627	NA	-0.893815	NA	0.738378	NA	0.339953	NA	1.51372	NA	2.11655	NA	-0.552724	NA	-0.191594	NA	0.562849	NA	-0.556596	NA	-0.372293
NA	-0.148969	NA	-0.777122	NA	-0.266549	NA	-0.417138	NA	-1.07742	NA	-1.27505	NA	-1.04657	NA	-0.316955	NA	2.11655	NA	-0.552724	NA	-0.733619	NA	-0.595106	NA	-0.556596	NA	-0.0341641
NA	-0.675708	NA	-0.560389	NA	-0.675941	NA	-0.85549	NA	-1.07742	NA	-0.603911	NA	-0.491959	NA	0.354294	NA	-0.407578	NA	-0.0491381	NA	-0.191594	NA	-0.595106	NA	0.486652	NA	-0.710422
NA	-0.148969	NA	-0.632633	NA	2.1898	NA	0.897918	NA	-0.710215	NA	-0.130162	NA	-0.907915	NA	-0.194909	NA	-0.407578	NA	0.118724	NA	-0.010919	NA	-0.595106	NA	0.486652	NA	-0.372293
NA	-0.675708	NA	-0.704877	NA	-0.266549	NA	-1.07467	NA	-1.07742	NA	-0.959222	NA	-0.353307	NA	0.0491811	NA	-0.407578	NA	-0.552724	NA	-0.733619	NA	-0.595106	NA	-0.556596	NA	-0.710422
NA	-0.675708	NA	-0.271411	NA	-0.0618533	NA	-0.85549	NA	0.0241853	NA	-0.406515	NA	-0.630611	NA	-0.500023	NA	-0.407578	NA	-0.384862	NA	-0.010919	NA	-0.0161283	NA	-0.0349719	NA	-0.710422
NA	-0.675708	NA	-0.560389	NA	-0.880637	NA	0.24039	NA	-0.526615	NA	-0.998701	NA	-0.491959	NA	0.171226	NA	-0.407578	NA	-0.552724	NA	-0.010919	NA	0.562849	NA	-0.556596	NA	-0.710422
NA	-0.675708	NA	-0.92161	NA	-1.29003	NA	-1.29384	NA	-1.07742	NA	-1.59089	NA	0.0626487	NA	-0.0728641	NA	2.11655	NA	-0.552724	NA	-0.010919	NA	-0.595106	NA	0.486652	NA	1.31835
NA	0.1144	NA	-0.343655	NA	-0.880637	NA	-0.636314	NA	-0.159415	NA	-0.248599	NA	0.0626487	NA	-0.500023	NA	-0.407578	NA	-0.552724	NA	-0.733619	NA	-0.595106	NA	-0.556596	NA	0.642094
NA	-0.675708	NA	-0.849366	NA	-1.08533	NA	-1.29384	NA	-1.07742	NA	-1.59089	NA	-0.769263	NA	-1.23229	NA	-0.407578	NA	-0.552724	NA	-0.552944	NA	-0.595106	NA	1.00828	NA	-0.710422
NA	-0.675708	NA	-0.704877	NA	-0.471245	NA	-0.636314	NA	-1.07742	NA	-1.15662	NA	-0.907915	NA	0.964521	NA	-0.407578	NA	-0.552724	NA	-0.733619	NA	-0.595106	NA	-0.556596	NA	-0.710422
NA	-0.148969	NA	0.0898109	NA	-0.675941	NA	-0.636314	NA	0.0241853	NA	0.343587	NA	-0.353307	NA	1.57475	NA	-0.407578	NA	1.1259	NA	1.79583	NA	1.14183	NA	0.486652	NA	0.642094
NA	-0.675708	NA	-0.704877	NA	1.9851	NA	0.897918	NA	-1.07742	NA	-0.603911	NA	-0.630611	NA	-0.133887	NA	-0.407578	NA	-0.552724	NA	-0.372269	NA	-0.595106	NA	-0.556596	NA	-0.710422
NA	-0.675708	NA	-0.488144	NA	2.80389	NA	0.24039	NA	-0.343015	NA	-0.367036	NA	1.03321	NA	0.537362	NA	-0.407578	NA	-0.217	NA	-0.010919	NA	-0.0161283	NA	0.486652	NA	-0.710422
NA	-0.675708	NA	-0.777122	NA	-0.0618533	NA	-0.417138	NA	-1.07742	NA	-1.39349	NA	0.339953	NA	0.964521	NA	-0.407578	NA	-0.552724	NA	0.531106	NA	-0.0161283	NA	-0.0349719	NA	-0.710422
NA	-0.675708	NA	0.74001	NA	0.142842	NA	-0.85549	NA	0.758586	NA	0.777857	NA	3.25164	NA	2.06293	NA	-0.407578	NA	-0.552724	NA	-0.733619	NA	-0.595106	NA	-0.556596	NA	-0.710422
NA	-0.148969	NA	-0.343655	NA	-0.471245	NA	0.459566	NA	-0.159415	NA	-0.801306	NA	-0.0760033	NA	-0.805136	NA	-0.407578	NA	-0.552724	NA	-0.733619	NA	-0.595106	NA	-0.556596	NA	-0.0341641
NA	0.904509	NA	-0.199167	NA	-0.471245	NA	-1.29384	NA	1.12579	NA	-0.248599	NA	2.14243	NA	0.537362	NA	2.11655	NA	1.62948	NA	2.87988	NA	2.87876	NA	-0.556596	NA	0.303965
NA	-0.148969	NA	-0.343655	NA	1.16632	NA	-0.85549	NA	0.391385	NA	0.185671	NA	0.894561	NA	1.14759	NA	0.854484	NA	-0.217	NA	0.350431	NA	-0.595106	NA	-0.0349719	NA	-0.372293
NA	-0.675708	NA	-0.704877	NA	-0.266549	NA	0.0212139	NA	-0.710215	NA	-0.761827	NA	-0.0760033	NA	0.171226	NA	-0.407578	NA	-0.552724	NA	-0.733619	NA	-0.595106	NA	-0.556596	NA	-0.710422
NA	0.904509	NA	0.378788	NA	-0.471245	NA	0.24039	NA	-0.343015	NA	1.09369	NA	1.03321	NA	0.903498	NA	-0.407578	NA	-0.552724	NA	-0.733619	NA	-0.595106	NA	-0.556596	NA	-0.0341641
NA	-0.675708	NA	0.667766	NA	-0.675941	NA	-0.197962	NA	-0.343015	NA	0.896294	NA	-0.907915	NA	1.02554	NA	-0.407578	NA	-0.217	NA	-0.010919	NA	-0.0161283	NA	-0.556596	NA	-0.710422
NA	-0.675708	NA	-0.632633	NA	-1.29003	NA	0.0212139	NA	-1.07742	NA	-0.880264	NA	-1.04657	NA	-0.255932	NA	-0.407578	NA	-0.217	NA	0.711781	NA	-0.595106	NA	2.05152	NA	-0.710422
NA	0.641139	NA	0.306544	NA	1.78041	NA	-0.197962	NA	0.942186	NA	2.35702	NA	0.201301	NA	0.598385	NA	-0.407578	NA	0.286586	NA	0.350431	NA	-0.0161283	NA	-0.0349719	NA	0.980223
NA	-0.675708	NA	-0.560389	NA	-1.29003	NA	-1.29384	NA	-1.07742	NA	-1.1961	NA	-1.46252	NA	-1.84252	NA	-0.407578	NA	-0.552724	NA	-0.372269	NA	-0.595106	NA	-0.556596	NA	-0.710422
NA	-0.412339	NA	0.0175665	NA	0.142842	NA	-0.85549	NA	0.391385	NA	0.304108	NA	0.201301	NA	-0.0118415	NA	-0.407578	NA	-0.552724	NA	-0.733619	NA	-0.595106	NA	-0.556596	NA	-0.0341641
NA	1.43125	NA	0.378788	NA	0.142842	NA	1.77462	NA	1.49299	NA	2.15962	NA	1.31052	NA	-0.0728641	NA	-0.407578	NA	2.97238	NA	1.97651	NA	1.7208	NA	1.00828	NA	1.65648
NA	0.1144	NA	-0.0546779	NA	-0.471245	NA	-0.636314	NA	-0.343015	NA	-0.840785	NA	1.58782	NA	-0.133887	NA	0.854484	NA	-0.552724	NA	-0.733619	NA	-0.595106	NA	-0.556596	NA	0.303965
NA	-0.675708	NA	-0.704877	NA	-0.0618533	NA	-0.636314	NA	-0.710215	NA	-0.880264	NA	-0.630611	NA	-0.622068	NA	-0.407578	NA	-0.552724	NA	-0.733619	NA	-0.595106	NA	-0.556596	NA	-0.710422
NA	1.16788	NA	-0.199167	NA	-1.29003	NA	0.0212139	NA	0.207785	NA	0.501504	NA	0.339953	NA	0.842475	NA	2.11655	NA	-0.0491381	NA	-0.191594	NA	-0.0161283	NA	0.486652	NA	0.980223
NA	-0.148969	NA	-0.488144	NA	-0.880637	NA	1.33627	NA	-0.526615	NA	0.0672337	NA	-1.32387	NA	-0.255932	NA	-0.407578	NA	-0.217	NA	-0.191594	NA	-0.0161283	NA	-0.0349719	NA	-0.372293
NA	-0.675708	NA	-0.4159	NA	1.78041	NA	1.11709	NA	-1.07742	NA	0.580462	NA	-0.630611	NA	1.33066	NA	-0.407578	NA	-0.217	NA	0.350431	NA	-0.595106	NA	0.486652	NA	-0.710422
NA	0.641139	NA	-0.0546779	NA	-0.471245	NA	-1.29384	NA	-0.159415	NA	-0.20912	NA	-1.18522	NA	-1.17127	NA	-0.407578	NA	-0.0491381	NA	-0.191594	NA	-0.0161283	NA	-0.556596	NA	0.980223
NA	0.37777	NA	-0.632633	NA	-0.880637	NA	-1.07467	NA	-1.07742	NA	-1.03818	NA	-1.46252	NA	-0.988204	NA	-0.407578	NA	-0.217	NA	-0.191594	NA	-0.0161283	NA	-0.0349719	NA	0.642094
NA	-0.675708	NA	-0.704877	NA	-1.29003	NA	0.24039	NA	-1.07742	NA	-1.1961	NA	-1.18522	NA	-0.68309	NA	-0.407578	NA	-0.552724	NA	-0.552944	NA	-0.0161283	NA	-0.556596	NA	-0.710422
NA	-0.675708	NA	0.0898109	NA	0.347538	NA	-0.636314	NA	0.942186	NA	0.501504	NA	0.894561	NA	-0.255932	NA	-0.407578	NA	0.790172	NA	1.79583	NA	0.562849	NA	1.5299	NA	-0.710422
NA	-0.675708	NA	-0.199167	NA	-0.471245	NA	-0.197962	NA	-0.343015	NA	-0.367036	NA	-0.214655	NA	-0.866158	NA	-0.407578	NA	-0.552724	NA	-0.733619	NA	-0.595106	NA	-0.556596	NA	-0.710422
NA	-0.675708	NA	-0.560389	NA	-1.08533	NA	-1.29384	NA	-0.710215	NA	-1.03818	NA	0.201301	NA	0.0491811	NA	-0.407578	NA	-0.552724	NA	-0.733619	NA	-0.595106	NA	-0.556596	NA	-0.710422
NA	-0.148969	NA	0.306544	NA	-0.0618533	NA	0.0212139	NA	-0.710215	NA	0.540983	NA	-0.630611	NA	0.659407	NA	3.37861	NA	0.62231	NA	1.61516	NA	2.29978	NA	2.05152	NA	-0.0341641
NA	-0.675708	NA	-0.488144	NA	-1.29003	NA	-0.197962	NA	-1.07742	NA	-0.64339	NA	-1.32387	NA	1.75781	NA	-0.407578	NA	-0.552724	NA	-0.733619	NA	-0.595106	NA	-0.556596	NA	-0.710422
NA	-0.675708	NA	-0.488144	NA	-0.880637	NA	4.62391	NA	1.12579	NA	0.462025	NA	1.03321	NA	-0.0728641	NA	-0.407578	NA	-0.552724	NA	-0.733619	NA	-0.595106	NA	-0.556596	NA	-0.710422
NA	0.37777	NA	-0.126922	NA	0.142842	NA	1.11709	NA	-0.159415	NA	-0.367036	NA	0.0626487	NA	-0.133887	NA	-0.407578	NA	-0.552724	NA	-0.733619	NA	-0.595106	NA	-0.556596	NA	-0.0341641
NA	0.641139	NA	0.74001	NA	-1.29003	NA	-1.29384	NA	0.391385	NA	-0.248599	NA	-0.769263	NA	0.0491811	NA	-0.407578	NA	0.286586	NA	-0.191594	NA	-0.595106	NA	-0.0349719	NA	0.642094
NA	-0.675708	NA	0.884499	NA	-1.29003	NA	-0.417138	NA	1.12579	NA	0.0277547	NA	-0.491959	NA	-1.59843	NA	-0.407578	NA	-0.552724	NA	-0.733619	NA	-0.595106	NA	-0.556596	NA	-0.710422
NA	-0.148969	NA	-0.777122	NA	-0.880637	NA	-0.636314	NA	-1.07742	NA	-1.35401	NA	-1.04657	NA	-0.561045	NA	0.854484	NA	-0.552724	NA	-0.733619	NA	-0.595106	NA	-0.556596	NA	0.303965
NA	-0.675708	NA	-0.560389	NA	0.142842	NA	-0.197962	NA	-1.07742	NA	-0.801306	NA	-1.46252	NA	-0.0118415	NA	-0.407578	NA	-0.552724	NA	-0.733619	NA	-0.595106	NA	-0.556596	NA	-0.710422
NA	-0.675708	NA	-0.777122	NA	-0.675941	NA	-1.29384	NA	-1.07742	NA	-1.31453	NA	-1.32387	NA	0.171226	NA	-0.407578	NA	-0.552724	NA	-0.733619	NA	-0.595106	NA	-0.556596	NA	-0.710422
NA	-0.675708	NA	-0.0546779	NA	-0.880637	NA	0.24039	NA	0.207785	NA	-0.801306	NA	-0.630611	NA	-1.23229	NA	-0.407578	NA	-0.217	NA	-0.191594	NA	1.14183	NA	-0.556596	NA	-0.710422
NA	0.1144	NA	0.0175665	NA	0.142842	NA	0.0212139	NA	0.942186	NA	-0.20912	NA	-0.214655	NA	-0.988204	NA	0.854484	NA	1.1259	NA	-0.010919	NA	0.562849	NA	-0.556596	NA	-0.0341641
NA	-0.675708	NA	-0.560389	NA	1.9851	NA	0.459566	NA	-0.526615	NA	-0.64339	NA	-0.907915	NA	-0.500023	NA	-0.407578	NA	0.958034	NA	0.350431	NA	1.7208	NA	1.00828	NA	-0.710422
NA	-0.675708	NA	-0.704877	NA	-0.471245	NA	0.0212139	NA	-0.710215	NA	-0.445994	NA	0.755909	NA	0.293272	NA	-0.407578	NA	-0.552724	NA	-0.733619	NA	-0.595106	NA	-0.556596	NA	-0.710422
NA	-0.675708	NA	-0.271411	NA	-0.471245	NA	0.0212139	NA	-0.526615	NA	-0.682869	NA	-1.32387	NA	-0.805136	NA	-0.407578	NA	-0.0491381	NA	0.711781	NA	-0.595106	NA	-0.0349719	NA	-0.710422
NA	-0.675708	NA	-0.560389	NA	0.142842	NA	-1.07467	NA	-0.710215	NA	-1.35401	NA	-1.04657	NA	-0.68309	NA	-0.407578	NA	-0.552724	NA	-0.733619	NA	-0.595106	NA	-0.556596	NA	-0.710422
NA	-0.675708	NA	0.0175665	NA	2.59919	NA	-0.636314	NA	0.758586	NA	-0.20912	NA	0.617257	NA	-0.0728641	NA	-0.407578	NA	-0.384862	NA	-0.372269	NA	-0.0161283	NA	-0.556596	NA	-0.710422
NA	-0.675708	NA	0.306544	NA	4.03206	NA	-0.417138	NA	0.574985	NA	-0.248599	NA	0.201301	NA	-0.988204	NA	-0.407578	NA	-0.552724	NA	-0.733619	NA	-0.595106	NA	-0.556596	NA	-0.710422
NA	0.37777	NA	-0.199167	NA	-0.0618533	NA	-0.417138	NA	0.758586	NA	-0.0906826	NA	2.14243	NA	0.232249	NA	0.854484	NA	-0.552724	NA	-0.733619	NA	-0.595106	NA	-0.556596	NA	1.99461
NA	-0.675708	NA	-0.704877	NA	1.9851	NA	1.55545	NA	0.0241853	NA	-0.0117244	NA	0.617257	NA	-0.500023	NA	-0.407578	NA	0.454448	NA	0.350431	NA	-0.595106	NA	-0.556596	NA	-0.710422
NA	0.641139	NA	1.24572	NA	0.961626	NA	0.0212139	NA	0.942186	NA	3.22556	NA	1.58782	NA	1.51372	NA	-0.407578	NA	1.62948	NA	2.15718	NA	1.14183	NA	2.05152	NA	0.642094
NA	-0.675708	NA	0.162055	NA	0.552234	NA	0.0212139	NA	-0.343015	NA	0.422545	NA	-0.353307	NA	1.75781	NA	-0.407578	NA	-0.384862	NA	0.169756	NA	-0.595106	NA	-0.556596	NA	-0.710422
NA	0.1144	NA	-0.199167	NA	-1.29003	NA	-0.197962	NA	-1.07742	NA	-0.524952	NA	-0.0760033	NA	-0.68309	NA	-0.407578	NA	-0.217	NA	-0.552944	NA	-0.0161283	NA	-0.0349719	NA	0.980223
NA	-0.675708	NA	-0.849366	NA	-0.675941	NA	0.0212139	NA	-1.07742	NA	-0.761827	NA	-1.18522	NA	-0.255932	NA	-0.407578	NA	-0.552724	NA	-0.733619	NA	-0.595106	NA	-0.556596	NA	-0.710422
NA	0.1144	NA	-0.4159	NA	0.552234	NA	-0.197962	NA	1.12579	NA	-0.485473	NA	0.339953	NA	-0.133887	NA	-0.407578	NA	-0.552724	NA	-0.733619	NA	-0.595106	NA	-0.556596	NA	-0.0341641
NA	-0.675708	NA	0.884499	NA	-0.675941	NA	-0.636314	NA	0.391385	NA	0.264629	NA	-0.630611	NA	-1.17127	NA	-0.407578	NA	-0.0491381	NA	0.531106	NA	-0.0161283	NA	2.05152	NA	-0.710422
NA	-0.675708	NA	-0.4159	NA	-0.0618533	NA	-0.417138	NA	-0.159415	NA	0.106713	NA	-1.04657	NA	-0.500023	NA	-0.407578	NA	-0.552724	NA	-0.733619	NA	-0.595106	NA	-0.556596	NA	-0.710422
NA	-0.148969	NA	0.2343	NA	0.142842	NA	0.24039	NA	0.0241853	NA	1.25161	NA	-0.214655	NA	-0.927181	NA	-0.407578	NA	0.286586	NA	0.350431	NA	-0.0161283	NA	-0.556596	NA	-0.372293
NA	1.95799	NA	2.04041	NA	-1.08533	NA	0.24039	NA	2.96179	NA	1.88327	NA	1.31052	NA	0.354294	NA	0.854484	NA	0.958034	NA	0.350431	NA	-0.0161283	NA	-0.556596	NA	0.642094
NA	-0.675708	NA	-0.0546779	NA	0.142842	NA	2.8705	NA	0.758586	NA	0.619941	NA	1.03321	NA	0.110204	NA	-0.407578	NA	-0.552724	NA	-0.733619	NA	-0.595106	NA	-0.556596	NA	-0.710422
NA	-0.675708	NA	0.595522	NA	1.16632	NA	1.11709	NA	0.758586	NA	0.65942	NA	-0.353307	NA	0.781453	NA	-0.407578	NA	-0.552724	NA	-0.733619	NA	-0.595106	NA	-0.556596	NA	-0.710422
NA	-0.675708	NA	-0.199167	NA	0.961626	NA	-1.29384	NA	-1.07742	NA	-0.406515	NA	-1.46252	NA	-1.04923	NA	-0.407578	NA	-0.384862	NA	-0.191594	NA	-0.595106	NA	-0.0349719	NA	-0.710422
NA	-0.675708	NA	0.162055	NA	-0.0618533	NA	0.459566	NA	2.96179	NA	1.72536	NA	1.58782	NA	2.85622	NA	-0.407578	NA	1.1259	NA	1.79583	NA	0.562849	NA	4.65964	NA	-0.710422
NA	-0.675708	NA	0.523277	NA	0.552234	NA	-0.197962	NA	-0.893815	NA	0.975253	NA	-1.04657	NA	0.232249	NA	-0.407578	NA	-0.552724	NA	-0.733619	NA	-0.595106	NA	-0.556596	NA	-0.710422
NA	-0.148969	NA	-0.271411	NA	-0.266549	NA	-0.197962	NA	-0.343015	NA	-0.524952	NA	0.478605	NA	-0.866158	NA	3.37861	NA	-0.552724	NA	-0.733619	NA	-0.595106	NA	-0.556596	NA	-0.372293
NA	0.1144	NA	-0.199167	NA	-0.471245	NA	-0.197962	NA	-0.159415	NA	-0.445994	NA	-0.907915	NA	-1.04923	NA	0.854484	NA	-0.552724	NA	-0.733619	NA	-0.595106	NA	-0.556596	NA	0.303965
NA	1.69462	NA	-0.271411	NA	0.347538	NA	2.65133	NA	0.942186	NA	0.22515	NA	-0.353307	NA	-0.866158	NA	-0.407578	NA	0.118724	NA	-0.191594	NA	-0.595106	NA	-0.556596	NA	1.31835
NA	-0.412339	NA	0.0175665	NA	1.78041	NA	-0.636314	NA	-0.893815	NA	0.975253	NA	-1.18522	NA	-0.500023	NA	0.854484	NA	-0.552724	NA	-0.733619	NA	-0.595106	NA	-0.556596	NA	-0.0341641
NA	-0.675708	NA	-0.632633	NA	0.347538	NA	1.33627	NA	-0.159415	NA	-0.840785	NA	-0.214655	NA	-1.04923	NA	-0.407578	NA	-0.552724	NA	-0.733619	NA	-0.595106	NA	-0.556596	NA	-0.710422
NA	-0.675708	NA	-0.126922	NA	-1.08533	NA	-0.197962	NA	-1.07742	NA	0.185671	NA	-1.46252	NA	1.75781	NA	-0.407578	NA	-0.552724	NA	-0.733619	NA	-0.595106	NA	-0.556596	NA	-0.710422
NA	-0.675708	NA	-0.849366	NA	-0.471245	NA	-0.85549	NA	-0.893815	NA	-1.39349	NA	0.201301	NA	0.0491811	NA	-0.407578	NA	-0.384862	NA	0.169756	NA	-0.595106	NA	-0.0349719	NA	-0.710422
NA	-0.148969	NA	-0.632633	NA	0.75693	NA	-0.197962	NA	-1.07742	NA	-0.801306	NA	-1.18522	NA	-0.927181	NA	0.854484	NA	-0.0491381	NA	0.350431	NA	-0.595106	NA	0.486652	NA	-0.0341641
NA	-0.148969	NA	-0.4159	NA	-0.266549	NA	0.24039	NA	0.0241853	NA	-0.20912	NA	1.86512	NA	0.232249	NA	-0.407578	NA	0.62231	NA	1.43448	NA	1.14183	NA	-0.0349719	NA	0.303965
NA	-0.148969	NA	-0.704877	NA	1.16632	NA	0.459566	NA	-1.07742	NA	-0.801306	NA	-1.46252	NA	-0.805136	NA	-0.407578	NA	-0.552724	NA	-0.733619	NA	-0.595106	NA	-0.556596	NA	-0.372293
NA	-0.675708	NA	-0.92161	NA	-1.29003	NA	-1.29384	NA	-1.07742	NA	-1.59089	NA	-1.46252	NA	-2.20866	NA	-0.407578	NA	-0.552724	NA	-0.733619	NA	-0.595106	NA	-0.556596	NA	-0.710422
NA	-0.675708	NA	-0.92161	NA	-1.29003	NA	-1.29384	NA	-1.07742	NA	-1.59089	NA	-1.46252	NA	-2.14763	NA	-0.407578	NA	-0.552724	NA	-0.733619	NA	-0.595106	NA	-0.556596	NA	-0.710422
NA	-0.675708	NA	-0.92161	NA	-0.266549	NA	0.0212139	NA	-1.07742	NA	-1.27505	NA	-1.46252	NA	-0.927181	NA	-0.407578	NA	-0.552724	NA	-0.733619	NA	-0.595106	NA	-0.556596	NA	-0.710422
NA	-0.675708	NA	-0.92161	NA	-1.08533	NA	-1.07467	NA	-1.07742	NA	-1.47245	NA	-1.04657	NA	-0.805136	NA	-0.407578	NA	-0.552724	NA	-0.733619	NA	-0.595106	NA	-0.556596	NA	-0.710422
NA	1.16788	NA	1.10123	NA	-0.880637	NA	-0.85549	NA	0.0241853	NA	1.13317	NA	0.339953	NA	-0.0118415	NA	-0.407578	NA	2.46879	NA	1.97651	NA	3.45774	NA	0.486652	NA	0.642094
NA	0.641139	NA	0.0175665	NA	-0.471245	NA	2.21297	NA	-0.159415	NA	-0.564432	NA	0.617257	NA	0.781453	NA	-0.407578	NA	0.118724	NA	1.43448	NA	0.562849	NA	-0.556596	NA	1.31835
NA	0.1144	NA	-0.704877	NA	-0.0618533	NA	1.11709	NA	0.207785	NA	-0.130162	NA	0.339953	NA	-0.255932	NA	-0.407578	NA	-0.552724	NA	-0.733619	NA	-0.595106	NA	-0.556596	NA	0.303965
NA	-0.675708	NA	-0.777122	NA	0.142842	NA	0.897918	NA	-1.07742	NA	-1.07766	NA	-0.630611	NA	-1.04923	NA	-0.407578	NA	-0.217	NA	-0.191594	NA	-0.0161283	NA	-0.0349719	NA	-0.710422
NA	0.37777	NA	0.306544	NA	0.552234	NA	1.33627	NA	-0.343015	NA	0.185671	NA	-0.214655	NA	-0.744113	NA	-0.407578	NA	-0.552724	NA	-0.733619	NA	-0.595106	NA	-0.556596	NA	0.642094
NA	0.641139	NA	-0.271411	NA	-0.0618533	NA	-0.636314	NA	-1.07742	NA	-0.0512035	NA	-1.46252	NA	-0.255932	NA	-0.407578	NA	0.454448	NA	0.531106	NA	1.14183	NA	-0.556596	NA	-0.0341641
NA	0.904509	NA	-0.0546779	NA	-1.29003	NA	-1.29384	NA	-0.343015	NA	-0.603911	NA	-0.907915	NA	-1.53741	NA	-0.407578	NA	-0.552724	NA	-0.733619	NA	-0.595106	NA	-0.556596	NA	1.31835
NA	-0.148969	NA	-0.488144	NA	-0.675941	NA	-0.417138	NA	-0.526615	NA	-0.840785	NA	-1.32387	NA	-1.04923	NA	-0.407578	NA	-0.217	NA	-0.552944	NA	-0.0161283	NA	-0.556596	NA	0.303965
NA	-0.148969	NA	-0.343655	NA	-0.0618533	NA	0.24039	NA	-1.07742	NA	-0.959222	NA	0.0626487	NA	-0.805136	NA	0.854484	NA	-0.0491381	NA	0.350431	NA	-0.0161283	NA	0.486652	NA	-0.0341641
NA	0.1144	NA	-0.0546779	NA	0.142842	NA	-1.07467	NA	-0.343015	NA	0.462025	NA	-0.491959	NA	-0.0118415	NA	0.854484	NA	0.454448	NA	-0.010919	NA	0.562849	NA	0.486652	NA	-0.372293
NA	0.1144	NA	-0.560389	NA	-1.29003	NA	0.24039	NA	-0.526615	NA	-1.15662	NA	-0.630611	NA	-1.35434	NA	0.854484	NA	0.118724	NA	-0.010919	NA	0.562849	NA	-0.556596	NA	0.303965
NA	-0.675708	NA	-0.849366	NA	1.37102	NA	0.24039	NA	-1.07742	NA	-0.840785	NA	-1.46252	NA	0.659407	NA	-0.407578	NA	-0.552724	NA	-0.733619	NA	-0.595106	NA	-0.556596	NA	-0.710422
NA	-0.148969	NA	-0.632633	NA	-0.0618533	NA	-0.197962	NA	-1.07742	NA	-1.11714	NA	-0.769263	NA	-0.439	NA	-0.407578	NA	-0.552724	NA	-0.372269	NA	-0.595106	NA	1.00828	NA	-0.0341641
NA	-0.148969	NA	-0.777122	NA	-0.880637	NA	-0.636314	NA	-0.159415	NA	-0.959222	NA	-0.353307	NA	-0.622068	NA	-0.407578	NA	-0.552724	NA	-0.733619	NA	-0.595106	NA	-0.556596	NA	0.303965
NA	-0.675708	NA	-0.704877	NA	-0.0618533	NA	-0.636314	NA	-0.893815	NA	-1.1961	NA	-0.0760033	NA	0.354294	NA	-0.407578	NA	-0.384862	NA	0.169756	NA	-0.595106	NA	-0.0349719	NA	-0.710422
NA	-0.148969	NA	-0.4159	NA	0.142842	NA	-0.417138	NA	0.207785	NA	-0.288078	NA	2.00378	NA	0.598385	NA	-0.407578	NA	0.454448	NA	1.07313	NA	-0.0161283	NA	2.57315	NA	-0.372293
NA	-0.675708	NA	-0.92161	NA	-0.266549	NA	0.0212139	NA	-1.07742	NA	-1.15662	NA	-1.04657	NA	0.0491811	NA	-0.407578	NA	-0.217	NA	-0.010919	NA	0.562849	NA	-0.0349719	NA	-0.710422
NA	0.1144	NA	0.523277	NA	0.142842	NA	-1.07467	NA	0.758586	NA	-0.0117244	NA	0.0626487	NA	-0.316955	NA	-0.407578	NA	-0.0491381	NA	-0.191594	NA	-0.595106	NA	-0.0349719	NA	-0.0341641
NA	1.16788	NA	0.0175665	NA	-0.266549	NA	-1.29384	NA	0.942186	NA	-0.682869	NA	-0.491959	NA	-1.59843	NA	-0.407578	NA	-0.552724	NA	-0.733619	NA	-0.595106	NA	-0.556596	NA	-0.372293
NA	-0.675708	NA	0.2343	NA	0.347538	NA	-0.197962	NA	-1.07742	NA	-0.603911	NA	-1.04657	NA	2.42906	NA	-0.407578	NA	-0.552724	NA	-0.733619	NA	-0.595106	NA	-0.556596	NA	-0.710422
NA	-0.148969	NA	-0.488144	NA	-0.675941	NA	-0.197962	NA	-0.710215	NA	-1.03818	NA	-0.769263	NA	-0.133887	NA	0.854484	NA	-0.217	NA	0.169756	NA	-0.595106	NA	1.5299	NA	-0.0341641
NA	-0.675708	NA	-0.849366	NA	-1.29003	NA	-1.07467	NA	-1.07742	NA	-1.47245	NA	-0.630611	NA	-0.439	NA	-0.407578	NA	-0.552724	NA	-0.372269	NA	-0.595106	NA	0.486652	NA	-0.710422
NA	-0.675708	NA	0.0898109	NA	-0.266549	NA	1.33627	NA	1.49299	NA	0.540983	NA	1.72647	NA	-0.744113	NA	-0.407578	NA	-0.217	NA	-0.010919	NA	-0.0161283	NA	-0.556596	NA	-0.710422
NA	-0.675708	NA	-0.704877	NA	-0.675941	NA	-1.07467	NA	-0.710215	NA	-1.15662	NA	1.03321	NA	-0.133887	NA	-0.407578	NA	-0.552724	NA	-0.733619	NA	-0.595106	NA	-0.556596	NA	-0.710422
NA	0.37777	NA	-0.126922	NA	-0.471245	NA	-1.29384	NA	-1.07742	NA	0.0672337	NA	-1.46252	NA	-1.53741	NA	-0.407578	NA	-0.552724	NA	-0.733619	NA	-0.595106	NA	-0.556596	NA	0.642094
NA	0.1144	NA	-0.560389	NA	-0.266549	NA	0.24039	NA	-1.07742	NA	-0.919743	NA	-1.46252	NA	-0.866158	NA	-0.407578	NA	-0.552724	NA	-0.733619	NA	-0.595106	NA	-0.556596	NA	0.303965
NA	0.1144	NA	-0.704877	NA	-1.29003	NA	-1.07467	NA	-1.07742	NA	-0.722348	NA	-0.214655	NA	1.4527	NA	-0.407578	NA	-0.552724	NA	-0.733619	NA	-0.595106	NA	-0.556596	NA	0.303965
NA	-0.675708	NA	-0.704877	NA	-1.08533	NA	-0.636314	NA	-0.893815	NA	-0.840785	NA	0.0626487	NA	0.415317	NA	-0.407578	NA	-0.552724	NA	-0.733619	NA	-0.595106	NA	-0.556596	NA	-0.710422
NA	0.1144	NA	-0.632633	NA	0.961626	NA	0.897918	NA	-0.893815	NA	-0.880264	NA	-0.769263	NA	-0.316955	NA	-0.407578	NA	0.958034	NA	0.892456	NA	0.562849	NA	1.00828	NA	0.303965
NA	-0.148969	NA	-0.560389	NA	-0.0618533	NA	-0.197962	NA	-0.526615	NA	-0.998701	NA	-0.907915	NA	-1.65945	NA	-0.407578	NA	-0.552724	NA	-0.733619	NA	-0.595106	NA	-0.556596	NA	0.642094
NA	-0.675708	NA	0.162055	NA	0.75693	NA	0.897918	NA	0.207785	NA	-0.130162	NA	0.478605	NA	0.72043	NA	-0.407578	NA	-0.217	NA	1.25381	NA	-0.0161283	NA	-0.556596	NA	-0.710422
NA	-0.675708	NA	-0.488144	NA	2.80389	NA	2.43215	NA	-0.526615	NA	0.0277547	NA	-1.04657	NA	1.14759	NA	-0.407578	NA	0.286586	NA	0.350431	NA	-0.0161283	NA	-0.0349719	NA	-0.710422
NA	1.69462	NA	1.24572	NA	2.80389	NA	-1.29384	NA	0.758586	NA	2.15962	NA	0.0626487	NA	1.81884	NA	0.854484	NA	-0.0491381	NA	-0.010919	NA	-0.0161283	NA	-0.556596	NA	3.34713
NA	-0.148969	NA	0.595522	NA	-0.675941	NA	0.0212139	NA	0.391385	NA	1.48848	NA	0.339953	NA	-0.133887	NA	-0.407578	NA	1.29376	NA	1.61516	NA	-0.0161283	NA	1.00828	NA	0.303965
NA	0.37777	NA	-0.92161	NA	-0.880637	NA	-0.85549	NA	-1.07742	NA	-0.919743	NA	-1.46252	NA	-0.439	NA	-0.407578	NA	1.1259	NA	-0.733619	NA	0.562849	NA	-0.556596	NA	1.65648
NA	-0.412339	NA	-0.4159	NA	0.552234	NA	-0.636314	NA	-0.343015	NA	-0.0117244	NA	0.201301	NA	-0.194909	NA	0.854484	NA	-0.217	NA	-0.010919	NA	-0.595106	NA	0.486652	NA	-0.0341641
NA	-0.675708	NA	0.0898109	NA	2.3945	NA	-0.636314	NA	0.391385	NA	0.0277547	NA	-0.491959	NA	-0.561045	NA	-0.407578	NA	-0.552724	NA	-0.733619	NA	-0.595106	NA	-0.556596	NA	-0.710422
NA	-0.675708	NA	-0.560389	NA	-0.880637	NA	-1.29384	NA	-1.07742	NA	-1.1961	NA	-1.46252	NA	-0.622068	NA	-0.407578	NA	-0.552724	NA	-0.733619	NA	-0.595106	NA	-0.556596	NA	-0.710422
NA	-0.675708	NA	0.0898109	NA	0.347538	NA	0.0212139	NA	-0.343015	NA	0.185671	NA	0.478605	NA	0.47634	NA	-0.407578	NA	-0.384862	NA	-0.372269	NA	-0.0161283	NA	-0.0349719	NA	-0.710422
NA	-0.675708	NA	-0.704877	NA	-0.675941	NA	0.897918	NA	-0.710215	NA	-0.406515	NA	0.339953	NA	1.33066	NA	-0.407578	NA	-0.384862	NA	-0.191594	NA	-0.595106	NA	0.486652	NA	-0.710422
NA	-0.675708	NA	-0.92161	NA	0.142842	NA	-0.85549	NA	-1.07742	NA	-1.07766	NA	-1.04657	NA	-0.194909	NA	-0.407578	NA	-0.552724	NA	-0.733619	NA	-0.595106	NA	-0.556596	NA	-0.710422
NA	0.37777	NA	0.378788	NA	-0.0618533	NA	0.24039	NA	0.0241853	NA	0.383066	NA	-0.353307	NA	0.171226	NA	-0.407578	NA	1.79734	NA	2.15718	NA	-0.595106	NA	0.486652	NA	-0.0341641
NA	-0.675708	NA	0.0898109	NA	-0.0618533	NA	-0.417138	NA	-0.526615	NA	0.383066	NA	-0.0760033	NA	2.36804	NA	-0.407578	NA	-0.217	NA	0.169756	NA	0.562849	NA	-0.556596	NA	-0.710422
NA	-0.148969	NA	-0.560389	NA	-0.880637	NA	1.11709	NA	-0.710215	NA	-1.11714	NA	-1.04657	NA	-1.90354	NA	-0.407578	NA	0.286586	NA	-0.191594	NA	-0.0161283	NA	0.486652	NA	-0.372293
NA	-0.675708	NA	0.884499	NA	-1.08533	NA	-0.85549	NA	0.391385	NA	0.185671	NA	2.00378	NA	1.39168	NA	-0.407578	NA	0.286586	NA	0.169756	NA	-0.0161283	NA	-0.0349719	NA	-0.710422
NA	-0.675708	NA	-0.271411	NA	-0.266549	NA	-0.417138	NA	0.0241853	NA	-0.169641	NA	1.86512	NA	1.26963	NA	-0.407578	NA	-0.0491381	NA	1.25381	NA	5.77364	NA	1.00828	NA	-0.710422
NA	-0.675708	NA	-0.92161	NA	-1.29003	NA	-0.417138	NA	-0.343015	NA	-1.1961	NA	0.201301	NA	-0.0118415	NA	-0.407578	NA	-0.552724	NA	0.350431	NA	-0.0161283	NA	-0.556596	NA	-0.710422
NA	-0.675708	NA	-0.126922	NA	0.552234	NA	-0.636314	NA	-0.710215	NA	-0.248599	NA	-0.630611	NA	-0.622068	NA	-0.407578	NA	0.118724	NA	0.711781	NA	2.29978	NA	0.486652	NA	-0.710422
NA	-0.675708	NA	-0.199167	NA	0.552234	NA	0.24039	NA	0.207785	NA	-0.0906826	NA	-0.353307	NA	-0.744113	NA	-0.407578	NA	-0.0491381	NA	0.169756	NA	-0.0161283	NA	-0.0349719	NA	-0.710422
NA	-0.675708	NA	-0.704877	NA	0.552234	NA	0.459566	NA	-1.07742	NA	-1.1961	NA	-0.769263	NA	0.0491811	NA	-0.407578	NA	-0.0491381	NA	-0.191594	NA	0.562849	NA	0.486652	NA	-0.710422
NA	0.37777	NA	-0.343655	NA	-0.266549	NA	0.678742	NA	0.207785	NA	-0.327557	NA	0.201301	NA	0.598385	NA	2.11655	NA	-0.552724	NA	-0.733619	NA	-0.595106	NA	-0.556596	NA	-0.372293
NA	-0.675708	NA	-0.92161	NA	-1.29003	NA	-1.29384	NA	-1.07742	NA	-1.59089	NA	-1.46252	NA	-2.02559	NA	-0.407578	NA	-0.552724	NA	-0.733619	NA	-0.595106	NA	-0.556596	NA	-0.710422
NA	-0.675708	NA	-0.92161	NA	-1.29003	NA	-1.29384	NA	-1.07742	NA	-1.59089	NA	-1.46252	NA	-2.08661	NA	-0.407578	NA	-0.552724	NA	-0.733619	NA	-0.595106	NA	-0.556596	NA	-0.710422
NA	-0.675708	NA	-0.92161	NA	-1.29003	NA	-1.29384	NA	-1.07742	NA	-1.59089	NA	-1.46252	NA	-1.90354	NA	-0.407578	NA	-0.552724	NA	-0.733619	NA	-0.595106	NA	-0.556596	NA	-0.710422
NA	-0.675708	NA	-0.849366	NA	-0.471245	NA	-1.07467	NA	-0.893815	NA	-1.43297	NA	-0.907915	NA	-0.0118415	NA	-0.407578	NA	-0.552724	NA	-0.733619	NA	-0.595106	NA	-0.556596	NA	-0.710422
NA	0.37777	NA	0.2343	NA	-0.471245	NA	-0.636314	NA	0.207785	NA	-0.406515	NA	-0.0760033	NA	-0.805136	NA	-0.407578	NA	0.790172	NA	0.711781	NA	1.14183	NA	0.486652	NA	0.303965
NA	-0.675708	NA	-0.704877	NA	0.347538	NA	-1.07467	NA	-1.07742	NA	-0.761827	NA	-1.18522	NA	1.20861	NA	-0.407578	NA	0.790172	NA	3.78325	NA	3.45774	NA	1.5299	NA	-0.710422
NA	-0.148969	NA	-0.4159	NA	-0.0618533	NA	0.678742	NA	-0.526615	NA	-0.603911	NA	-0.769263	NA	0.110204	NA	2.11655	NA	-0.217	NA	-0.010919	NA	-0.0161283	NA	-0.0349719	NA	-0.710422
NA	-0.675708	NA	-0.777122	NA	-1.29003	NA	-0.636314	NA	-1.07742	NA	-1.51193	NA	-0.769263	NA	-1.04923	NA	-0.407578	NA	-0.552724	NA	-0.733619	NA	-0.595106	NA	-0.556596	NA	-0.710422
NA	-0.148969	NA	-0.704877	NA	-0.266549	NA	0.0212139	NA	0.0241853	NA	-0.564432	NA	0.0626487	NA	-0.866158	NA	0.854484	NA	-0.217	NA	0.350431	NA	0.562849	NA	1.00828	NA	0.303965
NA	0.37777	NA	0.0898109	NA	-0.675941	NA	-0.417138	NA	-0.343015	NA	-0.327557	NA	-0.214655	NA	0.537362	NA	0.854484	NA	0.790172	NA	0.711781	NA	-0.595106	NA	0.486652	NA	0.642094
NA	0.37777	NA	0.378788	NA	0.75693	NA	0.678742	NA	0.758586	NA	0.501504	NA	0.617257	NA	0.171226	NA	0.854484	NA	-0.0491381	NA	-0.010919	NA	0.562849	NA	-0.0349719	NA	-0.0341641
NA	0.1144	NA	0.162055	NA	1.16632	NA	1.33627	NA	-0.526615	NA	0.304108	NA	-0.491959	NA	-0.133887	NA	-0.407578	NA	-0.552724	NA	-0.372269	NA	-0.595106	NA	-0.556596	NA	0.303965
NA	2.48473	NA	0.667766	NA	-0.675941	NA	0.24039	NA	2.04379	NA	1.17265	NA	1.17186	NA	-0.622068	NA	-0.407578	NA	-0.217	NA	-0.552944	NA	-0.595106	NA	-0.556596	NA	1.99461
NA	-0.675708	NA	-0.560389	NA	-0.675941	NA	-0.197962	NA	-0.159415	NA	-0.367036	NA	-1.04657	NA	-1.17127	NA	-0.407578	NA	-0.552724	NA	-0.733619	NA	-0.595106	NA	-0.556596	NA	-0.710422
NA	-0.675708	NA	-0.777122	NA	-0.266549	NA	0.24039	NA	-0.343015	NA	-1.11714	NA	-0.491959	NA	-0.561045	NA	-0.407578	NA	0.118724	NA	-0.191594	NA	-0.595106	NA	0.486652	NA	-0.710422
NA	-0.675708	NA	-0.632633	NA	1.16632	NA	-0.197962	NA	0.391385	NA	-0.603911	NA	0.755909	NA	1.14759	NA	-0.407578	NA	-0.552724	NA	-0.733619	NA	-0.595106	NA	-0.556596	NA	-0.710422
NA	-0.675708	NA	-0.92161	NA	-1.29003	NA	-1.07467	NA	-1.07742	NA	-1.47245	NA	-1.04657	NA	-0.316955	NA	-0.407578	NA	-0.552724	NA	-0.733619	NA	-0.595106	NA	-0.556596	NA	-0.710422
NA	-0.675708	NA	-0.560389	NA	-1.08533	NA	-1.07467	NA	-0.710215	NA	-0.959222	NA	-0.907915	NA	-1.84252	NA	-0.407578	NA	-0.552724	NA	-0.733619	NA	-0.595106	NA	-0.556596	NA	-0.710422
NA	0.904509	NA	-0.343655	NA	0.347538	NA	0.24039	NA	-0.343015	NA	-0.0906826	NA	-0.907915	NA	-0.0728641	NA	-0.407578	NA	-0.217	NA	-0.372269	NA	-0.595106	NA	-0.556596	NA	-0.0341641
NA	-0.675708	NA	-0.560389	NA	-0.675941	NA	-0.197962	NA	-0.710215	NA	-0.564432	NA	-0.214655	NA	0.842475	NA	-0.407578	NA	1.79734	NA	-0.191594	NA	-0.595106	NA	0.486652	NA	-0.710422
NA	-0.675708	NA	0.306544	NA	-1.29003	NA	1.11709	NA	-0.526615	NA	1.52796	NA	-0.907915	NA	-1.11025	NA	-0.407578	NA	-0.217	NA	0.531106	NA	-0.0161283	NA	-0.556596	NA	-0.710422
NA	-0.675708	NA	-0.777122	NA	-1.08533	NA	-0.85549	NA	-1.07742	NA	-1.31453	NA	-0.353307	NA	-0.255932	NA	-0.407578	NA	-0.217	NA	0.350431	NA	-0.0161283	NA	-0.0349719	NA	-0.710422
NA	-0.675708	NA	-0.704877	NA	-1.08533	NA	-0.85549	NA	-1.07742	NA	-1.07766	NA	-0.769263	NA	0.537362	NA	-0.407578	NA	-0.552724	NA	-0.191594	NA	-0.595106	NA	0.486652	NA	-0.710422
NA	-0.148969	NA	-0.777122	NA	-0.0618533	NA	0.0212139	NA	-0.159415	NA	-0.564432	NA	0.894561	NA	1.26963	NA	4.64067	NA	-0.552724	NA	-0.733619	NA	-0.595106	NA	-0.556596	NA	-0.710422
NA	-0.675708	NA	-0.777122	NA	0.142842	NA	0.0212139	NA	-1.07742	NA	-0.959222	NA	-1.32387	NA	-0.68309	NA	-0.407578	NA	-0.0491381	NA	0.169756	NA	0.562849	NA	1.00828	NA	-0.710422
NA	0.1144	NA	0.0898109	NA	-0.471245	NA	1.33627	NA	-0.710215	NA	-0.524952	NA	-0.769263	NA	-1.29332	NA	0.854484	NA	0.286586	NA	0.711781	NA	1.14183	NA	0.486652	NA	0.303965
NA	-0.675708	NA	-0.704877	NA	-0.471245	NA	-0.197962	NA	-0.893815	NA	-0.998701	NA	0.894561	NA	1.51372	NA	-0.407578	NA	-0.217	NA	0.711781	NA	-0.595106	NA	0.486652	NA	-0.710422
NA	-0.675708	NA	-0.92161	NA	-0.880637	NA	-0.85549	NA	-1.07742	NA	-1.43297	NA	0.201301	NA	-0.0728641	NA	-0.407578	NA	-0.552724	NA	-0.010919	NA	-0.0161283	NA	-0.0349719	NA	-0.710422
NA	1.43125	NA	0.162055	NA	0.142842	NA	-0.197962	NA	-1.07742	NA	0.896294	NA	-0.214655	NA	1.26963	NA	4.64067	NA	1.46162	NA	1.25381	NA	0.562849	NA	-0.556596	NA	0.980223
NA	-0.675708	NA	-0.271411	NA	-0.0618533	NA	-0.85549	NA	-0.526615	NA	-0.0117244	NA	1.03321	NA	1.08657	NA	-0.407578	NA	-0.552724	NA	-0.191594	NA	-0.595106	NA	-0.0349719	NA	-0.710422
NA	-0.675708	NA	0.0898109	NA	-1.08533	NA	-0.197962	NA	0.942186	NA	-0.485473	NA	0.478605	NA	-0.255932	NA	-0.407578	NA	-0.552724	NA	-0.733619	NA	-0.595106	NA	-0.556596	NA	-0.710422
NA	1.16788	NA	0.812255	NA	0.75693	NA	-0.417138	NA	-0.159415	NA	0.185671	NA	0.478605	NA	0.415317	NA	-0.407578	NA	-0.217	NA	0.169756	NA	-0.0161283	NA	0.486652	NA	2.67087
NA	3.01146	NA	0.0898109	NA	0.142842	NA	-0.197962	NA	-0.526615	NA	0.501504	NA	0.478605	NA	-0.68309	NA	-0.407578	NA	-0.552724	NA	-0.733619	NA	-0.595106	NA	-0.556596	NA	3.34713
NA	0.37777	NA	-0.271411	NA	-1.08533	NA	-0.197962	NA	0.207785	NA	-0.445994	NA	-1.18522	NA	-1.17127	NA	-0.407578	NA	-0.217	NA	-0.552944	NA	-0.0161283	NA	-0.556596	NA	0.980223
NA	-0.148969	NA	-0.488144	NA	-0.880637	NA	-1.29384	NA	-0.526615	NA	-0.564432	NA	-1.18522	NA	0.232249	NA	-0.407578	NA	-0.552724	NA	-0.733619	NA	-0.595106	NA	-0.556596	NA	0.980223
NA	-0.675708	NA	0.162055	NA	1.37102	NA	0.678742	NA	-0.159415	NA	0.422545	NA	-0.353307	NA	5.11406	NA	-0.407578	NA	-0.552724	NA	-0.733619	NA	-0.595106	NA	-0.556596	NA	-0.710422
NA	-0.148969	NA	-0.777122	NA	3.41798	NA	1.11709	NA	-0.893815	NA	-0.564432	NA	-0.769263	NA	-0.377977	NA	2.11655	NA	-0.552724	NA	-0.733619	NA	-0.595106	NA	-0.556596	NA	-0.372293
NA	-0.675708	NA	0.306544	NA	2.1898	NA	0.24039	NA	-0.893815	NA	1.05421	NA	-0.0760033	NA	1.87986	NA	-0.407578	NA	-0.217	NA	-0.552944	NA	-0.0161283	NA	-0.556596	NA	-0.710422
NA	-0.675708	NA	-0.4159	NA	-0.0618533	NA	-1.07467	NA	0.207785	NA	-0.248599	NA	0.201301	NA	-1.04923	NA	-0.407578	NA	-0.0491381	NA	-0.010919	NA	-0.0161283	NA	-0.556596	NA	-0.710422
NA	-0.675708	NA	-0.488144	NA	-1.29003	NA	-0.636314	NA	-1.07742	NA	-0.761827	NA	-1.32387	NA	-0.68309	NA	-0.407578	NA	-0.552724	NA	-0.733619	NA	-0.595106	NA	-0.556596	NA	-0.710422
NA	-0.412339	NA	-0.777122	NA	-1.29003	NA	-0.417138	NA	-0.893815	NA	-1.03818	NA	0.339953	NA	-0.561045	NA	-0.407578	NA	-0.384862	NA	0.169756	NA	-0.595106	NA	-0.556596	NA	0.642094
NA	-0.675708	NA	0.451033	NA	-1.29003	NA	0.459566	NA	2.22739	NA	2.59389	NA	1.44917	NA	1.20861	NA	-0.407578	NA	0.286586	NA	0.350431	NA	-0.595106	NA	-0.556596	NA	-0.710422
NA	-0.148969	NA	-0.343655	NA	0.961626	NA	0.0212139	NA	-0.710215	NA	0.304108	NA	-0.630611	NA	1.26963	NA	0.854484	NA	-0.217	NA	-0.010919	NA	-0.0161283	NA	0.486652	NA	-0.372293
NA	0.904509	NA	0.0175665	NA	-0.880637	NA	-1.07467	NA	-1.07742	NA	0.580462	NA	-1.18522	NA	-1.17127	NA	-0.407578	NA	-0.217	NA	-0.552944	NA	-0.0161283	NA	-0.556596	NA	1.65648
NA	0.904509	NA	-0.343655	NA	-0.880637	NA	-0.417138	NA	0.391385	NA	-0.288078	NA	0.201301	NA	-0.0118415	NA	3.37861	NA	0.286586	NA	0.169756	NA	-0.0161283	NA	0.486652	NA	-0.0341641
NA	-0.675708	NA	-0.488144	NA	0.552234	NA	0.897918	NA	-0.526615	NA	-0.327557	NA	0.0626487	NA	-0.194909	NA	-0.407578	NA	-0.552724	NA	-0.733619	NA	-0.595106	NA	-0.556596	NA	-0.710422
NA	-0.675708	NA	-0.126922	NA	-0.880637	NA	-0.636314	NA	-0.159415	NA	0.698899	NA	0.478605	NA	1.51372	NA	-0.407578	NA	-0.552724	NA	-0.733619	NA	-0.595106	NA	-0.556596	NA	-0.710422
NA	0.904509	NA	-0.4159	NA	0.75693	NA	0.678742	NA	0.758586	NA	-0.20912	NA	1.03321	NA	1.14759	NA	2.11655	NA	-0.552724	NA	-0.733619	NA	-0.595106	NA	-0.556596	NA	0.642094
NA	-0.148969	NA	0.162055	NA	-0.880637	NA	-0.197962	NA	0.758586	NA	-0.0512035	NA	0.755909	NA	-1.23229	NA	0.854484	NA	-0.552724	NA	-0.733619	NA	-0.595106	NA	-0.556596	NA	-0.0341641
NA	-0.148969	NA	0.0898109	NA	2.3945	NA	-0.85549	NA	0.0241853	NA	-0.248599	NA	-0.491959	NA	0.842475	NA	0.854484	NA	0.118724	NA	1.07313	NA	0.562849	NA	-0.0349719	NA	-0.710422
NA	-0.675708	NA	-0.199167	NA	0.347538	NA	-0.197962	NA	-0.159415	NA	-0.20912	NA	-0.491959	NA	-1.04923	NA	-0.407578	NA	-0.552724	NA	-0.733619	NA	-0.595106	NA	-0.556596	NA	-0.710422
NA	-0.675708	NA	-0.199167	NA	-0.0618533	NA	0.0212139	NA	-0.526615	NA	-0.0512035	NA	-1.04657	NA	-0.927181	NA	-0.407578	NA	-0.552724	NA	-0.733619	NA	-0.595106	NA	-0.556596	NA	-0.710422
NA	-0.675708	NA	-0.343655	NA	-0.675941	NA	0.678742	NA	-0.710215	NA	-0.130162	NA	-0.769263	NA	-0.744113	NA	-0.407578	NA	-0.552724	NA	-0.733619	NA	-0.595106	NA	-0.556596	NA	-0.710422
NA	-0.148969	NA	-0.199167	NA	-0.0618533	NA	-0.197962	NA	1.12579	NA	-0.20912	NA	1.44917	NA	0.232249	NA	2.11655	NA	-0.552724	NA	-0.733619	NA	-0.595106	NA	-0.556596	NA	-0.0341641
NA	-0.675708	NA	-0.4159	NA	0.961626	NA	1.11709	NA	-1.07742	NA	-0.406515	NA	-1.46252	NA	-0.316955	NA	-0.407578	NA	-0.552724	NA	-0.733619	NA	-0.595106	NA	-0.556596	NA	-0.710422
NA	0.1144	NA	0.0175665	NA	-1.08533	NA	-1.07467	NA	-0.893815	NA	-0.880264	NA	-0.769263	NA	-0.805136	NA	-0.407578	NA	-0.552724	NA	-0.733619	NA	-0.595106	NA	-0.556596	NA	0.642094
NA	0.904509	NA	0.523277	NA	-1.29003	NA	-0.417138	NA	1.49299	NA	-0.0906826	NA	0.0626487	NA	-1.7815	NA	-0.407578	NA	1.46162	NA	-0.372269	NA	0.562849	NA	0.486652	NA	0.303965
NA	2.22136	NA	-0.4159	NA	-0.880637	NA	1.33627	NA	-0.343015	NA	0.146192	NA	-1.04657	NA	0.171226	NA	2.11655	NA	-0.552724	NA	-0.733619	NA	-0.595106	NA	-0.556596	NA	1.65648
NA	-0.148969	NA	-0.488144	NA	-1.29003	NA	-0.636314	NA	-0.710215	NA	-0.959222	NA	-0.630611	NA	-1.23229	NA	-0.407578	NA	-0.217	NA	-0.010919	NA	-0.0161283	NA	-0.0349719	NA	0.980223
NA	-0.675708	NA	2.04041	NA	-1.08533	NA	-0.417138	NA	1.12579	NA	2.43598	NA	1.03321	NA	1.39168	NA	-0.407578	NA	-0.552724	NA	-0.733619	NA	-0.595106	NA	-0.556596	NA	-0.710422
NA	-0.675708	NA	-0.0546779	NA	-0.471245	NA	0.0212139	NA	-0.710215	NA	-0.880264	NA	-1.18522	NA	-0.927181	NA	-0.407578	NA	-0.552724	NA	-0.733619	NA	-0.595106	NA	-0.556596	NA	-0.710422
NA	0.37777	NA	0.0898109	NA	-1.29003	NA	-1.29384	NA	0.207785	NA	0.106713	NA	-0.214655	NA	-0.866158	NA	-0.407578	NA	0.118724	NA	-0.010919	NA	-0.595106	NA	-0.556596	NA	-0.710422
NA	0.37777	NA	0.162055	NA	0.552234	NA	0.0212139	NA	0.0241853	NA	0.343587	NA	-0.630611	NA	1.20861	NA	-0.407578	NA	-0.384862	NA	-0.010919	NA	-0.595106	NA	-0.0349719	NA	-0.372293
NA	-0.675708	NA	-0.632633	NA	-0.471245	NA	-0.417138	NA	-0.526615	NA	-1.07766	NA	1.31052	NA	-0.68309	NA	-0.407578	NA	-0.552724	NA	-0.372269	NA	-0.0161283	NA	-0.556596	NA	-0.710422
NA	-0.675708	NA	-0.704877	NA	-0.266549	NA	0.0212139	NA	-1.07742	NA	-0.327557	NA	-0.214655	NA	0.110204	NA	-0.407578	NA	-0.552724	NA	-0.733619	NA	-0.595106	NA	-0.556596	NA	-0.710422
NA	-0.675708	NA	-0.199167	NA	1.37102	NA	-0.636314	NA	-0.343015	NA	-0.524952	NA	-0.0760033	NA	0.598385	NA	-0.407578	NA	-0.552724	NA	-0.733619	NA	-0.595106	NA	-0.556596	NA	-0.710422
NA	-0.675708	NA	-0.92161	NA	-1.08533	NA	-1.07467	NA	-0.893815	NA	-1.43297	NA	-0.0760033	NA	-0.561045	NA	-0.407578	NA	-0.552724	NA	-0.191594	NA	-0.595106	NA	-0.0349719	NA	-0.710422
NA	-0.148969	NA	-0.632633	NA	1.37102	NA	0.0212139	NA	-0.710215	NA	-0.485473	NA	1.17186	NA	0.171226	NA	0.854484	NA	-0.552724	NA	-0.733619	NA	-0.595106	NA	-0.556596	NA	-0.0341641
NA	0.904509	NA	0.0175665	NA	-1.29003	NA	0.897918	NA	-1.07742	NA	-0.0117244	NA	-1.32387	NA	-1.47638	NA	-0.407578	NA	-0.552724	NA	-0.733619	NA	-0.595106	NA	-0.556596	NA	1.31835
NA	-0.412339	NA	-0.4159	NA	0.142842	NA	-0.197962	NA	-0.343015	NA	-0.406515	NA	-0.630611	NA	0.842475	NA	0.854484	NA	-0.384862	NA	-0.010919	NA	-0.595106	NA	-0.556596	NA	-0.0341641
NA	-0.675708	NA	-0.849366	NA	-0.0618533	NA	0.0212139	NA	-1.07742	NA	-0.959222	NA	-1.04657	NA	0.232249	NA	-0.407578	NA	-0.384862	NA	-0.372269	NA	-0.595106	NA	-0.0349719	NA	-0.710422
NA	-0.148969	NA	-0.0546779	NA	-0.471245	NA	-0.417138	NA	-0.343015	NA	-1.07766	NA	-1.18522	NA	-0.622068	NA	-0.407578	NA	-0.552724	NA	-0.733619	NA	-0.595106	NA	-0.556596	NA	-0.710422
NA	-0.675708	NA	0.162055	NA	-0.471245	NA	-1.29384	NA	-0.343015	NA	-0.801306	NA	-1.04657	NA	-2.02559	NA	-0.407578	NA	-0.384862	NA	-0.552944	NA	-0.595106	NA	0.486652	NA	-0.710422
NA	-0.675708	NA	-0.777122	NA	-0.675941	NA	-0.636314	NA	-1.07742	NA	-1.31453	NA	-0.630611	NA	-0.561045	NA	-0.407578	NA	-0.552724	NA	0.350431	NA	-0.595106	NA	0.486652	NA	-0.710422
NA	0.1144	NA	-0.0546779	NA	-0.266549	NA	-0.197962	NA	0.391385	NA	-0.367036	NA	0.894561	NA	0.47634	NA	-0.407578	NA	-0.0491381	NA	0.531106	NA	0.562849	NA	-0.556596	NA	0.303965
NA	0.1144	NA	-0.0546779	NA	1.37102	NA	2.43215	NA	-0.159415	NA	-0.406515	NA	0.478605	NA	0.659407	NA	3.37861	NA	-0.0491381	NA	0.350431	NA	-0.595106	NA	-0.0349719	NA	-0.0341641
NA	0.641139	NA	0.162055	NA	0.552234	NA	-0.417138	NA	0.391385	NA	0.185671	NA	0.617257	NA	-1.04923	NA	-0.407578	NA	-0.552724	NA	-0.733619	NA	-0.595106	NA	-0.556596	NA	0.980223
NA	-0.675708	NA	-0.704877	NA	-0.0618533	NA	-0.636314	NA	-1.07742	NA	-1.11714	NA	-0.769263	NA	-0.439	NA	-0.407578	NA	-0.552724	NA	-0.733619	NA	-0.595106	NA	-0.556596	NA	-0.710422
NA	-0.675708	NA	0.378788	NA	-0.471245	NA	-1.07467	NA	1.67659	NA	-0.0117244	NA	0.0626487	NA	-0.805136	NA	-0.407578	NA	-0.552724	NA	-0.733619	NA	-0.595106	NA	-0.556596	NA	-0.710422
NA	0.904509	NA	0.595522	NA	-0.880637	NA	-1.07467	NA	0.391385	NA	0.106713	NA	-0.769263	NA	-0.255932	NA	-0.407578	NA	-0.384862	NA	-0.191594	NA	1.14183	NA	-0.556596	NA	0.980223
NA	-0.148969	NA	-0.199167	NA	-1.29003	NA	-1.29384	NA	0.0241853	NA	0.106713	NA	-0.214655	NA	-0.68309	NA	-0.407578	NA	-0.0491381	NA	-0.372269	NA	-0.595106	NA	1.00828	NA	0.642094
NA	0.1144	NA	0.378788	NA	-1.08533	NA	-0.197962	NA	0.574985	NA	0.777857	NA	-0.353307	NA	-0.133887	NA	2.11655	NA	-0.384862	NA	-0.010919	NA	0.562849	NA	-0.556596	NA	-0.0341641
NA	0.641139	NA	-0.560389	NA	-0.880637	NA	-1.29384	NA	0.207785	NA	-1.1961	NA	-0.353307	NA	-0.133887	NA	-0.407578	NA	-0.552724	NA	-0.733619	NA	-0.595106	NA	-0.556596	NA	0.980223
NA	0.904509	NA	1.39021	NA	-0.675941	NA	1.11709	NA	0.207785	NA	1.449	NA	0.894561	NA	0.47634	NA	0.854484	NA	-0.552724	NA	-0.733619	NA	-0.595106	NA	-0.556596	NA	0.642094
NA	-0.148969	NA	-0.560389	NA	-0.471245	NA	-0.85549	NA	-0.526615	NA	-0.840785	NA	0.478605	NA	0.598385	NA	0.854484	NA	-0.384862	NA	1.07313	NA	-0.595106	NA	-0.556596	NA	-0.372293
NA	-0.148969	NA	-0.560389	NA	-0.880637	NA	-0.636314	NA	-0.710215	NA	-0.801306	NA	0.617257	NA	0.354294	NA	0.854484	NA	-0.217	NA	-0.552944	NA	-0.595106	NA	-0.556596	NA	-0.0341641
NA	-0.675708	NA	-0.0546779	NA	0.347538	NA	-0.85549	NA	1.12579	NA	-0.130162	NA	0.201301	NA	0.293272	NA	-0.407578	NA	0.118724	NA	-0.372269	NA	-0.0161283	NA	0.486652	NA	-0.710422
NA	-0.148969	NA	-0.632633	NA	-0.471245	NA	-0.197962	NA	-0.159415	NA	-1.03818	NA	-0.769263	NA	-0.866158	NA	0.854484	NA	-0.552724	NA	-0.733619	NA	-0.595106	NA	-0.556596	NA	0.303965
NA	1.69462	NA	0.378788	NA	0.142842	NA	-0.636314	NA	0.758586	NA	-0.0512035	NA	-0.0760033	NA	1.33066	NA	2.11655	NA	-0.552724	NA	-0.733619	NA	-0.595106	NA	-0.556596	NA	1.65648
NA	-0.148969	NA	0.378788	NA	2.1898	NA	0.897918	NA	-0.526615	NA	1.33056	NA	0.201301	NA	0.537362	NA	0.854484	NA	-0.552724	NA	-0.733619	NA	-0.595106	NA	-0.556596	NA	0.303965
NA	-0.675708	NA	-0.4159	NA	-0.471245	NA	-0.417138	NA	-0.710215	NA	-0.485473	NA	-0.907915	NA	-0.561045	NA	-0.407578	NA	-0.0491381	NA	0.169756	NA	-0.0161283	NA	-0.0349719	NA	-0.710422
NA	0.641139	NA	0.812255	NA	1.16632	NA	-0.197962	NA	-0.343015	NA	2.12015	NA	0.894561	NA	1.33066	NA	-0.407578	NA	-0.384862	NA	0.350431	NA	-0.0161283	NA	-0.0349719	NA	0.980223
NA	-0.148969	NA	0.0898109	NA	0.142842	NA	0.678742	NA	1.49299	NA	-0.288078	NA	1.44917	NA	0.47634	NA	-0.407578	NA	0.118724	NA	1.97651	NA	-0.0161283	NA	1.00828	NA	-0.372293
NA	-0.675708	NA	0.0175665	NA	-0.0618533	NA	-0.85549	NA	0.207785	NA	0.22515	NA	-1.18522	NA	-0.439	NA	-0.407578	NA	-0.552724	NA	-0.733619	NA	-0.595106	NA	-0.556596	NA	-0.710422
NA	-0.675708	NA	-0.704877	NA	0.347538	NA	1.55545	NA	-1.07742	NA	-0.445994	NA	-1.46252	NA	0.232249	NA	-0.407578	NA	-0.552724	NA	-0.733619	NA	-0.595106	NA	-0.556596	NA	-0.710422
NA	-0.675708	NA	0.162055	NA	-0.471245	NA	-0.417138	NA	0.0241853	NA	-0.0512035	NA	0.201301	NA	-0.744113	NA	-0.407578	NA	-0.552724	NA	-0.733619	NA	-0.595106	NA	-0.556596	NA	-0.710422
NA	0.37777	NA	0.306544	NA	-0.675941	NA	0.897918	NA	-0.710215	NA	-0.248599	NA	0.755909	NA	0.842475	NA	-0.407578	NA	-0.384862	NA	0.350431	NA	-0.0161283	NA	-0.0349719	NA	-0.372293
NA	-0.675708	NA	0.956743	NA	-0.471245	NA	-0.636314	NA	2.04379	NA	1.25161	NA	1.58782	NA	1.08657	NA	-0.407578	NA	-0.384862	NA	-0.191594	NA	-0.0161283	NA	-0.0349719	NA	-0.710422
NA	-0.675708	NA	-0.632633	NA	-0.675941	NA	1.55545	NA	0.0241853	NA	0.22515	NA	1.03321	NA	0.598385	NA	-0.407578	NA	-0.552724	NA	0.169756	NA	-0.0161283	NA	-0.556596	NA	-0.710422
NA	-0.675708	NA	-0.777122	NA	-0.266549	NA	1.33627	NA	-1.07742	NA	-0.880264	NA	-1.46252	NA	1.26963	NA	-0.407578	NA	-0.217	NA	-0.010919	NA	-0.595106	NA	-0.0349719	NA	-0.710422
NA	-0.675708	NA	-0.632633	NA	-0.880637	NA	0.0212139	NA	-1.07742	NA	-0.959222	NA	-1.04657	NA	-0.561045	NA	-0.407578	NA	-0.552724	NA	-0.733619	NA	-0.595106	NA	-0.556596	NA	-0.710422
NA	-0.148969	NA	-0.271411	NA	0.552234	NA	2.21297	NA	0.0241853	NA	0.580462	NA	-0.214655	NA	-0.500023	NA	-0.407578	NA	0.118724	NA	-0.010919	NA	-0.595106	NA	1.5299	NA	-0.710422
NA	0.641139	NA	0.0175665	NA	0.142842	NA	1.33627	NA	-1.07742	NA	-0.0906826	NA	-0.214655	NA	0.537362	NA	0.854484	NA	-0.552724	NA	-0.733619	NA	-0.595106	NA	-0.556596	NA	-0.0341641
NA	-0.675708	NA	-0.849366	NA	-0.880637	NA	-0.636314	NA	-1.07742	NA	-1.35401	NA	-0.353307	NA	0.598385	NA	-0.407578	NA	0.118724	NA	0.350431	NA	1.14183	NA	-0.556596	NA	-0.710422
NA	-0.675708	NA	0.0175665	NA	-1.29003	NA	-0.417138	NA	-0.526615	NA	-1.1961	NA	-1.18522	NA	-2.14763	NA	-0.407578	NA	-0.552724	NA	-0.733619	NA	-0.595106	NA	-0.556596	NA	-0.710422
NA	-0.148969	NA	-0.0546779	NA	-1.08533	NA	-0.85549	NA	-0.710215	NA	-0.564432	NA	-1.18522	NA	-1.84252	NA	-0.407578	NA	-0.552724	NA	-0.733619	NA	-0.595106	NA	-0.556596	NA	0.642094
NA	0.904509	NA	-0.271411	NA	0.347538	NA	-1.29384	NA	1.12579	NA	-0.248599	NA	1.58782	NA	0.842475	NA	2.11655	NA	0.790172	NA	1.43448	NA	1.14183	NA	1.5299	NA	0.303965
NA	-0.148969	NA	-0.199167	NA	-0.471245	NA	-0.85549	NA	-0.159415	NA	-0.998701	NA	3.25164	NA	0.110204	NA	-0.407578	NA	-0.552724	NA	-0.733619	NA	-0.595106	NA	-0.556596	NA	-0.372293
NA	-0.675708	NA	-0.199167	NA	0.142842	NA	-1.07467	NA	-0.526615	NA	0.304108	NA	-0.353307	NA	0.781453	NA	-0.407578	NA	-0.552724	NA	-0.372269	NA	-0.595106	NA	-0.556596	NA	-0.710422
NA	-0.675708	NA	-0.777122	NA	-1.08533	NA	-0.417138	NA	-1.07742	NA	-1.23558	NA	-1.04657	NA	-0.439	NA	-0.407578	NA	-0.217	NA	-0.372269	NA	0.562849	NA	-0.556596	NA	-0.710422
NA	0.37777	NA	-0.632633	NA	0.75693	NA	-0.85549	NA	-0.893815	NA	-0.485473	NA	-0.769263	NA	1.39168	NA	-0.407578	NA	0.118724	NA	0.350431	NA	-0.0161283	NA	0.486652	NA	-0.0341641
NA	-0.148969	NA	-0.92161	NA	-1.29003	NA	-0.85549	NA	-1.07742	NA	-1.43297	NA	-1.46252	NA	0.0491811	NA	-0.407578	NA	0.118724	NA	0.892456	NA	0.562849	NA	-0.556596	NA	-0.710422
NA	0.641139	NA	0.0175665	NA	2.1898	NA	3.30885	NA	0.942186	NA	0.0672337	NA	-0.491959	NA	-0.622068	NA	-0.407578	NA	0.118724	NA	0.350431	NA	-0.0161283	NA	-0.0349719	NA	0.303965
NA	-0.675708	NA	-0.488144	NA	1.16632	NA	0.0212139	NA	-0.343015	NA	0.383066	NA	-0.907915	NA	-0.0728641	NA	-0.407578	NA	-0.217	NA	-0.552944	NA	-0.0161283	NA	-0.0349719	NA	-0.710422
NA	-0.148969	NA	-0.488144	NA	-1.29003	NA	-0.636314	NA	0.207785	NA	-0.524952	NA	2.00378	NA	0.537362	NA	0.854484	NA	-0.552724	NA	-0.733619	NA	-0.595106	NA	-0.556596	NA	0.642094
NA	0.37777	NA	-0.560389	NA	-1.08533	NA	0.24039	NA	-0.710215	NA	-0.130162	NA	1.03321	NA	1.08657	NA	0.854484	NA	-0.552724	NA	0.169756	NA	-0.595106	NA	-0.0349719	NA	-0.372293
NA	-0.675708	NA	-0.4159	NA	-0.880637	NA	0.459566	NA	0.758586	NA	-0.880264	NA	0.201301	NA	0.0491811	NA	-0.407578	NA	-0.552724	NA	-0.733619	NA	-0.595106	NA	-0.556596	NA	-0.710422
NA	0.904509	NA	0.523277	NA	-0.880637	NA	-0.85549	NA	-0.893815	NA	1.92275	NA	-0.491959	NA	-0.0728641	NA	-0.407578	NA	1.79734	NA	1.97651	NA	1.14183	NA	0.486652	NA	0.642094
NA	-0.675708	NA	-0.560389	NA	-0.880637	NA	-1.29384	NA	-0.710215	NA	-0.801306	NA	-0.214655	NA	1.4527	NA	-0.407578	NA	-0.552724	NA	-0.733619	NA	-0.595106	NA	-0.556596	NA	-0.710422
NA	-0.675708	NA	-0.488144	NA	0.347538	NA	-0.636314	NA	-0.710215	NA	-0.998701	NA	-0.907915	NA	-0.866158	NA	-0.407578	NA	-0.552724	NA	-0.733619	NA	-0.595106	NA	-0.556596	NA	-0.710422
NA	-0.675708	NA	0.162055	NA	1.78041	NA	0.678742	NA	-0.710215	NA	0.580462	NA	-0.0760033	NA	2.18497	NA	-0.407578	NA	0.958034	NA	1.61516	NA	1.14183	NA	-0.0349719	NA	-0.710422
NA	-0.675708	NA	-0.92161	NA	-1.29003	NA	-1.29384	NA	-1.07742	NA	-1.59089	NA	0.617257	NA	-0.988204	NA	-0.407578	NA	-0.552724	NA	-0.733619	NA	-0.595106	NA	-0.556596	NA	-0.710422
NA	0.37777	NA	0.2343	NA	-1.08533	NA	-0.417138	NA	-0.159415	NA	-0.0906826	NA	0.0626487	NA	-0.255932	NA	0.854484	NA	-0.552724	NA	-0.552944	NA	0.562849	NA	-0.556596	NA	0.642094
NA	0.904509	NA	0.884499	NA	-0.0618533	NA	-0.417138	NA	0.207785	NA	0.698899	NA	0.339953	NA	0.659407	NA	3.37861	NA	-0.552724	NA	-0.733619	NA	-0.595106	NA	-0.556596	NA	0.980223
NA	0.904509	NA	0.956743	NA	0.75693	NA	1.77462	NA	2.04379	NA	1.76483	NA	2.55838	NA	1.20861	NA	-0.407578	NA	0.454448	NA	0.350431	NA	0.562849	NA	0.486652	NA	0.303965
NA	-0.675708	NA	-0.271411	NA	0.961626	NA	0.24039	NA	0.207785	NA	0.185671	NA	-0.353307	NA	-0.255932	NA	-0.407578	NA	-0.552724	NA	-0.733619	NA	-0.595106	NA	-0.556596	NA	-0.710422
NA	1.69462	NA	0.0898109	NA	1.16632	NA	0.0212139	NA	2.22739	NA	0.540983	NA	0.0626487	NA	-1.04923	NA	-0.407578	NA	-0.552724	NA	-0.733619	NA	-0.595106	NA	-0.556596	NA	0.980223
NA	-0.675708	NA	0.74001	NA	-1.08533	NA	-1.07467	NA	1.30939	NA	1.449	NA	0.478605	NA	-0.133887	NA	-0.407578	NA	-0.552724	NA	-0.733619	NA	-0.595106	NA	-0.556596	NA	-0.710422
NA	-0.675708	NA	0.0175665	NA	0.552234	NA	-1.07467	NA	-0.893815	NA	-0.20912	NA	-1.32387	NA	-0.0728641	NA	-0.407578	NA	-0.552724	NA	-0.733619	NA	-0.595106	NA	-0.556596	NA	-0.710422
NA	-0.675708	NA	0.667766	NA	-0.0618533	NA	-0.85549	NA	0.391385	NA	1.09369	NA	0.755909	NA	1.33066	NA	-0.407578	NA	0.286586	NA	0.531106	NA	1.14183	NA	0.486652	NA	-0.710422
NA	-0.675708	NA	2.1849	NA	-0.675941	NA	1.77462	NA	1.67659	NA	2.12015	NA	0.201301	NA	-1.04923	NA	-0.407578	NA	-0.0491381	NA	-0.010919	NA	0.562849	NA	-0.0349719	NA	-0.710422
NA	-0.675708	NA	1.39021	NA	-0.0618533	NA	0.24039	NA	1.30939	NA	0.856815	NA	-0.353307	NA	-0.622068	NA	-0.407578	NA	-0.552724	NA	-0.733619	NA	-0.595106	NA	-0.556596	NA	-0.710422
NA	0.641139	NA	1.10123	NA	-0.675941	NA	-1.07467	NA	1.12579	NA	1.17265	NA	0.339953	NA	-0.500023	NA	-0.407578	NA	0.62231	NA	0.531106	NA	0.562849	NA	-0.0349719	NA	-0.0341641
NA	0.37777	NA	0.523277	NA	-0.880637	NA	-1.07467	NA	2.22739	NA	1.05421	NA	1.17186	NA	-0.561045	NA	-0.407578	NA	2.63665	NA	1.61516	NA	-0.595106	NA	2.57315	NA	0.980223
NA	4.59168	NA	1.96816	NA	-0.0618533	NA	-0.636314	NA	3.51259	NA	3.50191	NA	1.58782	NA	0.964521	NA	0.854484	NA	8.1761	NA	5.40933	NA	5.19467	NA	2.57315	NA	4.69964
NA	2.7481	NA	4.93018	NA	-1.29003	NA	-1.29384	NA	5.53219	NA	2.79129	NA	3.11299	NA	0.232249	NA	-0.407578	NA	3.64382	NA	2.15718	NA	5.19467	NA	-0.556596	NA	1.31835
NA	-0.675708	NA	-0.632633	NA	-0.880637	NA	-0.417138	NA	1.67659	NA	0.264629	NA	1.44917	NA	-0.377977	NA	-0.407578	NA	-0.552724	NA	-0.733619	NA	-0.595106	NA	-0.556596	NA	-0.710422
NA	0.1144	NA	-0.0546779	NA	-1.08533	NA	0.897918	NA	-0.343015	NA	-0.367036	NA	-0.491959	NA	-0.622068	NA	-0.407578	NA	0.454448	NA	0.711781	NA	0.562849	NA	0.486652	NA	-0.0341641
NA	-0.675708	NA	0.162055	NA	-0.0618533	NA	-0.636314	NA	-0.710215	NA	-0.248599	NA	-0.907915	NA	-1.35434	NA	-0.407578	NA	-0.384862	NA	-0.191594	NA	-0.595106	NA	-0.556596	NA	-0.710422
NA	1.43125	NA	0.451033	NA	-0.266549	NA	0.459566	NA	-0.343015	NA	0.22515	NA	0.339953	NA	-0.561045	NA	0.854484	NA	-0.552724	NA	-0.733619	NA	-0.595106	NA	-0.556596	NA	2.67087
NA	0.1144	NA	-0.271411	NA	0.347538	NA	0.459566	NA	0.0241853	NA	-0.524952	NA	-0.353307	NA	0.110204	NA	0.854484	NA	-0.384862	NA	-0.010919	NA	-0.595106	NA	-0.0349719	NA	-0.0341641
NA	-0.675708	NA	-0.632633	NA	0.552234	NA	0.0212139	NA	-0.526615	NA	0.738378	NA	-0.0760033	NA	1.51372	NA	-0.407578	NA	-0.552724	NA	0.169756	NA	-0.595106	NA	0.486652	NA	-0.710422
NA	-0.675708	NA	-0.271411	NA	1.16632	NA	0.459566	NA	0.207785	NA	-0.169641	NA	-0.0760033	NA	-0.439	NA	-0.407578	NA	-0.552724	NA	-0.733619	NA	-0.595106	NA	-0.556596	NA	-0.710422
NA	-0.148969	NA	1.24572	NA	-1.29003	NA	0.0212139	NA	-0.159415	NA	0.383066	NA	-0.769263	NA	-1.65945	NA	-0.407578	NA	-0.552724	NA	-0.733619	NA	-0.595106	NA	-0.556596	NA	-0.372293
NA	0.904509	NA	1.10123	NA	1.16632	NA	1.33627	NA	0.391385	NA	1.01473	NA	-0.630611	NA	-0.0728641	NA	-0.407578	NA	-0.552724	NA	-0.733619	NA	-0.595106	NA	-0.556596	NA	1.65648
NA	-0.675708	NA	-0.849366	NA	-1.08533	NA	-0.197962	NA	-0.893815	NA	-0.959222	NA	0.617257	NA	0.415317	NA	-0.407578	NA	-0.552724	NA	-0.733619	NA	-0.595106	NA	-0.556596	NA	-0.710422
NA	-0.675708	NA	0.162055	NA	0.75693	NA	-0.197962	NA	0.942186	NA	0.540983	NA	-0.0760033	NA	-0.500023	NA	-0.407578	NA	1.62948	NA	1.97651	NA	-0.0161283	NA	1.00828	NA	-0.710422
NA	0.641139	NA	0.378788	NA	-0.880637	NA	0.459566	NA	1.67659	NA	0.65942	NA	0.478605	NA	-0.255932	NA	-0.407578	NA	-0.217	NA	-0.372269	NA	-0.595106	NA	-0.556596	NA	0.642094
NA	-0.675708	NA	-0.4159	NA	1.16632	NA	-0.197962	NA	-0.159415	NA	-0.64339	NA	-0.353307	NA	0.171226	NA	-0.407578	NA	-0.384862	NA	0.169756	NA	-0.0161283	NA	0.486652	NA	-0.710422
NA	-0.675708	NA	-0.632633	NA	-0.880637	NA	0.0212139	NA	-0.343015	NA	-0.445994	NA	0.0626487	NA	-0.133887	NA	-0.407578	NA	-0.552724	NA	-0.733619	NA	-0.595106	NA	-0.556596	NA	-0.710422
NA	-0.412339	NA	-0.343655	NA	0.142842	NA	0.24039	NA	-1.07742	NA	-0.682869	NA	-0.0760033	NA	-0.744113	NA	-0.407578	NA	-0.552724	NA	-0.733619	NA	-0.595106	NA	-0.556596	NA	-0.372293
NA	-0.148969	NA	-0.126922	NA	-0.675941	NA	-1.07467	NA	0.0241853	NA	-0.367036	NA	-0.630611	NA	-1.53741	NA	-0.407578	NA	-0.552724	NA	-0.733619	NA	-0.595106	NA	-0.556596	NA	0.642094
NA	-0.148969	NA	-0.704877	NA	-0.0618533	NA	-0.636314	NA	-0.526615	NA	-0.919743	NA	0.478605	NA	-0.133887	NA	-0.407578	NA	-0.0491381	NA	-0.010919	NA	-0.0161283	NA	-0.556596	NA	-0.0341641
NA	0.37777	NA	-0.271411	NA	0.961626	NA	1.55545	NA	0.574985	NA	-0.406515	NA	-0.630611	NA	-0.255932	NA	-0.407578	NA	-0.552724	NA	-0.733619	NA	-0.595106	NA	-0.556596	NA	0.303965
NA	-0.675708	NA	-0.632633	NA	-0.880637	NA	0.678742	NA	-0.343015	NA	-0.959222	NA	0.478605	NA	-1.11025	NA	-0.407578	NA	-0.552724	NA	-0.733619	NA	-0.595106	NA	-0.556596	NA	-0.710422
NA	-0.675708	NA	0.0175665	NA	1.37102	NA	3.08968	NA	-0.526615	NA	0.304108	NA	0.894561	NA	-0.0118415	NA	-0.407578	NA	-0.552724	NA	-0.733619	NA	-0.595106	NA	-0.556596	NA	-0.710422
NA	-0.675708	NA	0.162055	NA	1.37102	NA	2.65133	NA	0.391385	NA	0.343587	NA	1.17186	NA	0.964521	NA	-0.407578	NA	0.118724	NA	1.25381	NA	2.87876	NA	1.00828	NA	-0.710422
NA	0.1144	NA	0.2343	NA	0.961626	NA	0.459566	NA	0.0241853	NA	0.540983	NA	0.0626487	NA	1.33066	NA	-0.407578	NA	-0.0491381	NA	-0.372269	NA	-0.0161283	NA	-0.0349719	NA	-0.0341641
NA	0.641139	NA	0.884499	NA	1.37102	NA	2.43215	NA	1.67659	NA	1.05421	NA	0.755909	NA	-0.377977	NA	0.854484	NA	-0.552724	NA	-0.733619	NA	-0.595106	NA	-0.556596	NA	0.303965
NA	-0.675708	NA	-0.560389	NA	0.142842	NA	-0.197962	NA	-0.710215	NA	-0.0906826	NA	-0.491959	NA	-0.255932	NA	-0.407578	NA	-0.552724	NA	-0.733619	NA	-0.595106	NA	-0.556596	NA	-0.710422
NA	0.1144	NA	-0.271411	NA	1.16632	NA	0.0212139	NA	-0.343015	NA	-0.524952	NA	0.0626487	NA	0.171226	NA	2.11655	NA	-0.0491381	NA	0.711781	NA	1.14183	NA	0.486652	NA	-0.372293
NA	-0.675708	NA	-0.92161	NA	-1.29003	NA	-1.29384	NA	-1.07742	NA	-1.59089	NA	-1.46252	NA	-2.02559	NA	-0.407578	NA	-0.552724	NA	-0.733619	NA	-0.595106	NA	-0.556596	NA	-0.710422
NA	0.641139	NA	0.306544	NA	1.16632	NA	-0.636314	NA	0.0241853	NA	0.304108	NA	-0.0760033	NA	-0.68309	NA	-0.407578	NA	-0.552724	NA	-0.733619	NA	-0.595106	NA	-0.556596	NA	1.31835
NA	0.1144	NA	-0.488144	NA	-0.471245	NA	-0.85549	NA	0.391385	NA	-0.603911	NA	-0.353307	NA	-0.988204	NA	-0.407578	NA	-0.217	NA	-0.372269	NA	-0.595106	NA	-0.0349719	NA	0.303965
NA	0.37777	NA	-0.199167	NA	1.57571	NA	-0.197962	NA	0.942186	NA	-0.0512035	NA	0.894561	NA	-0.316955	NA	-0.407578	NA	0.958034	NA	1.25381	NA	1.14183	NA	1.00828	NA	0.642094
NA	0.641139	NA	0.0898109	NA	-0.0618533	NA	0.897918	NA	-0.159415	NA	-0.169641	NA	-0.214655	NA	-0.377977	NA	3.37861	NA	-0.217	NA	-0.010919	NA	-0.595106	NA	0.486652	NA	1.31835
NA	-0.148969	NA	-0.199167	NA	-0.675941	NA	0.678742	NA	-0.710215	NA	-0.20912	NA	-0.214655	NA	0.598385	NA	-0.407578	NA	-0.384862	NA	-0.010919	NA	-0.0161283	NA	-0.556596	NA	-0.0341641
NA	0.1144	NA	0.306544	NA	0.142842	NA	2.21297	NA	-0.343015	NA	0.0672337	NA	-0.353307	NA	0.0491811	NA	-0.407578	NA	0.454448	NA	-0.010919	NA	0.562849	NA	0.486652	NA	-0.0341641
NA	0.904509	NA	1.96816	NA	-1.29003	NA	-1.07467	NA	2.22739	NA	0.777857	NA	0.339953	NA	-0.133887	NA	-0.407578	NA	-0.384862	NA	-0.191594	NA	0.562849	NA	-0.556596	NA	0.642094
NA	-0.675708	NA	-0.343655	NA	-0.880637	NA	-0.85549	NA	-0.159415	NA	-0.761827	NA	-0.353307	NA	-0.0118415	NA	-0.407578	NA	-0.552724	NA	-0.010919	NA	-0.595106	NA	-0.556596	NA	-0.710422
NA	-0.675708	NA	-0.343655	NA	-1.08533	NA	-1.29384	NA	-0.343015	NA	-1.07766	NA	-0.907915	NA	-0.439	NA	-0.407578	NA	-0.552724	NA	-0.733619	NA	-0.595106	NA	-0.556596	NA	-0.710422
NA	-0.148969	NA	-0.704877	NA	-0.880637	NA	-0.417138	NA	-0.710215	NA	-1.27505	NA	-0.630611	NA	-1.11025	NA	-0.407578	NA	-0.552724	NA	-0.733619	NA	-0.595106	NA	-0.556596	NA	-0.0341641
NA	0.1144	NA	-0.199167	NA	-0.675941	NA	-0.197962	NA	-1.07742	NA	-0.880264	NA	-1.46252	NA	-0.133887	NA	-0.407578	NA	-0.0491381	NA	0.350431	NA	-0.0161283	NA	-0.0349719	NA	-0.710422
NA	-0.148969	NA	0.0898109	NA	1.78041	NA	0.897918	NA	1.86019	NA	-0.0906826	NA	2.28108	NA	-0.133887	NA	-0.407578	NA	-0.0491381	NA	-0.010919	NA	-0.595106	NA	-0.556596	NA	0.980223
NA	0.1144	NA	-0.560389	NA	1.78041	NA	-0.197962	NA	-0.526615	NA	-0.801306	NA	-1.18522	NA	-1.35434	NA	-0.407578	NA	0.118724	NA	0.711781	NA	0.562849	NA	-0.556596	NA	-0.0341641
NA	0.1144	NA	-0.343655	NA	-0.0618533	NA	-0.417138	NA	-0.343015	NA	-1.07766	NA	-0.907915	NA	-1.11025	NA	-0.407578	NA	-0.0491381	NA	-0.733619	NA	-0.595106	NA	-0.0349719	NA	0.303965
NA	-0.675708	NA	-0.4159	NA	0.347538	NA	2.43215	NA	-1.07742	NA	-0.130162	NA	-0.491959	NA	0.293272	NA	-0.407578	NA	-0.217	NA	0.169756	NA	0.562849	NA	0.486652	NA	-0.710422
NA	-0.675708	NA	-0.632633	NA	-0.0618533	NA	-1.07467	NA	-0.159415	NA	0.0277547	NA	-0.353307	NA	1.81884	NA	-0.407578	NA	-0.552724	NA	-0.733619	NA	-0.595106	NA	-0.556596	NA	-0.710422
NA	0.1144	NA	-0.560389	NA	-0.0618533	NA	0.897918	NA	-0.526615	NA	-0.327557	NA	-1.32387	NA	-0.805136	NA	-0.407578	NA	-0.552724	NA	-0.733619	NA	-0.595106	NA	-0.556596	NA	0.642094
NA	0.1144	NA	-0.199167	NA	-0.675941	NA	2.21297	NA	0.391385	NA	0.422545	NA	0.755909	NA	1.4527	NA	-0.407578	NA	0.454448	NA	1.61516	NA	2.87876	NA	-0.0349719	NA	-0.372293
NA	-0.675708	NA	0.162055	NA	0.347538	NA	0.678742	NA	-0.526615	NA	0.580462	NA	-0.907915	NA	1.14759	NA	-0.407578	NA	-0.552724	NA	-0.733619	NA	-0.595106	NA	-0.556596	NA	-0.710422
NA	-0.675708	NA	-0.488144	NA	-0.0618533	NA	1.55545	NA	-0.893815	NA	0.0277547	NA	1.03321	NA	2.06293	NA	-0.407578	NA	-0.552724	NA	-0.733619	NA	-0.595106	NA	-0.556596	NA	-0.710422
NA	-0.148969	NA	-0.4159	NA	0.142842	NA	1.55545	NA	0.0241853	NA	-0.485473	NA	0.478605	NA	0.47634	NA	0.854484	NA	-0.217	NA	-0.372269	NA	0.562849	NA	-0.0349719	NA	-0.372293
NA	0.641139	NA	0.667766	NA	1.78041	NA	-0.197962	NA	0.391385	NA	0.777857	NA	1.72647	NA	0.110204	NA	-0.407578	NA	1.29376	NA	1.61516	NA	1.7208	NA	-0.556596	NA	1.31835
NA	0.904509	NA	0.451033	NA	-0.266549	NA	-0.636314	NA	0.574985	NA	-0.0512035	NA	1.31052	NA	0.598385	NA	0.854484	NA	-0.552724	NA	-0.733619	NA	-0.595106	NA	-0.556596	NA	1.31835
NA	-0.675708	NA	-0.92161	NA	-0.880637	NA	1.77462	NA	-1.07742	NA	-1.15662	NA	-1.46252	NA	-1.11025	NA	-0.407578	NA	-0.552724	NA	-0.733619	NA	-0.595106	NA	-0.556596	NA	-0.710422
NA	-0.675708	NA	-0.777122	NA	-0.880637	NA	-1.07467	NA	-0.893815	NA	-1.1961	NA	-0.630611	NA	-0.0118415	NA	-0.407578	NA	-0.552724	NA	-0.552944	NA	-0.595106	NA	-0.556596	NA	-0.710422
NA	-0.148969	NA	-0.704877	NA	0.961626	NA	-1.07467	NA	-0.893815	NA	-1.07766	NA	-0.214655	NA	0.354294	NA	-0.407578	NA	-0.552724	NA	0.711781	NA	1.7208	NA	0.486652	NA	-0.0341641
NA	-0.675708	NA	-0.199167	NA	0.75693	NA	1.77462	NA	-0.343015	NA	0.106713	NA	0.201301	NA	1.69679	NA	-0.407578	NA	-0.552724	NA	-0.733619	NA	-0.595106	NA	-0.556596	NA	-0.710422
NA	-0.148969	NA	-0.632633	NA	-0.675941	NA	1.33627	NA	-0.526615	NA	-0.288078	NA	0.0626487	NA	0.537362	NA	4.64067	NA	-0.217	NA	-0.191594	NA	-0.595106	NA	-0.556596	NA	-0.710422
NA	0.37777	NA	-0.126922	NA	0.552234	NA	0.678742	NA	-0.710215	NA	-0.524952	NA	-0.630611	NA	-0.805136	NA	-0.407578	NA	-0.552724	NA	-0.733619	NA	-0.595106	NA	-0.556596	NA	0.642094
NA	-0.675708	NA	-0.704877	NA	-1.08533	NA	-0.636314	NA	-0.526615	NA	-1.39349	NA	0.478605	NA	-0.744113	NA	-0.407578	NA	-0.217	NA	-0.372269	NA	-0.595106	NA	-0.0349719	NA	-0.710422
NA	-0.675708	NA	-0.704877	NA	-0.0618533	NA	-1.07467	NA	-1.07742	NA	-1.07766	NA	-1.04657	NA	1.08657	NA	-0.407578	NA	-0.217	NA	-0.010919	NA	-0.0161283	NA	-0.556596	NA	-0.710422
NA	-0.675708	NA	-0.632633	NA	-0.675941	NA	0.0212139	NA	-0.893815	NA	-0.722348	NA	-0.353307	NA	-0.316955	NA	-0.407578	NA	-0.552724	NA	-0.733619	NA	-0.595106	NA	-0.0349719	NA	-0.710422
NA	2.48473	NA	1.10123	NA	0.961626	NA	2.21297	NA	2.59459	NA	2.43598	NA	3.25164	NA	1.4527	NA	0.854484	NA	0.118724	NA	0.531106	NA	-0.0161283	NA	-0.0349719	NA	-0.0341641
NA	-0.675708	NA	-0.777122	NA	-0.0618533	NA	0.0212139	NA	-0.893815	NA	-0.840785	NA	-0.214655	NA	1.81884	NA	-0.407578	NA	-0.552724	NA	-0.372269	NA	-0.595106	NA	1.00828	NA	-0.710422
NA	-0.675708	NA	-0.92161	NA	0.75693	NA	-0.85549	NA	-1.07742	NA	-1.43297	NA	0.894561	NA	-0.255932	NA	-0.407578	NA	-0.552724	NA	0.892456	NA	1.7208	NA	1.5299	NA	-0.710422
NA	-0.412339	NA	-0.632633	NA	-0.0618533	NA	1.11709	NA	-0.526615	NA	-1.03818	NA	-0.214655	NA	-0.744113	NA	0.854484	NA	-0.552724	NA	-0.733619	NA	-0.595106	NA	-0.556596	NA	-0.372293
NA	0.1144	NA	-0.488144	NA	-1.29003	NA	-0.197962	NA	-0.343015	NA	-0.367036	NA	-0.491959	NA	-0.439	NA	-0.407578	NA	-0.384862	NA	0.350431	NA	-0.0161283	NA	1.00828	NA	-0.0341641
NA	-0.675708	NA	-0.4159	NA	1.37102	NA	-1.29384	NA	-0.893815	NA	-0.20912	NA	-0.353307	NA	0.293272	NA	-0.407578	NA	-0.552724	NA	-0.733619	NA	-0.595106	NA	-0.556596	NA	-0.710422
NA	-0.675708	NA	0.0898109	NA	-0.0618533	NA	0.0212139	NA	0.391385	NA	-0.130162	NA	-0.491959	NA	-0.0118415	NA	-0.407578	NA	-0.552724	NA	-0.733619	NA	-0.595106	NA	-0.556596	NA	-0.710422
NA	0.641139	NA	0.162055	NA	0.142842	NA	-0.636314	NA	0.0241853	NA	0.146192	NA	-0.0760033	NA	0.415317	NA	-0.407578	NA	-0.552724	NA	-0.733619	NA	-0.595106	NA	-0.556596	NA	-0.0341641
NA	-0.148969	NA	-0.632633	NA	-0.0618533	NA	-1.29384	NA	-0.710215	NA	-1.11714	NA	-0.0760033	NA	-0.439	NA	3.37861	NA	0.118724	NA	1.07313	NA	0.562849	NA	-0.556596	NA	-0.0341641
NA	0.1144	NA	0.0175665	NA	0.552234	NA	0.678742	NA	-0.343015	NA	-0.998701	NA	-1.04657	NA	-1.41536	NA	-0.407578	NA	-0.552724	NA	-0.733619	NA	-0.595106	NA	-0.556596	NA	0.642094
NA	-0.148969	NA	1.46245	NA	0.552234	NA	0.459566	NA	1.49299	NA	0.343587	NA	0.339953	NA	0.110204	NA	0.854484	NA	-0.552724	NA	-0.733619	NA	-0.595106	NA	-0.556596	NA	0.303965
NA	-0.148969	NA	-0.488144	NA	0.961626	NA	-1.07467	NA	-0.159415	NA	-0.248599	NA	0.201301	NA	-0.316955	NA	-0.407578	NA	-0.217	NA	-0.010919	NA	-0.595106	NA	-0.0349719	NA	0.303965
NA	-0.675708	NA	-0.488144	NA	1.78041	NA	1.11709	NA	-0.159415	NA	-0.248599	NA	-0.353307	NA	0.0491811	NA	-0.407578	NA	-0.552724	NA	-0.733619	NA	-0.595106	NA	-0.556596	NA	-0.710422
NA	-0.675708	NA	-0.343655	NA	0.347538	NA	0.678742	NA	-0.159415	NA	-0.919743	NA	-0.491959	NA	-1.41536	NA	-0.407578	NA	-0.384862	NA	-0.010919	NA	-0.595106	NA	-0.556596	NA	-0.710422
NA	-0.148969	NA	-0.199167	NA	0.347538	NA	-0.85549	NA	-0.526615	NA	-0.169641	NA	-0.353307	NA	-1.41536	NA	-0.407578	NA	-0.552724	NA	-0.733619	NA	-0.595106	NA	-0.556596	NA	1.31835
NA	1.16788	NA	0.0175665	NA	0.552234	NA	-1.07467	NA	0.758586	NA	0.619941	NA	-0.353307	NA	-1.17127	NA	-0.407578	NA	1.62948	NA	-0.010919	NA	-0.595106	NA	0.486652	NA	1.31835
NA	0.641139	NA	0.378788	NA	0.552234	NA	2.43215	NA	1.86019	NA	-0.0117244	NA	-0.0760033	NA	-0.927181	NA	-0.407578	NA	0.286586	NA	0.169756	NA	-0.0161283	NA	0.486652	NA	1.31835
NA	0.904509	NA	0.595522	NA	1.16632	NA	0.678742	NA	3.51259	NA	0.106713	NA	2.28108	NA	0.537362	NA	-0.407578	NA	0.62231	NA	0.531106	NA	-0.0161283	NA	-0.0349719	NA	-0.0341641
NA	0.641139	NA	0.0898109	NA	-1.08533	NA	-0.636314	NA	1.30939	NA	1.84379	NA	1.72647	NA	0.537362	NA	-0.407578	NA	0.286586	NA	0.711781	NA	0.562849	NA	1.00828	NA	2.33274
NA	-0.675708	NA	-0.0546779	NA	-0.266549	NA	2.21297	NA	-0.893815	NA	-0.367036	NA	-0.630611	NA	-1.04923	NA	-0.407578	NA	0.454448	NA	-0.191594	NA	-0.0161283	NA	0.486652	NA	-0.710422
NA	-0.675708	NA	-0.560389	NA	0.961626	NA	0.24039	NA	-0.526615	NA	-1.03818	NA	-0.214655	NA	-1.23229	NA	-0.407578	NA	-0.552724	NA	-0.733619	NA	-0.595106	NA	-0.556596	NA	-0.710422
NA	-0.675708	NA	-0.488144	NA	0.552234	NA	0.0212139	NA	-0.343015	NA	-0.327557	NA	-0.0760033	NA	0.0491811	NA	-0.407578	NA	-0.217	NA	-0.191594	NA	-0.595106	NA	-0.556596	NA	-0.710422
NA	0.904509	NA	0.523277	NA	-0.675941	NA	1.11709	NA	1.12579	NA	1.449	NA	1.31052	NA	0.47634	NA	-0.407578	NA	3.47596	NA	2.51853	NA	6.35262	NA	-0.0349719	NA	-0.372293
NA	-0.675708	NA	0.595522	NA	-0.675941	NA	-0.417138	NA	2.22739	NA	0.698899	NA	1.03321	NA	0.171226	NA	-0.407578	NA	0.62231	NA	1.07313	NA	0.562849	NA	0.486652	NA	-0.710422
NA	0.37777	NA	0.0175665	NA	-0.266549	NA	-0.197962	NA	0.942186	NA	0.185671	NA	-0.0760033	NA	-0.377977	NA	-0.407578	NA	-0.552724	NA	-0.552944	NA	-0.595106	NA	-0.556596	NA	1.99461
NA	-0.675708	NA	-0.126922	NA	-0.0618533	NA	-0.197962	NA	-0.893815	NA	-0.761827	NA	-0.491959	NA	-0.561045	NA	-0.407578	NA	0.286586	NA	0.169756	NA	1.14183	NA	-0.0349719	NA	-0.710422
NA	-0.675708	NA	-0.271411	NA	-1.29003	NA	-0.85549	NA	-1.07742	NA	-0.169641	NA	-0.907915	NA	0.842475	NA	-0.407578	NA	0.790172	NA	1.79583	NA	2.29978	NA	-0.556596	NA	-0.710422
NA	-0.675708	NA	-0.849366	NA	0.347538	NA	-0.85549	NA	-1.07742	NA	-0.130162	NA	-1.32387	NA	-0.133887	NA	-0.407578	NA	-0.552724	NA	-0.733619	NA	-0.595106	NA	-0.556596	NA	-0.710422
NA	-0.675708	NA	-0.271411	NA	-1.08533	NA	0.24039	NA	0.758586	NA	0.0277547	NA	-0.0760033	NA	-0.622068	NA	-0.407578	NA	1.1259	NA	2.51853	NA	1.7208	NA	1.5299	NA	-0.710422
NA	-0.675708	NA	0.451033	NA	0.75693	NA	-0.85549	NA	0.391385	NA	-0.445994	NA	-0.0760033	NA	-0.561045	NA	-0.407578	NA	-0.552724	NA	-0.372269	NA	-0.595106	NA	-0.556596	NA	-0.710422
NA	0.1144	NA	-0.343655	NA	-0.675941	NA	-0.417138	NA	0.207785	NA	-0.564432	NA	0.201301	NA	0.47634	NA	0.854484	NA	0.118724	NA	0.169756	NA	-0.595106	NA	-0.0349719	NA	-0.0341641
NA	-0.675708	NA	-0.849366	NA	-0.471245	NA	0.459566	NA	-0.343015	NA	-0.564432	NA	0.339953	NA	0.537362	NA	-0.407578	NA	-0.552724	NA	0.531106	NA	-0.595106	NA	-0.556596	NA	-0.710422
NA	1.16788	NA	0.74001	NA	-1.29003	NA	0.0212139	NA	-0.893815	NA	-0.0906826	NA	-1.04657	NA	-1.96457	NA	-0.407578	NA	-0.552724	NA	-0.552944	NA	-0.595106	NA	-0.0349719	NA	-0.372293
NA	0.641139	NA	-0.271411	NA	-0.266549	NA	0.0212139	NA	-0.526615	NA	-0.603911	NA	-1.04657	NA	-0.0118415	NA	2.11655	NA	-0.217	NA	0.169756	NA	-0.595106	NA	0.486652	NA	0.303965
NA	-0.675708	NA	-0.343655	NA	0.75693	NA	-0.417138	NA	-0.343015	NA	-0.445994	NA	-0.769263	NA	-0.133887	NA	-0.407578	NA	-0.552724	NA	-0.733619	NA	-0.595106	NA	-0.556596	NA	-0.710422
NA	0.1144	NA	-0.560389	NA	0.75693	NA	1.11709	NA	-0.893815	NA	-0.288078	NA	-0.353307	NA	1.75781	NA	-0.407578	NA	-0.552724	NA	-0.733619	NA	-0.595106	NA	-0.556596	NA	-0.0341641
NA	-0.675708	NA	-0.777122	NA	-0.266549	NA	0.0212139	NA	-0.343015	NA	-1.23558	NA	0.201301	NA	-1.84252	NA	-0.407578	NA	-0.217	NA	-0.552944	NA	-0.595106	NA	-0.556596	NA	-0.710422
NA	-0.148969	NA	-0.199167	NA	0.552234	NA	1.77462	NA	-0.710215	NA	0.777857	NA	-0.214655	NA	1.81884	NA	-0.407578	NA	-0.0491381	NA	-0.191594	NA	-0.595106	NA	0.486652	NA	0.303965
NA	0.904509	NA	1.39021	NA	-0.266549	NA	-0.636314	NA	5.89939	NA	4.37045	NA	3.52895	NA	1.39168	NA	-0.407578	NA	1.1259	NA	-0.010919	NA	1.14183	NA	-0.0349719	NA	-0.372293
NA	0.1144	NA	-0.488144	NA	0.347538	NA	-0.636314	NA	-0.159415	NA	-0.682869	NA	0.617257	NA	0.72043	NA	2.11655	NA	-0.0491381	NA	0.892456	NA	-0.595106	NA	0.486652	NA	0.303965
NA	-0.675708	NA	-0.560389	NA	0.552234	NA	0.24039	NA	-0.710215	NA	-1.03818	NA	-0.214655	NA	-1.04923	NA	-0.407578	NA	0.286586	NA	1.25381	NA	-0.595106	NA	1.00828	NA	-0.710422
NA	0.1144	NA	-0.199167	NA	-1.29003	NA	-0.636314	NA	0.0241853	NA	-0.682869	NA	0.0626487	NA	0.293272	NA	2.11655	NA	-0.552724	NA	-0.733619	NA	-0.595106	NA	-0.556596	NA	-0.372293
NA	-0.675708	NA	-0.343655	NA	-1.08533	NA	-1.07467	NA	-0.343015	NA	-0.327557	NA	-0.630611	NA	-0.500023	NA	-0.407578	NA	-0.217	NA	1.07313	NA	0.562849	NA	0.486652	NA	-0.710422
NA	1.16788	NA	-0.343655	NA	-0.471245	NA	-0.197962	NA	-0.526615	NA	0.462025	NA	-0.769263	NA	-0.439	NA	-0.407578	NA	-0.552724	NA	-0.733619	NA	-0.595106	NA	-0.556596	NA	0.980223
NA	17.4968	NA	14.033	NA	-1.29003	NA	4.18556	NA	-0.893815	NA	8.31836	NA	-1.04657	NA	1.94088	NA	-0.407578	NA	9.51899	NA	5.77068	NA	7.51058	NA	12.484	NA	8.41906
NA	1.43125	NA	1.24572	NA	-0.880637	NA	-0.85549	NA	2.41099	NA	1.6464	NA	-0.214655	NA	-0.866158	NA	-0.407578	NA	-0.0491381	NA	-0.191594	NA	1.14183	NA	-0.556596	NA	-0.0341641
NA	0.641139	NA	-0.0546779	NA	0.347538	NA	-0.85549	NA	1.86019	NA	-0.327557	NA	0.201301	NA	-1.35434	NA	0.854484	NA	-0.552724	NA	-0.733619	NA	-0.595106	NA	-0.556596	NA	0.980223
NA	0.1144	NA	-0.632633	NA	0.142842	NA	-0.417138	NA	-0.343015	NA	-0.248599	NA	0.617257	NA	2.12395	NA	-0.407578	NA	0.118724	NA	-0.552944	NA	-0.595106	NA	-0.556596	NA	0.303965
NA	-0.675708	NA	-0.488144	NA	0.347538	NA	0.0212139	NA	0.574985	NA	-0.959222	NA	-0.214655	NA	-0.561045	NA	-0.407578	NA	-0.217	NA	-0.552944	NA	-0.595106	NA	-0.0349719	NA	-0.710422
NA	-0.148969	NA	-0.0546779	NA	0.347538	NA	2.21297	NA	-0.343015	NA	0.343587	NA	-0.630611	NA	-0.194909	NA	-0.407578	NA	0.62231	NA	0.892456	NA	-0.595106	NA	0.486652	NA	-0.0341641
NA	0.641139	NA	-0.343655	NA	0.347538	NA	-0.417138	NA	-0.710215	NA	-0.406515	NA	-1.18522	NA	-0.988204	NA	-0.407578	NA	-0.552724	NA	-0.733619	NA	-0.595106	NA	-0.556596	NA	1.99461
NA	-0.148969	NA	-0.777122	NA	-1.29003	NA	-0.85549	NA	-1.07742	NA	-1.11714	NA	-1.04657	NA	0.842475	NA	-0.407578	NA	-0.217	NA	-0.010919	NA	-0.595106	NA	0.486652	NA	0.980223
NA	-0.675708	NA	-0.92161	NA	0.961626	NA	1.11709	NA	-0.343015	NA	-0.998701	NA	-1.18522	NA	1.02554	NA	-0.407578	NA	-0.552724	NA	-0.733619	NA	-0.595106	NA	-0.556596	NA	-0.710422
NA	0.1144	NA	-0.560389	NA	-0.675941	NA	-1.07467	NA	0.391385	NA	-0.288078	NA	-0.0760033	NA	-1.23229	NA	-0.407578	NA	-0.552724	NA	-0.733619	NA	-0.595106	NA	-0.556596	NA	2.33274
NA	0.37777	NA	-0.343655	NA	-0.880637	NA	0.678742	NA	-0.710215	NA	-0.64339	NA	-0.630611	NA	-0.927181	NA	-0.407578	NA	-0.552724	NA	-0.733619	NA	-0.595106	NA	-0.556596	NA	3.68525
NA	-0.148969	NA	-0.560389	NA	0.142842	NA	-0.417138	NA	-1.07742	NA	-1.15662	NA	-1.04657	NA	0.110204	NA	2.11655	NA	0.118724	NA	0.350431	NA	-0.595106	NA	0.486652	NA	-0.372293
NA	-0.148969	NA	-0.632633	NA	-0.0618533	NA	-0.417138	NA	-0.710215	NA	-0.880264	NA	-0.491959	NA	-0.316955	NA	0.854484	NA	-0.552724	NA	-0.733619	NA	-0.595106	NA	-0.556596	NA	0.303965
NA	-0.675708	NA	-0.704877	NA	-0.0618533	NA	-0.636314	NA	-1.07742	NA	-0.880264	NA	-1.18522	NA	0.293272	NA	-0.407578	NA	-0.0491381	NA	0.892456	NA	0.562849	NA	0.486652	NA	-0.710422
NA	-0.675708	NA	-0.704877	NA	-0.471245	NA	-0.417138	NA	-0.526615	NA	-1.11714	NA	1.03321	NA	1.14759	NA	-0.407578	NA	-0.217	NA	0.531106	NA	2.29978	NA	0.486652	NA	-0.710422
NA	-0.675708	NA	-0.343655	NA	-0.880637	NA	0.24039	NA	-0.526615	NA	-0.445994	NA	-0.491959	NA	-1.23229	NA	-0.407578	NA	-0.384862	NA	-0.191594	NA	-0.595106	NA	-0.0349719	NA	-0.710422
NA	-0.675708	NA	0.0175665	NA	-0.675941	NA	0.678742	NA	-0.526615	NA	0.304108	NA	-0.491959	NA	2.246	NA	-0.407578	NA	-0.0491381	NA	0.531106	NA	0.562849	NA	-0.0349719	NA	1.31835
NA	-0.148969	NA	-0.199167	NA	1.57571	NA	1.55545	NA	0.391385	NA	-0.406515	NA	1.44917	NA	1.94088	NA	-0.407578	NA	-0.552724	NA	-0.733619	NA	-0.595106	NA	-0.556596	NA	-0.710422
NA	-0.675708	NA	-0.4159	NA	1.37102	NA	-0.197962	NA	-0.710215	NA	-0.603911	NA	-0.907915	NA	-0.500023	NA	-0.407578	NA	-0.0491381	NA	-0.552944	NA	-0.595106	NA	-0.556596	NA	-0.710422
NA	-0.675708	NA	-0.92161	NA	-1.29003	NA	-1.29384	NA	-0.710215	NA	-0.919743	NA	0.0626487	NA	0.598385	NA	-0.407578	NA	-0.552724	NA	0.711781	NA	-0.0161283	NA	0.486652	NA	-0.710422
NA	-0.675708	NA	-0.488144	NA	0.552234	NA	0.459566	NA	0.207785	NA	-0.327557	NA	0.339953	NA	-0.194909	NA	-0.407578	NA	-0.552724	NA	-0.733619	NA	-0.595106	NA	-0.556596	NA	-0.710422
NA	-0.675708	NA	-0.560389	NA	-0.266549	NA	-1.29384	NA	-0.893815	NA	-0.801306	NA	-0.0760033	NA	1.02554	NA	-0.407578	NA	-0.552724	NA	-0.733619	NA	-0.595106	NA	-0.556596	NA	-0.710422
NA	-0.675708	NA	-0.777122	NA	-0.880637	NA	-1.29384	NA	-1.07742	NA	-1.35401	NA	-0.630611	NA	-0.377977	NA	-0.407578	NA	-0.552724	NA	-0.733619	NA	-0.595106	NA	-0.556596	NA	-0.710422
NA	-0.675708	NA	-0.704877	NA	0.142842	NA	-1.07467	NA	-0.343015	NA	-1.1961	NA	2.69704	NA	-0.805136	NA	-0.407578	NA	-0.384862	NA	-0.191594	NA	-0.0161283	NA	-0.0349719	NA	-0.710422
NA	-0.675708	NA	-0.632633	NA	0.142842	NA	-1.07467	NA	-1.07742	NA	-0.603911	NA	-0.907915	NA	1.39168	NA	-0.407578	NA	-0.384862	NA	-0.191594	NA	-0.0161283	NA	-0.0349719	NA	-0.710422
NA	-0.675708	NA	-0.92161	NA	-1.08533	NA	-1.07467	NA	-1.07742	NA	-1.43297	NA	0.0626487	NA	0.598385	NA	-0.407578	NA	-0.552724	NA	-0.733619	NA	-0.595106	NA	-0.556596	NA	-0.710422
NA	-0.675708	NA	0.306544	NA	-0.266549	NA	-0.636314	NA	-0.710215	NA	0.383066	NA	-1.18522	NA	-0.68309	NA	-0.407578	NA	-0.552724	NA	-0.733619	NA	-0.595106	NA	-0.556596	NA	-0.710422
NA	-0.675708	NA	-0.343655	NA	0.142842	NA	0.897918	NA	-0.343015	NA	-0.406515	NA	-0.353307	NA	-0.377977	NA	-0.407578	NA	-0.217	NA	-0.010919	NA	0.562849	NA	-0.0349719	NA	-0.710422
NA	-0.675708	NA	0.0898109	NA	0.552234	NA	-0.417138	NA	0.207785	NA	-0.367036	NA	1.31052	NA	0.842475	NA	-0.407578	NA	-0.552724	NA	-0.010919	NA	-0.595106	NA	-0.556596	NA	-0.710422
NA	-0.675708	NA	-0.271411	NA	0.552234	NA	-0.636314	NA	-0.710215	NA	-0.524952	NA	-0.630611	NA	-0.68309	NA	-0.407578	NA	-0.217	NA	0.350431	NA	0.562849	NA	-0.0349719	NA	-0.710422
NA	-0.148969	NA	0.162055	NA	-0.266549	NA	0.459566	NA	-0.159415	NA	0.619941	NA	1.31052	NA	2.06293	NA	-0.407578	NA	0.118724	NA	1.07313	NA	1.7208	NA	1.5299	NA	-0.0341641
NA	0.37777	NA	0.523277	NA	0.142842	NA	0.24039	NA	1.49299	NA	0.22515	NA	1.31052	NA	-0.0728641	NA	0.854484	NA	0.118724	NA	0.350431	NA	0.562849	NA	-0.0349719	NA	0.303965
NA	-0.675708	NA	-0.126922	NA	0.961626	NA	-0.85549	NA	0.574985	NA	0.185671	NA	0.339953	NA	0.171226	NA	-0.407578	NA	-0.552724	NA	-0.733619	NA	-0.595106	NA	-0.556596	NA	-0.710422
NA	-0.675708	NA	-0.560389	NA	1.37102	NA	0.0212139	NA	-0.343015	NA	0.777857	NA	-0.769263	NA	-0.866158	NA	-0.407578	NA	-0.552724	NA	-0.733619	NA	-0.595106	NA	-0.556596	NA	-0.710422
NA	-0.675708	NA	0.378788	NA	-1.29003	NA	1.55545	NA	-0.159415	NA	1.17265	NA	0.339953	NA	0.598385	NA	-0.407578	NA	-0.217	NA	0.169756	NA	0.562849	NA	-0.0349719	NA	-0.710422
NA	0.37777	NA	0.162055	NA	-1.29003	NA	1.11709	NA	0.0241853	NA	-0.248599	NA	0.201301	NA	0.0491811	NA	-0.407578	NA	1.1259	NA	0.892456	NA	2.87876	NA	1.5299	NA	0.642094
NA	-0.148969	NA	-0.632633	NA	-0.0618533	NA	-0.197962	NA	0.0241853	NA	-1.03818	NA	0.0626487	NA	-0.927181	NA	-0.407578	NA	-0.552724	NA	-0.372269	NA	-0.595106	NA	0.486652	NA	0.303965
NA	-0.675708	NA	-0.704877	NA	0.75693	NA	1.11709	NA	-0.893815	NA	-1.1961	NA	-0.630611	NA	-0.255932	NA	-0.407578	NA	-0.552724	NA	-0.191594	NA	-0.595106	NA	-0.0349719	NA	-0.710422
NA	-0.675708	NA	0.0898109	NA	0.347538	NA	-1.07467	NA	0.391385	NA	-0.130162	NA	-0.0760033	NA	-0.255932	NA	-0.407578	NA	0.118724	NA	0.350431	NA	-0.595106	NA	-0.0349719	NA	-0.710422
NA	-0.675708	NA	-0.560389	NA	0.961626	NA	0.897918	NA	-0.710215	NA	-0.485473	NA	-1.04657	NA	-1.35434	NA	-0.407578	NA	-0.0491381	NA	0.169756	NA	-0.0161283	NA	0.486652	NA	-0.710422
NA	-0.675708	NA	0.162055	NA	-1.08533	NA	-0.636314	NA	0.574985	NA	-0.367036	NA	0.201301	NA	0.293272	NA	-0.407578	NA	-0.552724	NA	-0.733619	NA	-0.595106	NA	-0.556596	NA	-0.710422
NA	-0.675708	NA	-0.199167	NA	1.37102	NA	0.0212139	NA	0.0241853	NA	-0.64339	NA	0.0626487	NA	0.537362	NA	-0.407578	NA	-0.217	NA	0.169756	NA	0.562849	NA	-0.0349719	NA	-0.710422
NA	-0.148969	NA	-0.4159	NA	-0.675941	NA	-0.417138	NA	-0.710215	NA	-1.07766	NA	0.201301	NA	-0.255932	NA	0.854484	NA	-0.552724	NA	-0.733619	NA	-0.595106	NA	-0.556596	NA	0.303965
NA	2.48473	NA	0.0175665	NA	-1.29003	NA	-1.29384	NA	-1.07742	NA	-1.27505	NA	-0.907915	NA	-1.35434	NA	-0.407578	NA	-0.552724	NA	-0.733619	NA	-0.595106	NA	-0.556596	NA	1.31835
NA	1.43125	NA	0.595522	NA	-0.880637	NA	-0.197962	NA	-0.343015	NA	2.04119	NA	-1.04657	NA	0.232249	NA	-0.407578	NA	0.286586	NA	0.711781	NA	1.14183	NA	0.486652	NA	1.65648
NA	-0.675708	NA	-0.199167	NA	0.142842	NA	-0.636314	NA	-0.526615	NA	-0.327557	NA	-0.769263	NA	-1.35434	NA	-0.407578	NA	0.454448	NA	-0.733619	NA	0.562849	NA	-0.0349719	NA	-0.710422
NA	-0.675708	NA	-0.632633	NA	-0.266549	NA	-0.636314	NA	-1.07742	NA	0.185671	NA	-1.46252	NA	-0.866158	NA	-0.407578	NA	-0.552724	NA	-0.733619	NA	-0.595106	NA	-0.556596	NA	-0.710422
NA	0.641139	NA	0.812255	NA	0.75693	NA	-1.29384	NA	1.12579	NA	0.817336	NA	-0.630611	NA	-0.988204	NA	-0.407578	NA	1.62948	NA	0.531106	NA	1.7208	NA	0.486652	NA	0.642094
NA	-0.148969	NA	-0.560389	NA	-1.08533	NA	-0.85549	NA	0.207785	NA	-0.20912	NA	1.58782	NA	-0.0728641	NA	-0.407578	NA	0.286586	NA	0.350431	NA	0.562849	NA	-0.556596	NA	0.642094
NA	-0.675708	NA	-0.126922	NA	0.75693	NA	-1.29384	NA	-0.526615	NA	0.383066	NA	-0.907915	NA	-0.68309	NA	-0.407578	NA	0.790172	NA	-0.010919	NA	1.7208	NA	0.486652	NA	-0.710422
NA	-0.675708	NA	-0.632633	NA	-0.880637	NA	-0.636314	NA	-0.710215	NA	-1.1961	NA	1.03321	NA	0.842475	NA	-0.407578	NA	-0.552724	NA	0.169756	NA	-0.0161283	NA	-0.556596	NA	-0.710422
NA	-0.675708	NA	-0.704877	NA	-0.0618533	NA	-0.636314	NA	-0.710215	NA	-0.998701	NA	-0.630611	NA	-0.988204	NA	-0.407578	NA	-0.552724	NA	-0.733619	NA	-0.595106	NA	-0.556596	NA	-0.710422
NA	3.01146	NA	-0.0546779	NA	-0.471245	NA	-0.85549	NA	-0.159415	NA	-0.367036	NA	-0.491959	NA	-0.561045	NA	-0.407578	NA	0.454448	NA	-0.191594	NA	-0.0161283	NA	0.486652	NA	2.33274
NA	-0.148969	NA	-0.488144	NA	-0.675941	NA	-0.417138	NA	-1.07742	NA	-0.880264	NA	-0.353307	NA	-0.0728641	NA	0.854484	NA	-0.217	NA	-0.010919	NA	-0.0161283	NA	0.486652	NA	1.31835
NA	0.37777	NA	-0.777122	NA	-0.0618533	NA	-0.636314	NA	-0.526615	NA	-0.603911	NA	-0.214655	NA	-1.35434	NA	0.854484	NA	0.790172	NA	0.892456	NA	0.562849	NA	1.00828	NA	0.980223
NA	-0.675708	NA	-0.271411	NA	-0.0618533	NA	0.24039	NA	0.0241853	NA	-0.0906826	NA	0.755909	NA	0.842475	NA	-0.407578	NA	-0.552724	NA	-0.733619	NA	-0.595106	NA	-0.556596	NA	-0.710422
NA	0.37777	NA	0.74001	NA	3.00858	NA	-0.85549	NA	0.942186	NA	1.88327	NA	1.31052	NA	1.26963	NA	-0.407578	NA	0.454448	NA	0.892456	NA	-0.0161283	NA	0.486652	NA	0.642094
NA	-0.675708	NA	-0.343655	NA	-0.675941	NA	0.0212139	NA	-0.893815	NA	-0.603911	NA	-1.32387	NA	-1.47638	NA	-0.407578	NA	-0.552724	NA	-0.733619	NA	-0.595106	NA	-0.556596	NA	-0.710422
NA	0.37777	NA	-0.0546779	NA	-0.675941	NA	-1.07467	NA	0.207785	NA	-0.288078	NA	0.0626487	NA	-1.17127	NA	-0.407578	NA	-0.0491381	NA	-0.372269	NA	0.562849	NA	-0.556596	NA	0.980223
NA	1.69462	NA	-0.560389	NA	1.78041	NA	1.77462	NA	-0.710215	NA	0.185671	NA	-1.46252	NA	0.47634	NA	-0.407578	NA	0.62231	NA	1.97651	NA	1.14183	NA	-0.0349719	NA	0.980223
NA	-0.675708	NA	-0.271411	NA	0.347538	NA	0.0212139	NA	0.0241853	NA	-0.248599	NA	1.44917	NA	1.20861	NA	-0.407578	NA	-0.552724	NA	-0.010919	NA	-0.595106	NA	-0.556596	NA	-0.710422
NA	0.37777	NA	-0.343655	NA	-0.0618533	NA	0.0212139	NA	-0.893815	NA	-0.169641	NA	0.0626487	NA	1.4527	NA	0.854484	NA	-0.552724	NA	-0.733619	NA	-0.595106	NA	-0.556596	NA	-0.372293
NA	-0.148969	NA	-0.343655	NA	0.552234	NA	-0.197962	NA	-0.526615	NA	-0.722348	NA	0.0626487	NA	-1.04923	NA	-0.407578	NA	-0.217	NA	-0.372269	NA	-0.0161283	NA	-0.556596	NA	-0.372293
NA	-0.148969	NA	-0.632633	NA	-0.675941	NA	-1.29384	NA	-1.07742	NA	-1.11714	NA	-1.46252	NA	-0.622068	NA	-0.407578	NA	-0.552724	NA	-0.733619	NA	-0.595106	NA	-0.556596	NA	0.303965
NA	-0.675708	NA	-0.632633	NA	-0.471245	NA	-0.636314	NA	-0.710215	NA	-1.15662	NA	-0.491959	NA	1.08657	NA	-0.407578	NA	-0.217	NA	-0.010919	NA	-0.0161283	NA	-0.0349719	NA	-0.710422
NA	-0.675708	NA	-0.849366	NA	-0.471245	NA	-1.29384	NA	-0.893815	NA	-1.23558	NA	0.0626487	NA	0.171226	NA	-0.407578	NA	-0.552724	NA	-0.733619	NA	-0.595106	NA	-0.556596	NA	-0.710422
NA	-0.675708	NA	-0.271411	NA	0.347538	NA	1.33627	NA	0.0241853	NA	-0.169641	NA	1.31052	NA	1.57475	NA	-0.407578	NA	1.46162	NA	0.350431	NA	0.562849	NA	0.486652	NA	-0.710422
NA	-0.675708	NA	0.74001	NA	-1.29003	NA	-0.636314	NA	0.942186	NA	0.146192	NA	-0.0760033	NA	-1.53741	NA	-0.407578	NA	0.454448	NA	-0.010919	NA	-0.0161283	NA	-0.556596	NA	-0.710422
NA	-0.675708	NA	1.10123	NA	0.347538	NA	-0.85549	NA	1.30939	NA	2.04119	NA	0.894561	NA	0.964521	NA	-0.407578	NA	-0.0491381	NA	0.169756	NA	-0.0161283	NA	-0.556596	NA	-0.710422
NA	-0.675708	NA	0.2343	NA	-1.29003	NA	-0.85549	NA	-0.343015	NA	-0.288078	NA	-0.769263	NA	-1.7815	NA	-0.407578	NA	-0.552724	NA	-0.733619	NA	-0.595106	NA	-0.556596	NA	-0.710422
NA	-0.148969	NA	-0.343655	NA	0.142842	NA	-0.85549	NA	-0.893815	NA	-0.485473	NA	-1.04657	NA	-0.0728641	NA	-0.407578	NA	0.790172	NA	2.51853	NA	2.29978	NA	7.26776	NA	-0.0341641
NA	-0.675708	NA	-0.271411	NA	-0.266549	NA	1.55545	NA	-1.07742	NA	-0.722348	NA	-0.907915	NA	-0.0728641	NA	-0.407578	NA	0.118724	NA	-0.372269	NA	-0.0161283	NA	-0.556596	NA	-0.710422
NA	-0.675708	NA	0.378788	NA	0.961626	NA	0.0212139	NA	0.0241853	NA	0.817336	NA	-0.769263	NA	-1.35434	NA	-0.407578	NA	0.118724	NA	-0.552944	NA	1.14183	NA	-0.556596	NA	-0.710422
NA	-0.675708	NA	0.0175665	NA	0.347538	NA	-0.197962	NA	0.942186	NA	0.856815	NA	0.0626487	NA	0.903498	NA	-0.407578	NA	-0.552724	NA	-0.733619	NA	-0.595106	NA	-0.556596	NA	-0.710422
NA	0.37777	NA	0.306544	NA	-0.880637	NA	0.24039	NA	-0.159415	NA	-0.288078	NA	-1.18522	NA	-1.90354	NA	-0.407578	NA	-0.0491381	NA	-0.552944	NA	-0.0161283	NA	-0.0349719	NA	0.303965
NA	0.904509	NA	0.306544	NA	1.16632	NA	1.11709	NA	2.59459	NA	1.52796	NA	2.83569	NA	2.49009	NA	-0.407578	NA	0.118724	NA	-0.372269	NA	0.562849	NA	0.486652	NA	2.33274
NA	-0.412339	NA	0.0175665	NA	-0.675941	NA	1.11709	NA	0.942186	NA	0.185671	NA	1.31052	NA	0.415317	NA	-0.407578	NA	-0.384862	NA	0.711781	NA	0.562849	NA	1.5299	NA	0.303965
NA	0.1144	NA	-0.199167	NA	1.57571	NA	0.0212139	NA	0.574985	NA	0.856815	NA	0.894561	NA	2.67315	NA	2.11655	NA	2.97238	NA	5.40933	NA	1.7208	NA	3.09477	NA	-0.372293
NA	-0.148969	NA	-0.271411	NA	-0.266549	NA	-0.197962	NA	0.942186	NA	-0.564432	NA	1.17186	NA	-0.0728641	NA	-0.407578	NA	-0.552724	NA	-0.733619	NA	-0.595106	NA	-0.556596	NA	0.642094
NA	0.641139	NA	-0.126922	NA	0.75693	NA	0.459566	NA	1.12579	NA	0.106713	NA	0.894561	NA	-0.316955	NA	-0.407578	NA	-0.552724	NA	-0.733619	NA	-0.595106	NA	-0.556596	NA	1.65648
NA	0.904509	NA	-0.343655	NA	0.552234	NA	0.24039	NA	1.30939	NA	1.52796	NA	0.0626487	NA	0.171226	NA	-0.407578	NA	2.13307	NA	0.531106	NA	2.29978	NA	0.486652	NA	0.980223
NA	-0.675708	NA	-0.271411	NA	-0.471245	NA	0.24039	NA	0.391385	NA	-0.0512035	NA	1.86512	NA	2.00191	NA	-0.407578	NA	-0.552724	NA	-0.733619	NA	-0.595106	NA	-0.556596	NA	-0.710422
NA	0.1144	NA	0.162055	NA	0.347538	NA	-0.417138	NA	0.942186	NA	0.146192	NA	1.17186	NA	0.0491811	NA	2.11655	NA	-0.0491381	NA	-0.372269	NA	-0.0161283	NA	-0.556596	NA	-0.0341641
NA	-0.148969	NA	-0.560389	NA	0.961626	NA	0.459566	NA	-0.893815	NA	-0.0906826	NA	-1.18522	NA	0.293272	NA	3.37861	NA	-0.552724	NA	-0.733619	NA	-0.595106	NA	-0.556596	NA	-0.710422
NA	-0.675708	NA	2.11265	NA	-0.675941	NA	-1.29384	NA	1.67659	NA	1.72536	NA	0.0626487	NA	0.171226	NA	-0.407578	NA	0.118724	NA	0.169756	NA	-0.595106	NA	1.00828	NA	-0.710422
NA	-0.675708	NA	-0.704877	NA	0.347538	NA	0.459566	NA	-0.526615	NA	-0.169641	NA	0.201301	NA	-0.622068	NA	-0.407578	NA	1.96521	NA	1.07313	NA	2.29978	NA	2.57315	NA	-0.710422
NA	0.1144	NA	-0.4159	NA	0.552234	NA	-0.85549	NA	-0.710215	NA	0.106713	NA	-0.0760033	NA	0.903498	NA	-0.407578	NA	0.286586	NA	0.892456	NA	1.7208	NA	0.486652	NA	-0.372293
NA	-0.148969	NA	-0.488144	NA	-0.266549	NA	0.459566	NA	-1.07742	NA	-0.959222	NA	-0.630611	NA	-0.927181	NA	0.854484	NA	-0.552724	NA	-0.733619	NA	-0.595106	NA	-0.556596	NA	-0.710422
NA	-0.675708	NA	-0.199167	NA	0.142842	NA	-0.636314	NA	-0.343015	NA	-0.840785	NA	-0.491959	NA	-0.561045	NA	-0.407578	NA	-0.552724	NA	-0.733619	NA	-0.595106	NA	-0.556596	NA	-0.710422
NA	0.37777	NA	-0.4159	NA	-1.29003	NA	-0.85549	NA	-0.710215	NA	-0.919743	NA	0.201301	NA	0.110204	NA	-0.407578	NA	0.454448	NA	1.07313	NA	1.14183	NA	1.5299	NA	0.642094
NA	-0.675708	NA	-0.632633	NA	-1.08533	NA	-1.29384	NA	-0.893815	NA	-0.367036	NA	-0.907915	NA	-0.194909	NA	-0.407578	NA	-0.552724	NA	-0.733619	NA	-0.595106	NA	-0.556596	NA	-0.710422
NA	-0.675708	NA	1.17348	NA	0.961626	NA	0.24039	NA	2.59459	NA	1.09369	NA	2.55838	NA	-0.439	NA	-0.407578	NA	1.29376	NA	0.531106	NA	-0.595106	NA	1.00828	NA	-0.710422
NA	0.641139	NA	0.595522	NA	-0.880637	NA	-0.197962	NA	0.574985	NA	0.619941	NA	0.201301	NA	-0.194909	NA	-0.407578	NA	0.454448	NA	0.711781	NA	-0.0161283	NA	1.00828	NA	1.31835
NA	0.1144	NA	-0.4159	NA	-0.0618533	NA	-1.29384	NA	-0.343015	NA	-0.367036	NA	-0.0760033	NA	0.598385	NA	2.11655	NA	0.790172	NA	1.43448	NA	-0.595106	NA	-0.0349719	NA	-0.372293
NA	-0.675708	NA	0.523277	NA	-0.471245	NA	0.678742	NA	0.0241853	NA	0.738378	NA	-0.491959	NA	-0.744113	NA	-0.407578	NA	-0.0491381	NA	-0.010919	NA	0.562849	NA	-0.0349719	NA	-0.710422
NA	-0.675708	NA	-0.488144	NA	2.1898	NA	0.24039	NA	-0.343015	NA	1.05421	NA	-1.04657	NA	-0.194909	NA	-0.407578	NA	2.97238	NA	0.169756	NA	1.7208	NA	0.486652	NA	-0.710422
NA	0.641139	NA	-0.271411	NA	-1.08533	NA	-0.636314	NA	-0.343015	NA	-0.524952	NA	-1.04657	NA	-1.04923	NA	-0.407578	NA	0.454448	NA	-0.010919	NA	-0.595106	NA	-0.556596	NA	-0.0341641
NA	1.16788	NA	1.67919	NA	-1.29003	NA	0.0212139	NA	-0.159415	NA	2.83077	NA	1.72647	NA	3.95463	NA	-0.407578	NA	-0.0491381	NA	0.350431	NA	-0.595106	NA	0.486652	NA	3.34713
NA	-0.675708	NA	0.451033	NA	-1.08533	NA	0.24039	NA	0.942186	NA	-0.0512035	NA	-0.491959	NA	-1.72048	NA	-0.407578	NA	0.118724	NA	-0.552944	NA	-0.0161283	NA	-0.556596	NA	-0.710422
NA	-0.675708	NA	-0.343655	NA	-0.0618533	NA	-0.197962	NA	0.758586	NA	0.65942	NA	0.894561	NA	0.47634	NA	-0.407578	NA	-0.217	NA	0.892456	NA	1.14183	NA	-0.556596	NA	-0.710422
NA	1.16788	NA	1.60694	NA	0.347538	NA	0.24039	NA	0.574985	NA	1.48848	NA	0.0626487	NA	0.781453	NA	0.854484	NA	0.790172	NA	-0.372269	NA	-0.0161283	NA	-0.0349719	NA	2.67087
NA	-0.675708	NA	0.884499	NA	-0.675941	NA	1.77462	NA	1.30939	NA	1.13317	NA	0.0626487	NA	0.0491811	NA	-0.407578	NA	-0.217	NA	-0.733619	NA	-0.0161283	NA	-0.556596	NA	-0.710422
NA	-0.148969	NA	-0.632633	NA	2.1898	NA	0.0212139	NA	-0.710215	NA	-0.0117244	NA	-1.18522	NA	-0.622068	NA	-0.407578	NA	-0.552724	NA	-0.733619	NA	-0.595106	NA	-0.556596	NA	-0.0341641
NA	0.1144	NA	-0.343655	NA	0.961626	NA	-0.417138	NA	-0.343015	NA	0.0672337	NA	0.755909	NA	0.537362	NA	0.854484	NA	-0.0491381	NA	-0.010919	NA	0.562849	NA	-0.556596	NA	1.31835
NA	-0.148969	NA	-0.4159	NA	1.37102	NA	1.55545	NA	0.942186	NA	0.106713	NA	2.41973	NA	0.964521	NA	0.854484	NA	-0.552724	NA	-0.733619	NA	-0.595106	NA	-0.556596	NA	0.303965
NA	-0.148969	NA	-0.632633	NA	-0.880637	NA	-1.29384	NA	-1.07742	NA	-0.998701	NA	-1.46252	NA	-0.133887	NA	-0.407578	NA	-0.217	NA	0.169756	NA	0.562849	NA	-0.0349719	NA	0.980223
NA	-0.675708	NA	-0.849366	NA	-0.880637	NA	-0.417138	NA	-0.893815	NA	-1.03818	NA	-0.769263	NA	0.0491811	NA	-0.407578	NA	-0.552724	NA	0.169756	NA	0.562849	NA	-0.0349719	NA	-0.710422
NA	-0.148969	NA	-0.488144	NA	-0.675941	NA	0.24039	NA	-0.159415	NA	-0.998701	NA	1.03321	NA	-0.316955	NA	-0.407578	NA	-0.217	NA	0.350431	NA	-0.595106	NA	-0.556596	NA	-0.372293
NA	4.06494	NA	1.10123	NA	-0.880637	NA	0.459566	NA	2.77819	NA	1.37004	NA	1.44917	NA	-0.622068	NA	-0.407578	NA	-0.552724	NA	-0.733619	NA	-0.595106	NA	-0.556596	NA	1.31835
NA	-0.675708	NA	-0.488144	NA	-0.675941	NA	-1.07467	NA	-1.07742	NA	-0.880264	NA	-1.46252	NA	1.39168	NA	-0.407578	NA	-0.552724	NA	-0.733619	NA	-0.595106	NA	-0.556596	NA	-0.710422
NA	-0.675708	NA	-0.343655	NA	1.57571	NA	3.30885	NA	-1.07742	NA	-0.20912	NA	-1.18522	NA	-0.68309	NA	-0.407578	NA	-0.217	NA	-0.552944	NA	-0.0161283	NA	-0.556596	NA	-0.710422
NA	-0.148969	NA	-0.777122	NA	-0.675941	NA	-0.85549	NA	-0.893815	NA	-1.11714	NA	-0.769263	NA	-0.988204	NA	-0.407578	NA	-0.384862	NA	-0.191594	NA	-0.0161283	NA	-0.0349719	NA	-0.710422
NA	1.95799	NA	0.0898109	NA	0.552234	NA	0.459566	NA	-0.159415	NA	-0.64339	NA	-0.214655	NA	-0.927181	NA	-0.407578	NA	-0.552724	NA	-0.733619	NA	-0.595106	NA	-0.556596	NA	0.980223
NA	-0.148969	NA	-0.777122	NA	-0.471245	NA	-0.85549	NA	-1.07742	NA	-0.840785	NA	-1.46252	NA	-0.194909	NA	-0.407578	NA	0.118724	NA	-0.372269	NA	-0.0161283	NA	2.05152	NA	-0.372293
NA	0.641139	NA	-0.126922	NA	-0.880637	NA	-0.636314	NA	0.391385	NA	0.146192	NA	-0.907915	NA	-1.29332	NA	-0.407578	NA	-0.0491381	NA	-0.191594	NA	0.562849	NA	0.486652	NA	0.303965
NA	-0.675708	NA	-0.632633	NA	-0.675941	NA	0.24039	NA	-0.710215	NA	-0.485473	NA	-0.353307	NA	-0.744113	NA	-0.407578	NA	-0.217	NA	0.711781	NA	-0.0161283	NA	1.00828	NA	-0.710422
NA	0.37777	NA	-0.343655	NA	-0.471245	NA	1.11709	NA	0.0241853	NA	-0.840785	NA	0.755909	NA	-0.500023	NA	0.854484	NA	0.454448	NA	1.79583	NA	3.45774	NA	2.05152	NA	-0.0341641
NA	1.43125	NA	0.306544	NA	1.57571	NA	0.678742	NA	-0.710215	NA	0.738378	NA	-0.630611	NA	0.232249	NA	0.854484	NA	-0.552724	NA	-0.733619	NA	-0.595106	NA	-0.556596	NA	0.980223
NA	-0.675708	NA	-0.632633	NA	-0.0618533	NA	-0.417138	NA	-0.893815	NA	-1.11714	NA	0.0626487	NA	-0.988204	NA	-0.407578	NA	-0.552724	NA	-0.733619	NA	-0.595106	NA	-0.556596	NA	-0.710422
NA	-0.675708	NA	0.378788	NA	1.37102	NA	0.897918	NA	-0.343015	NA	0.777857	NA	-1.04657	NA	0.293272	NA	-0.407578	NA	-0.552724	NA	-0.733619	NA	-0.595106	NA	-0.556596	NA	-0.710422
NA	-0.675708	NA	-0.560389	NA	-0.471245	NA	0.24039	NA	-1.07742	NA	-0.919743	NA	-1.04657	NA	1.08657	NA	-0.407578	NA	0.286586	NA	1.25381	NA	1.14183	NA	1.5299	NA	-0.710422
NA	-0.148969	NA	-0.4159	NA	-0.471245	NA	-0.197962	NA	-0.710215	NA	-0.801306	NA	-0.630611	NA	-0.622068	NA	-0.407578	NA	0.118724	NA	0.711781	NA	0.562849	NA	0.486652	NA	-0.710422
NA	-0.675708	NA	-0.343655	NA	-0.0618533	NA	-0.636314	NA	0.207785	NA	-0.564432	NA	1.58782	NA	0.598385	NA	-0.407578	NA	-0.384862	NA	0.169756	NA	-0.595106	NA	-0.0349719	NA	-0.710422
NA	-0.148969	NA	-0.704877	NA	0.347538	NA	0.459566	NA	-1.07742	NA	-0.801306	NA	-1.46252	NA	-0.0118415	NA	0.854484	NA	0.454448	NA	0.711781	NA	-0.595106	NA	1.00828	NA	-0.710422
NA	-0.675708	NA	-0.632633	NA	-0.880637	NA	-0.417138	NA	-0.159415	NA	-0.880264	NA	-0.214655	NA	-0.194909	NA	-0.407578	NA	-0.552724	NA	-0.733619	NA	-0.595106	NA	-0.556596	NA	-0.710422
NA	1.43125	NA	1.96816	NA	1.9851	NA	-1.29384	NA	0.574985	NA	2.51494	NA	0.201301	NA	0.72043	NA	0.854484	NA	1.46162	NA	1.25381	NA	2.29978	NA	0.486652	NA	1.65648
NA	-0.675708	NA	-0.92161	NA	-0.675941	NA	-0.417138	NA	-0.893815	NA	-1.35401	NA	0.0626487	NA	0.47634	NA	-0.407578	NA	-0.384862	NA	-0.372269	NA	-0.595106	NA	-0.0349719	NA	-0.710422
NA	-0.675708	NA	0.378788	NA	-0.471245	NA	-1.07467	NA	1.12579	NA	0.738378	NA	2.83569	NA	1.4527	NA	-0.407578	NA	0.286586	NA	0.169756	NA	-0.595106	NA	-0.0349719	NA	-0.710422
NA	-0.148969	NA	-0.632633	NA	0.142842	NA	0.24039	NA	-0.343015	NA	-0.919743	NA	1.31052	NA	0.293272	NA	-0.407578	NA	-0.217	NA	-0.010919	NA	-0.595106	NA	-0.0349719	NA	0.303965
NA	-0.675708	NA	0.523277	NA	-0.675941	NA	0.459566	NA	0.207785	NA	0.106713	NA	0.201301	NA	0.598385	NA	-0.407578	NA	-0.552724	NA	-0.733619	NA	-0.595106	NA	-0.556596	NA	-0.710422
NA	-0.675708	NA	0.0898109	NA	1.16632	NA	0.459566	NA	0.574985	NA	0.0672337	NA	0.201301	NA	-0.0118415	NA	-0.407578	NA	-0.217	NA	0.531106	NA	-0.595106	NA	0.486652	NA	-0.710422
NA	-0.675708	NA	-0.199167	NA	0.552234	NA	1.9938	NA	-0.893815	NA	0.185671	NA	-0.491959	NA	0.72043	NA	-0.407578	NA	-0.217	NA	1.25381	NA	-0.595106	NA	1.5299	NA	-0.710422
NA	-0.675708	NA	-0.271411	NA	-0.0618533	NA	0.678742	NA	0.0241853	NA	0.0277547	NA	-0.353307	NA	0.537362	NA	-0.407578	NA	0.286586	NA	0.169756	NA	-0.595106	NA	-0.556596	NA	-0.710422
NA	0.37777	NA	-0.343655	NA	-0.675941	NA	-0.197962	NA	-0.710215	NA	0.462025	NA	-1.04657	NA	2.73418	NA	-0.407578	NA	0.286586	NA	1.61516	NA	2.87876	NA	1.5299	NA	0.980223
NA	-0.148969	NA	0.378788	NA	-0.880637	NA	1.11709	NA	0.942186	NA	0.777857	NA	1.58782	NA	-0.194909	NA	0.854484	NA	-0.552724	NA	-0.733619	NA	-0.595106	NA	-0.556596	NA	0.980223
NA	0.904509	NA	1.60694	NA	-0.471245	NA	-1.07467	NA	0.207785	NA	2.00171	NA	0.894561	NA	0.964521	NA	-0.407578	NA	0.118724	NA	-0.372269	NA	-0.595106	NA	-0.556596	NA	3.009
NA	-0.148969	NA	-0.560389	NA	-0.266549	NA	-0.636314	NA	-0.526615	NA	-0.64339	NA	-0.769263	NA	-0.805136	NA	0.854484	NA	-0.217	NA	-0.010919	NA	1.14183	NA	0.486652	NA	-0.372293
NA	-0.675708	NA	-0.92161	NA	-1.29003	NA	-1.29384	NA	-1.07742	NA	-1.59089	NA	-1.46252	NA	-1.53741	NA	-0.407578	NA	-0.552724	NA	-0.733619	NA	-0.595106	NA	-0.556596	NA	-0.710422

## Sheet: Figure 2c
ESR1_2_Pos	ESR1_2_Neg	ESR1_3_Pos	ESR1_3_Neg	NR2F2_Pos	NR2F2_Neg	NR5A2_Pos	NR5A2_Neg
-0.149182	-0.169891	-0.203822	-0.324997	-0.698675	-0.770645	-0.519964	-0.639173
-0.125225	-0.131534	0.0586857	0.880801	-0.160477	-0.452385	-0.648348	-0.63351
-0.156899	0.0756369	3.47266	0.107128	1.20375	-0.602787	2.22269	0.0249084
0.930332	-0.165966	1.27847	-0.194791	-0.288724	0.8327	-0.606058	0.757655
-0.139652	-0.162759	-0.657656	0.892538	0.305008	0.243819	-0.253838	-0.506146
-0.164226	0.100067	0.924013	-0.714585	0.132347	-0.821494	2.72804	-0.218641
-0.147957	-0.0823857	2.06287	2.73121	0.592207	-0.419618	-0.401021	-0.339774
0.108422	1.42751	-0.433917	-0.742289	-0.21562	0.236247	-0.549576	-0.576077
-0.165817	-0.130332	1.55855	0.0738179	0.252632	-0.393944	0.125956	-0.433933
0.75225	-0.099293	-0.187473	-0.199739	0.966167	-0.205382	-0.490057	-0.226102
-0.152053	-0.0464905	-0.225321	1.09146	-0.76803	-0.130201	0.202589	-0.501098
-0.161844	-0.166042	1.3376	-0.289811	0.518934	-0.647799	0.186233	-0.276815
-0.141647	-0.154838	1.24595	-0.515603	-0.154189	-0.645025	2.17595	-0.658678
-0.166155	-0.144708	-0.871481	-0.263882	-0.87777	-0.384614	-0.566978	0.514992
-0.0492556	-0.130219	0.807496	0.34962	-0.522951	-0.363187	-0.5871	0.0314295
0.0881327	0.0659065	-0.335921	0.942371	-0.316592	0.442629	-0.492784	-0.533757
-0.122249	-0.0718459	0.621017	-0.367504	-0.261819	-0.333721	-0.486502	-0.649092
-0.105196	-0.154381	-0.445469	-0.685974	-0.284221	-0.676079	-0.636569	-0.610969
0.595994	-0.114959	0.161378	2.38704	3.41555	0.684992	0.231158	2.98747
-0.0724643	-0.165979	1.24427	1.42534	0.289517	-0.213756	2.64286	-0.523373
0.0233402	-0.166054	1.96779	0.759171	0.847702	-0.171674	2.5049	-0.60796
-0.125816	-0.16846	0.72562	-0.692337	-0.0304848	-0.538813	1.95307	-0.560079
-0.166623	-0.167134	-0.129387	0.926709	2.62036	-0.926938	-0.636504	-0.49931
-0.133586	-0.141919	0.210503	1.01036	1.82633	-0.663258	-0.233907	-0.330451
-0.169231	-0.168277	-0.844145	-0.387587	-0.307455	-0.248146	-0.284811	-0.625717
0.387508	-0.147729	-0.833457	-0.895364	-0.36646	0.442513	-0.584098	-0.470443
-0.160517	-0.161913	-0.836314	-0.843311	-0.250424	-0.80134	-0.0436346	-0.666541
-0.120957	-0.158153	-0.747633	-0.293381	-0.542224	0.525805	0.196794	-0.293016
-0.150671	-0.131759	-0.116366	-0.81796	0.113402	-0.304472	-0.435557	-0.530584
-0.152908	-0.163106	-0.683617	1.62304	0.303273	-0.119246	-0.569243	-0.258484
-0.0919581	0.0264014	-0.875742	-0.770431	-0.167094	-0.0433285	-0.268426	0.487746
-0.1597	-0.167211	-0.725172	0.745872	0.358909	0.0589184	0.192723	2.85966
-0.167081	-0.163761	1.82799	-0.282177	3.22462	-0.471905	0.500244	-0.593534
1.54571	-0.155684	1.54252	-0.859628	-0.628463	-1.00223	-0.577066	-0.410683
-0.166031	-0.167066	-0.398702	-0.219398	-0.738552	-0.42833	-0.249974	-0.361457
-0.169493	-0.169354	1.58766	0.724312	3.52194	-0.107949	-0.541641	1.46617
0.238243	-0.165251	-0.0608679	0.8732	0.0530302	0.878424	0.262707	-0.0287333
0.281562	-0.158026	0.807747	0.824269	0.442899	0.666169	5.05571	2.26549
-0.13501	-0.0237466	2.5185	-0.389248	-0.266957	-0.226689	1.47589	-0.591462
0.0585172	-0.141986	-0.290419	3.27545	-0.342746	0.261268	-0.573392	1.81248
-0.161322	-0.138885	-0.715358	0.0159842	-0.530783	-0.0704091	0.0481026	-0.041727
0.0466898	-0.168602	-0.335828	-0.901687	-0.973872	-0.71699	-0.663742	-0.536845
-0.0947801	-0.13737	-0.518323	1.00616	-0.424551	-0.535071	-0.618499	-0.620082
0.331859	-0.101215	-0.285038	-0.717322	-0.664511	-0.641642	-0.627593	-0.533727
2.39532	-0.167932	0.975251	-0.870643	0.546178	-0.538906	-0.528873	-0.190804
1.04367	-0.165918	-0.396416	-0.88156	-0.508848	-0.577171	-0.566314	-0.614037
-0.164763	-0.151587	-0.311058	0.396993	0.0517845	-0.077173	1.02675	-0.451882
0.946233	-0.168766	1.22734	1.41433	1.45076	-0.443506	1.13386	-0.659711
-0.0299635	-0.0850818	-0.00465735	-0.861004	-0.0909909	-0.923124	1.66057	-0.555206
-0.138977	0.364443	0.740228	1.64273	-0.544059	-0.22113	0.169346	1.24167
-0.119051	-0.148027	-0.390697	0.386346	-0.813092	2.4429	-0.384013	-0.309862
-0.133071	-0.165989	-0.776617	-0.575254	-0.566382	-0.688937	0.331386	-0.614997
-0.168266	-0.168776	-0.660921	-0.0941536	-0.280905	0.243078	3.91119	1.45513
-0.164524	-0.138194	-0.844646	-0.824572	-0.653959	-0.316388	-0.51633	-0.308129
-0.160025	-0.16752	-0.870444	-0.871996	0.544827	0.509486	-0.442853	0.0583996
0.214199	-0.161383	0.324072	2.57999	3.54358	0.968311	-0.433703	4.0362
1.09751	-0.0560761	-0.266778	-0.788938	0.310766	-0.760512	-0.634477	0.0189801
-0.149988	-0.170221	-0.698958	-0.291201	-0.715666	0.116899	-0.346968	1.18776
-0.166988	-0.167954	0.941266	-0.647872	-0.294169	-0.967293	0.350488	-0.661716
-0.16677	-0.158061	4.05352	-0.764302	1.05961	0.282983	1.90083	-0.565403
-0.157607	-0.168581	0.520041	-0.398827	-0.204392	-0.144683	0.178161	-0.413913
-0.161019	-0.146622	-0.761911	-0.822837	-0.76986	-0.826255	0.521916	0.963742
9.78746	-0.162962	0.00344709	-0.306165	0.447166	-0.395161	-0.521145	-0.334996
-0.131561	-0.166113	0.9566	0.704363	-0.466284	-0.334893	-0.599539	-0.541214
-0.142943	-0.145843	-0.794277	-0.727066	-0.90087	-0.8285	0.761701	1.29786
-0.168866	-0.169505	2.28746	-0.78208	-0.229135	-0.453349	-0.373996	0.87967
-0.0393694	-0.160568	0.111538	-0.875477	0.273481	-0.010143	3.60756	-0.523128
-0.127196	-0.158165	-0.257613	2.02931	0.677774	0.238642	-0.590812	0.040285
-0.166294	-0.159856	2.12709	-0.864037	-0.0515318	-0.32888	0.240489	-0.608002
-0.144225	-0.162302	2.30739	-0.873702	-0.114811	-0.821187	-0.599423	-0.190567
-0.158994	-0.0888282	-0.698779	-0.42837	0.229861	-0.849453	-0.641611	-0.179526
-0.167788	-0.157023	-0.886874	-0.262363	-0.268892	-0.1867	-0.0443237	0.785713
0.0118706	-0.155693	0.0902662	0.595023	0.328844	2.54156	-0.390172	-0.65172
0.0724354	-0.161521	-0.215921	0.471201	2.30603	-0.445444	-0.661451	-0.555346
-0.165276	-0.151697	0.714975	1.24598	0.350044	0.429328	2.82936	5.81175
-0.167116	-0.149562	-0.468253	1.19689	-0.70439	0.552957	2.45644	-0.512253
0.110117	-0.168904	0.153002	-0.8985	-0.136351	-0.38436	0.595828	-0.625131
-0.123231	-0.169673	-0.8945	-0.778689	-0.452176	2.53597	-0.399678	-0.576621
0.537947	-0.166421	-0.789357	-0.615304	-0.115524	-0.794959	-0.545938	0.0270985
-0.169627	-0.16863	-0.630859	-0.34837	2.33765	0.778519	0.435987	1.98247
-0.168436	-0.161806	0.835456	0.584833	2.42382	-0.3123	-0.251619	-0.655823
-0.159884	-0.170229	-0.845862	-0.833427	-0.866796	2.25579	-0.537495	-0.659923
-0.169853	-0.170294	-0.300582	-0.773353	-0.567137	-0.930018	1.81382	-0.673462
-0.0539746	-0.169918	-0.818054	-0.883961	-0.564591	-1.06462	-0.669187	-0.647726
-0.170052	-0.170327	0.412794	-0.913665	0.0964202	-1.08645	-0.604554	-0.671443
-0.140473	-0.17029	-0.793692	-0.773433	-0.798936	-0.941429	-0.617107	-0.672415
-0.0174802	-0.170318	1.46979	-0.913287	0.387571	-1.06294	3.49787	-0.672778
-0.117496	-0.170294	-0.301193	-0.772876	-0.32002	-0.904644	-0.000622599	-0.672679
-0.169741	-0.166792	-0.859718	2.17398	0.747922	1.26143	3.62418	-0.329183
-0.163727	-0.169141	-0.661671	-0.774859	-0.35348	-0.406348	1.76843	-0.597857
2.17383	-0.168846	0.793418	-0.774457	0.149956	-0.0277183	0.32418	-0.591828
8.85444	-0.16784	1.05	1.4292	-0.566805	1.33235	-0.190204	-0.575122
-0.169035	-0.111628	-0.297925	-0.724138	-0.278415	-0.0991842	-0.209653	2.41755
-0.167873	0.0754229	0.463853	1.12189	0.654722	-0.380069	-0.388999	-0.582515
0.245293	-0.122838	0.833507	-0.0339695	0.436786	-0.296897	3.98517	-0.387199
-0.166359	-0.0866858	-0.312772	0.560393	-0.196357	-0.375184	1.51183	-0.4778
-0.141758	-0.169864	-0.884286	-0.877595	-0.938176	0.30112	-0.645198	-0.532843
-0.154668	-0.166766	1.28686	2.17335	0.367593	1.19115	-0.645183	-0.275275
0.064522	-0.167086	0.226874	-0.790972	2.77146	-0.652086	-0.304781	-0.579914
-0.143603	-0.112994	-0.868498	-0.810636	-0.871378	-0.402807	-0.646962	-0.591773
-0.16756	-0.100724	-0.819811	-0.244257	-0.234723	-0.807761	-0.657876	-0.0875172
-0.165885	-0.164904	-0.65606	0.436124	-0.201247	0.561561	-0.574634	0.676732
-0.149374	-0.0892772	-0.0122942	-0.464726	0.00899208	-0.603932	-0.591623	-0.607444
-0.164488	-0.168403	-0.224816	-0.596812	-0.400405	-0.240788	0.643869	-0.166986
4.72416	-0.0734908	-0.0343785	-0.425994	0.0619066	-0.176083	-0.156171	1.75649
-0.147335	-0.157228	-0.796132	0.382323	-0.146913	2.45705	-0.582564	0.340639
-0.165054	-0.164819	4.8014	-0.891094	0.304956	-0.167311	4.83344	-0.133025
-0.157575	-0.114121	-0.732491	1.53669	-0.272357	3.33451	-0.599905	-0.513823
-0.16139	-0.150215	0.404308	-0.268714	-0.229145	-0.527157	-0.618802	-0.638864
-0.169985	-0.127703	-0.451792	-0.84445	-0.243793	-0.934715	-0.669482	0.388348
-0.15174	-0.120601	-0.835659	-0.142091	-0.81066	-0.366104	-0.662933	0.188931
-0.13597	2.55042	1.44981	1.05765	0.972714	1.12211	3.11783	1.58415
0.90277	-0.159415	0.980667	-0.683733	-0.0490182	-0.640645	-0.540962	-0.492835
-0.164092	-0.163114	0.498359	-0.201611	-0.878956	-0.57443	-0.389421	3.38842
-0.115299	-0.133516	0.906254	-0.67379	-0.593701	-0.238642	2.50276	0.0793905
-0.110699	-0.169519	1.52634	-0.834309	0.687667	-0.544688	2.69649	-0.514991
-0.164196	-0.0819044	-0.602053	-0.568463	-0.314784	-0.563273	0.322763	-0.319479
-0.169799	-0.165976	0.589682	-0.809817	-0.333249	-0.355372	-0.631578	-0.311263
2.17985	-0.114942	1.25791	-0.895116	0.0935597	-0.388995	-0.201385	-0.4808
-0.16762	-0.165714	-0.866755	-0.873625	-0.301604	-0.813084	-0.160721	0.12564
6.83124	-0.169364	-0.542329	-0.3959	-0.423821	0.0150503	0.622489	1.25161
-0.164912	-0.169713	3.24801	0.501417	0.388692	-0.674389	0.625003	-0.593252
-0.165408	-0.162077	2.67377	-0.570014	0.622128	-0.22563	-0.0570167	-0.615801
-0.168151	-0.164393	-0.887557	-0.442363	-0.543	9.7659	0.627122	-0.315254
-0.161067	-0.167742	3.07887	-0.371893	-0.223856	0.017127	-0.662683	-0.143515
0.729034	-0.0722258	-0.704453	-0.101859	0.153481	3.11227	-0.632526	0.2078
-0.141139	0.907834	-0.230386	0.943872	-0.631027	-0.64801	1.2334	-0.603818
0.459237	-0.156241	2.09561	-0.867013	1.34292	-0.57143	-0.513452	-0.629378
0.0566501	0.335185	-0.0628707	-0.672292	0.329536	-0.371083	-0.555714	-0.584953
0.101018	-0.11589	0.939221	1.13214	-0.463457	2.56498	-0.580692	-0.564033
-0.165244	-0.166541	-0.326458	1.38066	-0.980636	0.788132	0.604325	0.136425
-0.169935	-0.125591	-0.891262	-0.900346	-0.529905	-0.845446	0.119089	-0.619297
1.98216	-0.15481	-0.137691	1.31196	-0.357718	2.52239	-0.644609	-0.633444
-0.164491	-0.170023	-0.312911	-0.810569	0.333209	0.0579705	-0.15473	-0.355169
-0.112368	-0.169358	0.510288	-0.400784	-0.324237	-0.359076	-0.309153	-0.126241
-0.0519995	-0.162243	-0.333251	0.703736	-0.563821	0.0240175	-0.560701	-0.483161
-0.154495	-0.164729	-0.488841	-0.697816	0.135213	-0.0675505	-0.32827	-0.326086
-0.168977	-0.0964778	-0.886288	-0.747134	-0.339335	-0.173298	-0.630143	-0.663297
0.415918	-0.165796	1.53536	1.2338	-0.496226	-0.173709	-0.659686	-0.535206
0.376376	-0.167998	2.36831	-0.899666	0.380403	-0.383345	0.867988	-0.470369
0.0209891	-0.161987	-0.194014	-0.551535	-0.417886	-0.18801	1.05087	-0.637224
-0.110941	-0.166764	-0.638597	-0.060125	-0.275417	1.18508	1.31726	-0.43368
-0.113343	-0.169154	0.769841	0.644619	-0.00145658	0.926548	-0.639443	-0.607677
-0.104655	-0.0938432	-0.855585	0.125983	-0.706878	-0.209559	0.289909	-0.572461
-0.0460263	-0.130208	-0.331278	1.5658	-0.171235	0.362893	-0.33729	-0.583766
-0.165503	-0.168283	-0.713218	0.353046	-0.612453	1.56502	0.799688	2.23584
-0.16829	-0.161217	0.70012	0.257474	-0.327689	-0.202109	-0.606649	-0.629081
-0.161692	0.675363	-0.190291	1.36311	-0.0510269	0.443796	1.64443	-0.668257
-0.133304	-0.169942	-0.891441	0.463364	-0.151946	0.27423	0.55265	-0.0733014
2.24641	-0.165154	0.848913	-0.621902	1.79847	-0.331875	2.99914	-0.53429
-0.0825415	-0.123005	0.0162974	-0.696796	0.157963	0.31388	1.09697	0.137684
-0.0862808	-0.0543525	0.848642	0.624785	-0.195581	-0.0287728	-0.443113	3.04012
-0.16594	-0.144044	-0.774242	-0.224088	-0.516164	-0.69607	-0.567455	0.46948
-0.167947	0.0888588	0.737278	0.711462	0.322033	0.689653	-0.667871	3.01156
-0.168895	-0.168528	-0.592653	-0.901242	-0.0240855	-0.766675	0.0575051	1.2959
-0.142987	-0.164454	2.21013	-0.895571	0.343139	-0.378152	-0.349241	-0.17982
-0.12481	-0.150058	1.41756	-0.39081	0.476654	-0.542578	1.62607	-0.634481
-0.163201	-0.168424	1.17555	1.05016	2.09932	0.266602	1.87074	-0.282302
-0.0985842	-0.151328	0.924968	-0.844147	0.812835	-0.775626	0.10138	-0.662439
0.348584	1.68632	2.93317	-0.392947	0.12554	0.0243808	-0.635435	0.116085
-0.156071	-0.159175	1.37894	-0.477007	-0.724681	0.846701	0.0838397	-0.0356905
0.170766	-0.162374	0.809498	0.946765	-0.12923	-0.219734	-0.0503421	-0.600849
-0.166102	-0.16827	-0.749643	3.18012	-0.477925	0.480005	-0.593432	-0.663635
0.145821	-0.167122	0.946169	-0.88744	-0.282488	-0.554805	-0.54895	-0.617135
-0.145314	-0.155445	-0.141594	1.82626	0.322858	3.72158	-0.47499	-0.538072
-0.166583	-0.169607	-0.859003	0.762938	-0.545075	0.431031	-0.305363	-0.228322
2.20984	-0.169377	2.51713	-0.891385	2.90106	-0.927828	0.846415	-0.658585
1.51035	-0.169249	0.966416	-0.316261	3.34822	-0.175997	1.48879	-0.149068
-0.126166	-0.154891	-0.806886	0.62707	-0.373138	-0.0809961	0.407851	-0.650455
-0.131542	-0.16734	0.90724	-0.876759	-0.476465	-0.372815	0.677747	-0.565626
-0.158304	-0.152343	2.31586	-0.847427	0.180443	-0.506324	-0.633548	-0.612226
0.384512	-0.165339	-0.663211	-0.307418	-0.369717	0.156201	-0.264329	1.29689
-0.147132	0.0351226	0.193357	-0.713751	0.32065	-0.572211	-0.30281	-0.587255
-0.14456	-0.170084	-0.50341	0.348248	-0.802346	0.832433	0.0919389	0.53914
-0.167386	-0.166273	0.548935	-0.889826	0.535327	-0.622708	2.22379	-0.20587
1.40465	-0.163456	1.45402	-0.727699	-0.532745	-0.650285	-0.55058	0.801997
-0.166659	0.068403	0.804939	0.104507	-0.309173	1.00727	-0.654743	1.14619
-0.165968	-0.169517	-0.271829	0.468145	-0.700178	0.313162	-0.635344	3.02355
2.02595	-0.162135	3.05205	-0.835601	-0.347437	-0.60978	-0.336752	0.227512
-0.169303	-0.165643	0.585393	0.85071	2.54144	-0.0356659	-0.564568	-0.615013
-0.164598	-0.123909	-0.900657	-0.301432	-0.77125	0.375078	-0.618489	-0.204553
-0.15032	0.152866	3.009	-0.83659	-0.110081	0.309644	0.664715	-0.531427
0.279074	-0.167685	1.49506	0.271113	-0.324914	3.02072	0.669588	-0.375192
-0.124646	-0.156634	0.221836	0.533484	-0.0152523	-0.304766	0.33562	-0.298605
-0.0957933	-0.169832	-0.260424	-0.865139	0.282063	-0.708666	-0.317041	-0.651347
-0.124477	-0.166652	-0.875672	-0.894352	-0.606257	-0.179181	-0.233177	-0.614358
-0.14733	-0.16431	0.933357	2.3147	-0.153449	0.749857	-0.537147	-0.162245
-0.169801	-0.169168	-0.822101	-0.845628	-0.223375	-0.731212	-0.636632	-0.634108
-0.16128	-0.168484	1.3994	-0.65858	1.91696	-0.310711	0.533607	1.06475
-0.165349	-0.166492	0.497923	-0.710103	-0.390805	-0.726141	-0.628513	-0.670261
-0.169483	-0.0625282	-0.304553	2.06453	0.0650351	0.131093	1.50026	-0.624784
-0.157623	-0.155536	0.794009	0.731719	1.14043	-0.485791	4.20432	-0.608361
1.03223	-0.168293	-0.0412093	-0.616443	-0.028337	-0.0632432	-0.622256	1.94703
-0.0903377	0.333158	0.660769	-0.208952	-0.511068	-0.464126	0.217063	-0.292279
12.3533	-0.16992	1.29505	0.982925	-0.716885	-0.673016	-0.548521	-0.594382
0.10125	-0.153036	1.45398	-0.88179	2.13586	-0.783468	-0.61653	-0.670159
-0.155855	-0.149934	-0.16735	1.30094	-0.611216	2.08321	0.21252	-0.0755343
-0.167043	-0.170247	-0.370165	-0.905423	-0.185963	-0.862922	-0.392918	-0.449995
-0.156961	0.254239	1.4211	0.786515	-0.658074	0.139228	-0.278728	2.735
-0.0582608	-0.161792	-0.865039	-0.822177	-0.10005	-0.442164	0.402033	0.735806
-0.12296	-0.148839	0.38061	-0.83358	-0.29825	-0.623434	-0.152025	-0.665317
-0.120713	-0.163367	0.230691	0.0158225	-0.490514	0.225893	-0.489159	-0.616621
-0.0456451	-0.164003	3.64741	-0.80338	-0.659931	0.144902	-0.655106	1.19305
0.0338696	-0.170315	0.112336	-0.912939	1.48089	-1.02797	0.71305	-0.667979
0.0374903	-0.170316	1.33246	-0.913779	0.803385	-1.02279	2.55384	-0.483608
-0.144516	-0.167924	0.18106	-0.855532	-0.545929	-0.422342	-0.575199	-0.275627
-0.0353661	-0.169933	-0.68222	-0.684199	-0.623059	0.341401	-0.609385	-0.631969
-0.150909	-0.165287	-0.264116	1.11479	-0.0326101	-0.508325	-0.0159357	0.0124269
-0.12937	-0.166043	-0.330626	-0.316044	-1.03297	-0.637485	-0.538815	0.278302
-0.155773	-0.137885	-0.821073	-0.749611	-0.969167	-0.657966	-0.0544736	-0.452707
-0.126353	-0.164973	0.688581	-0.300621	2.59332	-0.772589	-0.517475	-0.570635
-0.1525	-0.167239	-0.299526	-0.311843	-0.514914	-0.170133	-0.189148	2.32723
-0.162978	-0.157805	0.835922	-0.78037	0.356257	-0.232306	-0.387978	-0.00582318
-0.168261	-0.163853	-0.847289	-0.890312	-0.700137	-0.052191	-0.202308	-0.649765
0.105474	-0.142046	-0.240935	-0.880165	-0.0967258	0.106458	-0.0476966	1.92998
0.945539	-0.164392	0.780005	-0.784739	-0.133521	0.322109	1.47806	-0.654278
-0.147237	-0.121608	-0.878742	-0.716266	-0.902014	-0.719321	0.326626	-0.432505
0.0960433	-0.150128	3.62189	-0.812864	1.90254	-0.235158	0.503243	-0.26174
2.14875	-0.149488	3.12203	-0.272241	3.14852	-0.275211	-0.583306	-0.435451
-0.157562	-0.159086	-0.124087	-0.696722	-0.275313	-0.570082	-0.421218	-0.121707
24.7304	-0.158163	1.00268	0.92196	-0.716421	-0.103546	-0.0624631	1.82995
-0.165302	0.559455	0.962436	-0.796946	0.333911	0.0215763	2.82755	-0.603032
2.31646	-0.069846	-0.531047	-0.198674	-0.483057	2.40824	0.068285	0.0690681
-0.168835	-0.0771781	-0.889459	-0.295412	-0.829022	0.340797	-0.460057	-0.554779
0.179048	-0.164996	-0.102432	-0.786719	-0.571304	-0.13703	-0.63127	1.46432
0.0873748	-0.163721	-0.71825	-0.894785	0.0329519	-0.590924	3.40376	-0.0174443
-0.163652	-0.160796	-0.48912	-0.494194	-0.0369326	-0.539154	3.71704	-0.595276
-0.16908	-0.168836	-0.609801	-0.849008	-0.0985045	-0.60554	0.325626	-0.626183
-0.0874915	-0.169803	1.43935	-0.806506	0.584838	-0.670504	2.16355	-0.590619
0.188491	-0.129897	-0.630214	-0.531819	-0.199078	0.203072	-0.470589	-0.641602
-0.16126	-0.161424	1.65661	1.02525	-0.390705	-0.613345	-0.630994	-0.0818494
-0.0759734	-0.164934	1.24231	-0.87479	1.10994	-0.727369	1.21829	-0.571234
0.0930971	-0.168999	-0.647437	0.067388	0.592557	0.461869	-0.48212	-0.514962
5.4498	-0.146605	0.673884	0.89736	0.110233	2.50432	3.82914	-0.608522
-0.165955	-0.16649	-0.873579	-0.697855	-0.696627	-0.469563	-0.401058	1.42368
-0.060382	-0.164654	-0.880244	1.11922	-0.480123	0.510917	-0.172778	-0.30984
-0.164226	-0.145433	2.34892	0.137929	0.590728	0.443075	-0.0791544	-0.526121
-0.147828	-0.151117	-0.838446	1.23104	-0.616062	-0.00868741	0.0315717	0.065371
-0.139346	-0.167628	1.80436	-0.89627	3.23205	-0.700589	-0.443839	-0.598942
2.75671	-0.0673594	-0.294841	3.17667	-0.567072	0.0422692	-0.505642	0.210755
0.118591	0.133287	-0.57202	2.11935	-0.468518	0.595802	-0.63074	-0.323671
-0.162248	-0.164792	-0.889313	-0.175973	-0.613351	-0.465325	-0.560411	-0.362624
8.04087	-0.16984	2.51843	-0.558758	2.376	0.106074	-0.584192	-0.473545
-0.15602	-0.129642	1.27338	-0.871033	0.921622	-0.475046	-0.662622	-0.344245
-0.157481	0.0774593	-0.286948	-0.5893	-0.56047	-0.658355	-0.409058	-0.328125
-0.12709	-0.0161913	1.50943	0.956531	-0.655217	-0.668631	-0.191117	-0.101127
0.960866	-0.143236	0.592217	-0.296199	0.0979438	-0.624399	-0.663136	0.665867
0.260222	-0.109837	-0.202397	0.827061	-0.652454	-0.655508	-0.651269	-0.112241
-0.169043	-0.101609	1.09079	1.26579	0.0220255	0.204878	-0.589139	1.55493
-0.169181	-0.161466	3.03264	0.546072	0.284613	0.906154	3.96897	0.145548
1.09404	0.0653767	-0.106837	-0.864716	-0.0742569	-0.590085	-0.507067	-0.466731
-0.158728	-0.166735	-0.830214	-0.2997	-0.245818	-0.160554	3.10897	-0.466981
-0.0831781	-0.160206	1.43548	0.934194	0.943194	0.00653446	2.11671	-0.374513
0.215146	-0.0486711	-0.292635	-0.633707	-0.600741	-0.708838	-0.440161	0.634713
-0.119203	-0.167034	0.399126	0.794767	-0.144843	-0.0693471	-0.483235	-0.139949
-0.117727	-0.153795	-0.565865	-0.861605	-0.790924	-0.134694	-0.207166	2.41935
-0.165156	-0.158732	-0.261354	-0.853629	-0.230064	-0.527662	-0.585945	-0.629839
-0.107096	-0.0741057	-0.474616	-0.12502	-0.117139	2.39228	0.143215	-0.663518
0.136677	-0.166291	-0.10799	-0.843545	-0.401109	0.0127844	0.552016	-0.462561
-0.157929	-0.164495	0.961768	0.714343	-0.106529	0.330053	-0.508182	-0.463892
-0.120281	-0.159258	2.15755	-0.686261	0.400475	0.268241	-0.631287	0.743894
-0.123252	-0.0411783	-0.108347	-0.837262	0.0655173	-0.392999	0.380659	-0.441691
-0.169413	-0.166889	-0.904199	-0.89971	-0.860479	-0.448273	-0.415922	-0.619383
-0.16141	-0.169894	0.816352	-0.850282	2.85497	-0.553803	-0.635455	-0.616952
-0.1633	-0.130733	0.718587	-0.85083	2.5595	-0.104012	-0.648052	-0.638131
-0.159247	-0.168934	0.472034	-0.891206	-0.527095	0.595395	0.599913	-0.294461
1.7184	-0.169771	-0.0375816	2.33649	0.118016	0.639454	2.32907	2.46323
-0.166475	-0.165831	-0.555644	-0.835722	-0.66716	-0.715666	-0.562645	-0.476557
-0.1618	-0.138923	-0.358864	-0.220994	-0.481408	-0.508164	-0.658286	0.356503
0.315505	-0.139763	-0.778098	-0.331901	-1.011	-0.599973	-0.592836	-0.38221
-0.1109	-0.0129633	0.798835	-0.0448617	-0.0638846	0.906945	-0.509846	1.63172
-0.111324	-0.163031	-0.211246	-0.275149	-0.424808	-0.73862	-0.47423	-0.587938
-0.114497	-0.162763	-0.390313	1.31882	-0.348689	-0.446533	-0.554041	-0.0882535
1.57923	-0.159224	0.516789	-0.684674	-0.697805	0.135052	-0.629821	-0.427771
-0.14993	-0.167008	0.514215	0.755395	2.27488	-0.192374	-0.61646	1.92456
-0.13674	-0.136076	2.88334	-0.469263	0.104702	-0.62688	-0.245401	0.67721
-0.149859	0.11783	-0.52134	-0.262326	-0.501321	-0.924882	0.316165	-0.338848
-0.0136885	-0.147763	1.22763	1.10052	0.132866	-0.305567	0.426378	-0.653568
-0.167262	-0.160784	-0.882892	-0.114011	-0.530205	-0.278059	-0.639679	-0.56496
3.02865	-0.10151	-0.31392	1.7677	-0.591211	0.368926	-0.635725	-0.225379
-0.0812197	-0.170053	0.889014	-0.267335	0.868297	-0.308093	-0.628355	-0.515517
-0.0947677	-0.144256	-0.737276	2.1237	-0.275251	1.77913	0.492248	1.37998
-0.141376	-0.168585	0.408022	-0.640998	0.125286	-0.407782	0.311074	-0.228861
-0.163862	-0.160018	-0.662251	-0.874171	-0.727017	-0.764426	-0.321103	-0.571842
0.254606	0.195335	1.02602	-0.46889	4.33458	-0.315692	0.27983	-0.64781
-0.145111	-0.133527	-0.60713	0.871569	-0.700286	0.0516577	-0.605847	3.19065
-0.166127	-0.168525	0.339509	-0.647477	0.18815	-0.487601	-0.569506	4.53956
-0.144038	-0.169335	0.406962	-0.663045	-0.391657	-0.550775	-0.611774	-0.102217
-0.156321	-0.140019	-0.871046	-0.0644918	-0.713851	-0.149327	-0.109954	-0.658597
-0.162676	-0.144186	-0.791464	0.179215	-0.362266	0.566485	1.21591	-0.581337
-0.151962	-0.144517	-0.828829	-0.00241635	0.349413	0.574959	-0.562266	-0.128318
-0.130829	-0.167661	0.981484	-0.795544	1.47964	-0.401573	-0.193764	1.01351
-0.129965	-0.170141	0.948709	-0.79459	-0.525164	-0.133966	-0.651682	-0.636106
0.26256	-0.0266112	-0.261927	-0.889615	0.0430848	-0.932953	3.4541	-0.627747
0.315346	-0.166558	-0.405431	-0.227025	-0.35817	-0.657026	-0.481767	-0.371021
-0.160259	-0.15599	-0.482086	-0.845032	-0.334807	-0.488926	-0.630529	-0.333828
-0.167697	-0.163189	0.330433	-0.724625	0.248254	-0.061867	0.977088	-0.598216
2.32372	-0.0807866	-0.102295	-0.315209	0.141257	-0.635553	-0.385527	-0.663305
-0.169833	-0.170228	1.23769	-0.754731	-0.484652	5.37291	-0.598889	-0.631223
-0.167003	-0.0857581	-0.281863	-0.693004	-0.21063	-0.431862	-0.372512	-0.50474
-0.156441	-0.16848	0.360112	-0.614939	2.67915	0.283545	-0.520002	-0.557291
-0.16361	-0.169273	0.925896	-0.84236	-0.0875983	-0.488426	-0.452016	-0.010798
-0.152046	-0.118383	-0.706569	-0.819872	-0.434231	-0.592706	-0.437683	-0.422868
0.347786	0.808284	-0.257552	-0.872525	-0.599062	-0.698321	-0.661578	-0.632756
-0.164848	-0.169403	-0.738937	0.309347	-0.97572	2.67417	1.18221	-0.257331
0.0430895	-0.156288	-0.0422995	-0.892085	0.720312	-0.73915	0.081519	-0.163361
0.0272784	-0.164629	-0.720858	-0.361777	-0.616191	-0.193172	-0.538119	-0.25622
-0.0874094	-0.164307	2.01352	-0.36805	-0.695828	-0.246471	-0.52051	0.255348
-0.157609	-0.107805	-0.332379	-0.840536	-0.455249	-0.304612	-0.636783	0.146823
-0.160912	-0.168669	-0.694545	-0.611661	-0.61619	-0.126231	-0.467879	0.957333
-0.158688	-0.0880416	-0.266555	1.23867	2.43928	0.511432	0.317677	-0.541424
-0.127532	-0.165982	-0.841372	-0.321867	-0.814601	-0.220749	-0.512054	-0.597744
-0.169644	-0.164733	-0.799001	-0.82851	-0.288694	0.10222	0.563137	2.13294
-0.165188	-0.16831	0.685775	0.903746	-0.750647	0.523016	-0.639252	2.90896
-0.124501	-0.16	-0.515956	-0.804677	-0.883171	-0.117033	-0.136378	-0.132808
-0.160311	0.27749	0.829588	0.723323	3.55871	-0.189297	-0.324362	1.49421
1.35719	-0.167434	0.704591	-0.339689	-0.0499348	-0.187233	-0.0160656	-0.10959
-0.0457207	-0.169491	0.17991	-0.901504	0.0107241	-0.830134	0.0380953	-0.367139
-0.169592	-0.155301	-0.883212	-0.822984	-0.712321	-0.461751	-0.598945	-0.547049
1.3927	-0.170282	-0.648016	-0.844573	0.532687	-0.479747	-0.494943	-0.602833
-0.166384	-0.108878	-0.331117	-0.118287	2.51645	-0.0849128	-0.381132	0.464718
-0.154817	-0.168956	0.564366	1.44645	-0.0792802	2.59652	1.06985	-0.627745
0.00258073	-0.162368	0.3277	-0.455979	0.341172	0.240873	-0.638558	-0.572758
-0.164343	-0.167129	-0.861043	-0.885836	-0.0782232	-0.666912	-0.381412	-0.423896
-0.162306	0.172489	-0.416456	0.311322	-0.160915	2.4497	0.173431	-0.466675
-0.158823	-0.167236	2.72835	-0.88848	1.69839	-0.586224	2.5341	-0.57545
-0.123859	-0.146255	-0.659876	-0.886122	-0.684439	-0.683282	1.29761	-0.65676
-0.168108	-0.164807	-0.786247	1.17	-0.516764	-0.368156	-0.60454	-0.654519
0.135904	-0.169009	1.72909	-0.839434	1.207	-0.638648	-0.226564	-0.645466
-0.125914	-0.157939	-0.0803163	-0.441601	0.433776	-0.549813	-0.232721	-0.550275
-0.169465	-0.162106	-0.82908	-0.883594	-0.449462	-0.0360587	-0.618159	-0.60851
0.00919178	-0.150118	2.37852	0.447684	1.6937	0.681943	3.2204	0.0880761
-0.165887	-0.170042	1.63882	-0.432789	0.693945	-0.0465963	-0.371605	-0.495176
-0.166037	-0.149063	0.788234	-0.37904	-0.611129	-0.332269	-0.258858	-0.492514
-0.0202356	0.311395	0.471223	0.47222	-0.379884	-0.0853418	-0.0969073	-0.603167
0.389774	-0.168821	-0.333897	-0.843995	-0.32895	0.176789	-0.584874	-0.467574
-0.169402	-0.168379	1.27433	0.152944	5.61268	5.43122	-0.645077	-0.133709
-0.158348	-0.141883	1.68963	-0.702988	0.356955	2.84578	-0.382408	-0.494007
-0.0678142	-0.165162	-0.655039	-0.887584	-0.63854	-0.352705	-0.648975	-0.382544
-0.1571	-0.155486	-0.625681	0.736638	0.542041	0.148908	-0.653161	3.07641
-0.157131	-0.137365	1.00374	-0.856773	-0.442153	-0.499394	-0.561614	-0.461097
-0.16409	-0.0943355	-0.676807	-0.504212	0.703788	0.0781601	-0.35543	-0.460715
-0.166282	-0.162765	-0.469785	-0.323053	-0.834695	-0.638851	-0.467191	-0.624966
0.443998	0.00287808	0.00991251	-0.704538	0.120239	-0.708516	-0.00220129	0.635953
-0.164734	-0.164528	1.00982	0.728403	3.1571	0.0763687	-0.660789	-0.0324617
-0.154668	-0.156933	-0.822105	-0.308251	0.457384	-0.106334	0.319363	0.0536404
0.23752	-0.167202	0.720837	-0.783839	0.183028	0.213476	-0.469251	-0.522959
-0.0540055	-0.166272	2.45039	-0.805335	0.387713	0.196033	1.58031	-0.634652
1.54783	0.0107819	1.66524	1.37758	-0.0491827	3.74164	-0.525531	-0.313503
-0.0842053	-0.162482	-0.141886	0.511366	0.683955	-0.773086	-0.286906	-0.65739
-0.0865296	-0.162103	0.731947	-0.615735	-0.126128	-0.507957	-0.528755	-0.648149
0.425718	-0.160296	0.909234	-0.257118	-0.382151	0.355989	-0.359483	-0.22418
-0.0146998	-0.157666	-0.700287	3.10354	-0.324427	-0.321734	0.748709	-0.425432
-0.16855	-0.151729	-0.655941	0.925325	-0.430782	-0.153601	0.422151	-0.0260633
-0.16798	-0.165725	1.54753	-0.816795	-0.266677	-0.534095	-0.555195	-0.318691
-0.121251	-0.169747	0.681608	-0.382779	-0.114525	-0.170556	0.263965	1.67284
-0.129798	-0.162847	-0.680829	-0.897117	-0.642716	-0.673937	1.3122	-0.583825
12.4475	-0.151363	2.0792	1.27479	-0.0907597	3.96729	-0.539615	-0.45828
-0.128147	-0.00492323	1.50478	-0.382487	0.136028	-0.856311	-0.525061	-0.570572
-0.167474	-0.169021	-0.848904	-0.890416	-0.862311	-0.520685	-0.0206013	-0.61563
-0.168701	-0.122553	-0.899899	0.469322	-1.03672	-0.201099	1.15362	-0.669406
0.0756199	-0.156391	-0.370219	0.781951	2.59309	-0.035115	3.22823	-0.574648
-0.00515579	-0.168433	-0.266054	-0.809289	-0.0483416	-0.448432	-0.579388	-0.639356
-0.0269198	-0.170011	-0.2218	-0.262589	-0.80877	2.71128	-0.489629	-0.375649
-0.131853	-0.169818	1.30421	-0.484873	-0.4585	0.119902	-0.090654	-0.457229
-0.122245	-0.156606	-0.655141	-0.741338	-0.399688	-0.387272	-0.323953	-0.546283
-0.153163	-0.14786	2.28224	1.07685	5.57397	-0.232119	0.161113	-0.649646
-0.140608	-0.156967	1.03332	-0.778134	-0.538825	-0.286364	-0.594114	-0.578397
0.0917272	-0.169715	1.47613	-0.317804	0.0778728	-0.024232	-0.365316	-0.55371
-0.158956	-0.167017	-0.673104	-0.447765	-0.655188	-0.385526	-0.665508	1.33395
-0.0918716	-0.0497297	0.664183	3.25376	0.833593	-0.123514	-0.282633	1.85525
-0.164988	-0.170087	1.01667	0.544887	-0.675585	0.0688248	0.059181	-0.624886
0.498202	-0.168923	-0.845262	-0.835777	-0.733585	-0.234566	-0.288951	-0.612142
-0.121962	-0.168501	0.767957	-0.744446	0.792366	-0.460048	1.80524	-0.279017
0.28886	-0.169815	1.22972	0.849724	0.753233	2.75467	-0.312158	0.55747
-0.15897	-0.139631	-0.124925	-0.905108	0.271181	-0.876364	-0.379788	-0.656704
-0.167091	-0.169571	-0.240287	-0.807852	-0.550059	0.890061	-0.612056	2.4117
-0.164144	-0.169846	-0.854157	-0.894485	-0.599466	-0.0530734	-0.365973	-0.538226
-0.089526	-0.161535	0.705256	-0.837261	0.198664	-0.746172	1.03399	-0.414557
0.010379	-0.162919	0.519476	-0.705238	-0.551687	-0.637099	-0.0450443	1.06656
-0.158248	-0.169917	0.543336	-0.501198	-0.146966	-0.422047	-0.446408	-0.084808
-0.166466	2.59561	-0.864257	0.542377	-0.340564	-0.341983	-0.580448	-0.457645
-0.11797	-0.153885	-0.792042	-0.030884	2.36636	0.151396	-0.664764	-0.471878
-0.158206	0.286018	2.55471	0.439751	-0.147363	-0.785785	-0.140164	-0.100992
2.64683	-0.169951	4.10177	-0.401313	0.111933	-0.548775	0.492413	-0.667801
-0.169177	-0.162422	0.706735	0.9099	-0.00979544	-0.831268	1.62551	-0.659088
-0.164121	-0.167303	-0.204963	-0.673466	-0.191036	-0.678238	0.430594	-0.362614
0.0833456	-0.168561	-0.530038	0.463575	-0.338335	-0.183158	-0.547759	-0.591712
1.65096	-0.154026	-0.701367	1.29014	-0.638305	-0.577411	-0.6622	-0.103834
-0.152825	0.154288	-0.134748	-0.895906	1.67725	-0.636828	3.11941	-0.652677
0.907298	-0.159344	0.940528	0.774675	-0.292312	2.97237	-0.119898	-0.621557
-0.169199	-0.16926	-0.852852	-0.443292	0.341344	0.860911	-0.0766705	-0.176856
-0.169165	-0.142324	-0.867081	2.17636	-0.228992	0.774716	-0.103019	-0.595754
-0.166604	-0.168845	2.46814	-0.900981	1.13911	-0.555545	1.9313	0.16211
-0.151259	-0.167894	1.37698	-0.56034	-0.436285	-0.539673	-0.474394	-0.369523
-0.167933	-0.165315	-0.845095	1.25385	-0.574024	2.29928	-0.297666	-0.516312
-0.0573073	-0.167447	-0.10611	0.741414	-0.764804	0.441496	0.12634	-0.220819
-0.162043	-0.151885	-0.249937	1.01012	-0.253098	2.65888	-0.511601	0.342709
-0.116098	-0.156069	1.26386	-0.0912573	2.24261	3.69372	0.961123	-0.589568
-0.15482	-0.0617026	-0.14796	1.34019	-0.771233	0.0765206	0.177347	1.51094
0.258692	-0.121877	-0.669518	-0.189014	0.327647	0.276456	0.719827	-0.538133
6.03749	-0.129358	1.62675	-0.755597	1.68656	0.26791	0.466211	-0.424975
4.8128	-0.161256	-0.49824	-0.0943855	0.00964122	-0.603079	-0.655108	-0.51805
-0.162498	-0.148911	0.469115	-0.834073	0.298818	-0.292361	2.44517	-0.485602
-0.130461	0.15314	-0.848903	-0.863196	-0.719018	-0.85268	-0.366374	-0.648467
-0.144164	-0.166325	0.969787	-0.891489	-0.146397	-0.751887	-0.579008	-0.333095
-0.15118	-0.0846987	-0.806191	-0.792003	-0.172603	-0.331991	0.612548	-0.476954
-0.137575	-0.159763	-0.229587	-0.19591	-0.864641	-0.707831	-0.634815	0.0279384
0.0393008	-0.163668	0.981358	-0.776302	-0.060041	-0.602693	-0.652521	-0.491284
-0.169809	0.0131812	0.247931	-0.82154	0.0760857	-0.896836	-0.651107	-0.366339
1.15822	-0.167446	-0.718885	-0.887349	-0.300798	-0.370266	0.199389	0.405037
-0.154255	-0.158105	-0.19345	-0.877804	0.773328	-0.897224	-0.340675	-0.668624
-0.138315	-0.0985473	-0.869416	-0.442617	-0.214049	-0.849667	-0.470545	-0.0137417
-0.168131	0.00362461	-0.374939	2.6514	-0.100166	0.129154	-0.318153	-0.626818
-0.136027	-0.163769	-0.466047	0.492573	-0.694379	-0.106826	-0.56354	-0.281769
-0.164774	-0.16929	2.70431	-0.424703	0.283998	-0.0218445	3.74136	-0.588272
-0.081839	-0.168645	-0.890401	-0.130523	-1.07433	-0.513978	-0.65823	0.72755
-0.14341	-0.165526	0.5068	0.21508	-0.29276	0.148694	-0.642746	-0.00919264
-0.157677	-0.165325	-0.112814	-0.83967	2.41138	-0.531938	0.554277	-0.602393
-0.155222	-0.16181	-0.867272	0.0425687	-0.71354	0.42657	-0.449391	-0.370755
-0.00451056	-0.0417518	-0.781107	0.840958	0.535947	-0.333799	-0.510781	-0.520265
-0.070182	-0.169165	-0.100233	-0.85997	-0.626017	-0.450815	-0.470369	-0.5535
-0.157364	-0.169436	-0.214198	-0.565557	0.0348903	-0.285185	0.202057	-0.669189
0.24257	-0.168372	2.36577	-0.813995	0.29188	-0.541308	-0.57428	1.23777
-0.166819	-0.162124	-0.211857	-0.824247	2.80124	-0.324398	-0.645646	-0.331316
-0.157605	-0.150956	-0.684371	-0.659771	-0.573568	-0.253235	-0.560804	-0.601696
-0.161781	-0.121324	0.728911	0.402701	0.0401881	-0.421734	1.69326	-0.61414
-0.163916	-0.164337	0.259037	-0.336971	-0.00598733	0.350891	-0.605439	0.245477
-0.130653	-0.167875	2.01373	0.9557	3.16496	2.77676	-0.457418	-0.261162
-0.16994	-0.134717	-0.896308	1.33483	-0.508037	-0.158378	-0.516089	-0.400183
3.45642	-0.158786	0.213149	0.893957	2.63672	0.267098	-0.650734	0.0102448
-0.131509	-0.161685	-0.830396	-0.809591	-0.138627	-0.355205	-0.565295	0.0932435
1.31301	-0.169203	-0.131388	-0.436534	-0.700905	-0.672931	-0.417975	-0.587777
-0.107418	-0.10255	-0.120021	-0.846681	-0.654549	-0.695948	-0.595077	-0.509426
7.22954	-0.165335	0.95232	-0.298332	-0.777778	-0.695006	-0.625498	2.28361
0.487784	-0.123351	-0.609258	-0.405836	-0.556047	0.473724	0.495521	-0.519604
-0.159649	-0.161676	-0.867967	-0.104959	-0.77397	-0.32021	0.0314864	-0.0455246
-0.147627	-0.167861	-0.138905	0.88266	-0.89534	0.39606	-0.454884	1.37445
-0.162406	-0.143357	-0.645781	-0.754035	-0.929758	-0.520411	-0.66865	1.33238
-0.169199	-0.164327	-0.312501	-0.714672	-0.133827	-0.449586	-0.420068	-0.394915
0.17963	-0.164482	-0.235171	-0.187884	0.00167783	-0.0916779	3.19044	-0.155993
-0.169093	-0.159353	-0.252269	0.755238	-0.0841461	2.5623	-0.445112	-0.626236
-0.166937	-0.118432	0.972793	-0.869961	-0.519918	0.0475628	-0.562504	-0.613452
1.76619	-0.166669	0.954516	-0.850158	-0.438468	-0.549642	-0.626549	0.844415
-0.166828	-0.152598	-0.831394	-0.752477	-0.165465	-0.207703	-0.310279	-0.108322
-0.152445	-0.16902	-0.893922	-0.877787	-0.671306	-0.227735	-0.654744	-0.647899
0.844798	-0.16561	1.49371	0.494292	0.411664	-0.0582135	-0.532864	-0.535564
-0.16716	-0.168574	-0.783244	2.5638	-0.427646	0.079162	-0.270178	0.852816
-0.167017	-0.168018	-0.657268	-0.490822	0.181663	0.288656	0.198001	3.30758
NA	-0.167308	NA	0.20498	NA	-0.416135	NA	-0.486032
NA	-0.0873432	NA	0.716315	NA	-0.0490795	NA	0.123655
NA	-0.153145	NA	1.66586	NA	-0.0936284	NA	-0.596075
NA	-0.141178	NA	-0.864965	NA	-0.107848	NA	3.10538
NA	-0.154846	NA	1.06525	NA	2.24628	NA	-0.635119
NA	-0.15385	NA	-0.248798	NA	0.298701	NA	-0.589612
NA	-0.137003	NA	-0.872708	NA	-0.703336	NA	0.0348782
NA	-0.100724	NA	4.15439	NA	-0.668271	NA	0.441836
NA	-0.165195	NA	0.75797	NA	0.935819	NA	0.794061
NA	1.03422	NA	0.715836	NA	0.619407	NA	0.515568
NA	-0.0192413	NA	-0.802265	NA	0.645322	NA	-0.155499
NA	0.511524	NA	-0.713203	NA	-0.234827	NA	1.3181
NA	-0.169719	NA	1.11493	NA	0.57561	NA	-0.63386
NA	-0.149072	NA	-0.443889	NA	-0.235545	NA	-0.466976
NA	-0.167888	NA	2.52865	NA	0.321978	NA	-0.361728
NA	-0.114609	NA	-0.669664	NA	-0.529429	NA	-0.388098
NA	-0.149062	NA	-0.814292	NA	-0.659309	NA	-0.237859
NA	-0.170088	NA	-0.148044	NA	0.187889	NA	1.4526
NA	-0.162988	NA	-0.75462	NA	-0.664549	NA	-0.622776
NA	-0.157562	NA	0.707205	NA	-0.106351	NA	3.54088
NA	-0.111905	NA	-0.469163	NA	-0.252234	NA	-0.517969
NA	-0.166782	NA	-0.905841	NA	-0.655071	NA	-0.625127
NA	-0.0345811	NA	-0.321701	NA	-0.688416	NA	-0.65377
NA	0.605531	NA	-0.391811	NA	-0.820449	NA	-0.516835
NA	-0.135717	NA	-0.304182	NA	-0.869271	NA	-0.59319
NA	-0.143863	NA	-0.126309	NA	-0.765348	NA	0.21753
NA	-0.164656	NA	-0.90842	NA	0.0402229	NA	-0.495216
NA	-0.16993	NA	-0.900269	NA	-0.189755	NA	-0.658987
NA	-0.110039	NA	-0.794055	NA	0.215012	NA	-0.6484
NA	-0.0132292	NA	-0.319229	NA	-0.259454	NA	-0.587973
NA	-0.102451	NA	-0.386168	NA	-0.841591	NA	-0.644999
NA	-0.165476	NA	0.342022	NA	2.89608	NA	0.0501867
NA	-0.166557	NA	-0.755354	NA	-0.71526	NA	-0.641723
NA	-0.153972	NA	-0.60242	NA	-0.879925	NA	-0.658455
NA	-0.166442	NA	1.17694	NA	0.189596	NA	-0.630591
NA	-0.0891602	NA	1.28991	NA	0.747246	NA	-0.600134
NA	-0.155575	NA	-0.88843	NA	-0.195369	NA	-0.238214
NA	-0.16813	NA	-0.848939	NA	-0.223453	NA	-0.406877
NA	-0.136373	NA	-0.689039	NA	-0.181019	NA	-0.290409
NA	0.0659976	NA	1.06892	NA	0.144055	NA	0.21633
NA	-0.158032	NA	-0.0892082	NA	0.419455	NA	-0.254921
NA	-0.150969	NA	-0.33727	NA	-0.843221	NA	-0.599809
NA	-0.168958	NA	-0.850979	NA	-0.0771559	NA	0.868025
NA	-0.147874	NA	-0.684546	NA	-0.485744	NA	-0.0821597
NA	-0.16208	NA	-0.827367	NA	-0.216959	NA	0.424374
NA	-0.165983	NA	0.648573	NA	-0.512659	NA	-0.645925
NA	-0.128032	NA	-0.224339	NA	-0.127201	NA	-0.549248
NA	-0.167504	NA	0.48459	NA	-0.140505	NA	-0.605888
NA	-0.169555	NA	0.660521	NA	0.145858	NA	0.43569
NA	-0.166675	NA	-0.310561	NA	3.29195	NA	-0.0400362
NA	0.192426	NA	0.120577	NA	0.745762	NA	1.20732
NA	-0.163489	NA	0.475392	NA	-0.60569	NA	-0.42104
NA	-0.167584	NA	-0.79521	NA	-0.940827	NA	-0.644661
NA	-0.166867	NA	-0.142835	NA	-0.786345	NA	-0.122707
NA	-0.0505466	NA	-0.606076	NA	-0.627693	NA	-0.56132
NA	-0.120304	NA	-0.373004	NA	-0.234835	NA	-0.411635
NA	-0.163111	NA	-0.342434	NA	0.20722	NA	2.66947
NA	-0.161526	NA	-0.339228	NA	0.509049	NA	1.70628
NA	-0.150716	NA	-0.368253	NA	-0.263451	NA	-0.549096
NA	-0.166543	NA	-0.819951	NA	2.64443	NA	-0.530317
NA	-0.127299	NA	0.135834	NA	0.239493	NA	-0.360475
NA	-0.15847	NA	-0.271849	NA	-0.408258	NA	-0.507368
NA	-0.157775	NA	-0.515642	NA	-0.216849	NA	0.237633
NA	-0.095496	NA	-0.824946	NA	-0.397807	NA	-0.632898
NA	-0.169454	NA	-0.895167	NA	-0.859778	NA	-0.639025
NA	-0.160307	NA	-0.833914	NA	-0.895591	NA	-0.619687
NA	-0.139205	NA	1.139	NA	0.483117	NA	1.44353
NA	-0.143034	NA	-0.8275	NA	-0.446784	NA	1.03234
NA	-0.164518	NA	1.49606	NA	0.117373	NA	0.537637
NA	-0.165209	NA	0.95426	NA	-0.255647	NA	-0.130561
NA	0.0162038	NA	-0.830517	NA	0.66762	NA	-0.63376
NA	-0.0133085	NA	-0.28354	NA	0.348655	NA	1.14934
NA	-0.16785	NA	-0.825054	NA	-0.24579	NA	2.2575
NA	-0.167678	NA	0.394824	NA	0.389822	NA	4.45201
NA	-0.093183	NA	0.865233	NA	-0.179836	NA	-0.599145
NA	-0.126675	NA	-0.88535	NA	-0.620164	NA	-0.445799
NA	-0.0521787	NA	1.26071	NA	0.537524	NA	2.76274
NA	-0.137428	NA	1.05119	NA	2.17261	NA	-0.522787
NA	-0.13614	NA	1.00202	NA	-0.398493	NA	-0.515238
NA	-0.167058	NA	1.72678	NA	0.632459	NA	-0.297098
NA	-0.164184	NA	0.380673	NA	-0.0521042	NA	1.09656
NA	-0.152613	NA	0.971208	NA	-0.336566	NA	-0.362323
NA	-0.164548	NA	-0.354271	NA	-0.112459	NA	3.75431
NA	-0.167498	NA	0.21161	NA	-0.322956	NA	-0.352363
NA	-0.131931	NA	-0.675069	NA	-0.546874	NA	-0.628631
NA	-0.169298	NA	-0.7064	NA	-0.558656	NA	-0.51688
NA	-0.166649	NA	-0.879904	NA	-0.621758	NA	-0.347259
NA	-0.160658	NA	1.67162	NA	-0.244349	NA	0.395264
NA	-0.0697641	NA	1.09212	NA	-0.389556	NA	-0.534088
NA	-0.163561	NA	-0.7202	NA	-0.961958	NA	-0.666351
NA	-0.165123	NA	-0.582931	NA	0.856788	NA	-0.543053
NA	-0.070917	NA	1.13263	NA	-0.669083	NA	-0.185924
NA	-0.161464	NA	1.1457	NA	0.0549349	NA	-0.646921
NA	-0.169881	NA	-0.762084	NA	-0.102608	NA	0.182635
NA	0.162805	NA	-0.257447	NA	-0.421603	NA	-0.246249
NA	0.731863	NA	-0.144828	NA	-0.489171	NA	-0.419804
NA	-0.168192	NA	-0.829641	NA	0.0881429	NA	2.71095
NA	-0.168385	NA	0.915747	NA	-0.463669	NA	-0.0184017
NA	-0.163793	NA	-0.672495	NA	-0.656657	NA	-0.550779
NA	-0.170111	NA	0.309089	NA	-0.166321	NA	-0.650207
NA	-0.16967	NA	-0.877356	NA	0.027724	NA	-0.479683
NA	-0.168305	NA	0.435121	NA	0.227211	NA	-0.333135
NA	-0.159948	NA	-0.6435	NA	-0.406045	NA	-0.555423
NA	-0.169202	NA	-0.845276	NA	0.495887	NA	0.627592
NA	-0.162564	NA	-0.701051	NA	-0.503667	NA	-0.588316
NA	-0.162291	NA	-0.890313	NA	-0.605115	NA	-0.551055
NA	-0.161723	NA	0.730434	NA	3.10474	NA	0.884661
NA	-0.170073	NA	-0.879253	NA	-0.417964	NA	-0.632912
NA	-0.140879	NA	-0.873416	NA	-0.0568767	NA	-0.02481
NA	-0.167924	NA	-0.518151	NA	-0.0640736	NA	-0.482639
NA	-0.165638	NA	-0.784187	NA	-0.125462	NA	-0.443199
NA	-0.162772	NA	-0.868673	NA	-0.595689	NA	0.331231
NA	-0.162963	NA	-0.0697383	NA	-0.362658	NA	0.962253
NA	-0.0152336	NA	1.53596	NA	1.40196	NA	-0.672671
NA	-0.144378	NA	-0.412329	NA	-0.549667	NA	-0.309515
NA	-0.169841	NA	1.20485	NA	-0.535846	NA	-0.673373
NA	-0.162743	NA	-0.888901	NA	-0.0462701	NA	0.0633369
NA	-0.165545	NA	-0.805505	NA	0.362375	NA	2.19343
NA	-0.169784	NA	-0.81577	NA	-0.481355	NA	0.58033
NA	-0.166712	NA	0.546263	NA	0.00492557	NA	-0.432903
NA	-0.157414	NA	-0.891445	NA	-1.00709	NA	-0.638985
NA	-0.167829	NA	0.552518	NA	-0.245696	NA	0.0487386
NA	2.74276	NA	-0.0296629	NA	-0.116713	NA	-0.373737
NA	-0.109436	NA	-0.200877	NA	-0.325809	NA	-0.6345
NA	-0.150171	NA	-0.896459	NA	-0.876515	NA	-0.536658
NA	-0.165367	NA	1.48223	NA	-0.371378	NA	-0.548976
NA	-0.0870262	NA	-0.851505	NA	-0.988637	NA	-0.556237
NA	-0.165169	NA	-0.721014	NA	-0.727231	NA	-0.612492
NA	-0.129686	NA	0.323063	NA	2.47902	NA	0.0130875
NA	-0.169433	NA	-0.866091	NA	-0.260063	NA	-0.589777
NA	-0.168364	NA	0.374833	NA	0.00195094	NA	1.49192
NA	-0.168914	NA	-0.818022	NA	-0.683095	NA	-0.546734
NA	-0.143931	NA	-0.383811	NA	-0.849997	NA	-0.608554
NA	-0.165686	NA	1.04712	NA	0.387723	NA	-0.659238
NA	0.000469255	NA	-0.407531	NA	-0.52261	NA	0.983361
NA	-0.169251	NA	-0.238971	NA	-0.586808	NA	-0.625393
NA	0.0938931	NA	2.60212	NA	3.10236	NA	1.65224
NA	-0.156288	NA	-0.696135	NA	0.350385	NA	-0.000177356
NA	-0.144716	NA	-0.684054	NA	-0.064322	NA	-0.274255
NA	-0.149076	NA	-0.355586	NA	2.44763	NA	-0.36371
NA	-0.165154	NA	0.274874	NA	-0.157452	NA	-0.285484
NA	-0.168949	NA	0.741491	NA	-0.329708	NA	-0.499924
NA	-0.160181	NA	-0.864578	NA	-0.555895	NA	-0.63385
NA	-0.169614	NA	-0.804013	NA	-0.733723	NA	-0.462395
NA	-0.124897	NA	-0.670218	NA	-0.25714	NA	-0.526791
NA	-0.160724	NA	0.365267	NA	2.70666	NA	-0.362359
NA	-0.00149764	NA	1.22648	NA	5.23263	NA	0.0423329
NA	-0.128798	NA	-0.106706	NA	-0.655472	NA	-0.661418
NA	0.297985	NA	1.03221	NA	-0.279342	NA	1.00553
NA	0.124586	NA	0.0298016	NA	-0.589961	NA	-0.632721
NA	-0.155499	NA	-0.750653	NA	-0.845207	NA	-0.570677
NA	-0.0885998	NA	0.605809	NA	0.557335	NA	1.31422
NA	0.159995	NA	0.026234	NA	-0.690476	NA	-0.615922
NA	-0.0834084	NA	0.433277	NA	-0.5704	NA	-0.61143
NA	-0.162373	NA	-0.230264	NA	-0.745983	NA	-0.652289
NA	-0.151341	NA	-0.694427	NA	-0.691301	NA	-0.118885
NA	-0.16149	NA	-0.664041	NA	-0.64456	NA	-0.448546
NA	0.526902	NA	-0.14652	NA	-0.377441	NA	-0.601525
NA	-0.154415	NA	0.0649672	NA	-0.809968	NA	0.235734
NA	-0.155136	NA	-0.313101	NA	-0.294224	NA	0.321371
NA	-0.147788	NA	-0.361726	NA	-0.710966	NA	-0.584733
NA	-0.167437	NA	-0.0439887	NA	-0.376601	NA	0.21306
NA	-0.161442	NA	-0.847991	NA	-0.589292	NA	0.102853
NA	-0.0905266	NA	0.36138	NA	-0.526628	NA	-0.49269
NA	-0.167105	NA	1.21254	NA	2.98633	NA	-0.525164
NA	-0.165991	NA	0.41675	NA	-0.734148	NA	-0.591871
NA	-0.162735	NA	-0.687608	NA	-0.507515	NA	-0.60172
NA	-0.169771	NA	0.387306	NA	2.74227	NA	-0.0888538
NA	-0.138037	NA	0.481582	NA	-0.385163	NA	0.119917
NA	-0.0517652	NA	-0.886819	NA	-0.565019	NA	-0.651714
NA	-0.137815	NA	-0.149723	NA	-0.771293	NA	-0.51245
NA	-0.0836522	NA	1.03411	NA	-0.0719377	NA	-0.505078
NA	-0.16011	NA	-0.144786	NA	1.01897	NA	0.0384611
NA	-0.164825	NA	2.08348	NA	-0.159565	NA	1.89163
NA	3.65762	NA	-0.0348701	NA	-0.553664	NA	-0.384167
NA	0.0104179	NA	0.317706	NA	0.343933	NA	-0.212221
NA	-0.0904083	NA	-0.854605	NA	0.0664121	NA	0.0483031
NA	-0.161482	NA	-0.301994	NA	-0.574861	NA	-0.640009
NA	-0.170186	NA	-0.911854	NA	-0.88394	NA	-0.670802
NA	-0.170332	NA	-0.909868	NA	-1.0198	NA	-0.481347
NA	-0.169945	NA	-0.884357	NA	-1.01128	NA	-0.650007
NA	-0.1703	NA	-0.909515	NA	-0.950746	NA	-0.393881
NA	-0.170308	NA	-0.908922	NA	-0.854397	NA	-0.505142
NA	-0.170328	NA	-0.912313	NA	-0.617394	NA	-0.270055
NA	-0.170308	NA	-0.913587	NA	-1.0553	NA	-0.672868
NA	-0.170314	NA	-0.912034	NA	-0.712527	NA	-0.233912
NA	-0.170295	NA	-0.912788	NA	-1.09305	NA	-0.672484
NA	-0.170294	NA	-0.911085	NA	-0.644426	NA	-0.270505
NA	-0.169575	NA	-0.825788	NA	-0.928742	NA	0.0931711
NA	-0.170334	NA	-0.913804	NA	-1.04352	NA	-0.672269
NA	-0.170299	NA	-0.907218	NA	-0.791015	NA	-0.503727
NA	-0.170268	NA	-0.912567	NA	-1.01354	NA	-0.626862
NA	-0.170323	NA	-0.912325	NA	-0.690512	NA	-0.272531
NA	-0.170304	NA	-0.913362	NA	-1.0733	NA	-0.673273
NA	-0.170324	NA	-0.912967	NA	-1.09206	NA	-0.673627
NA	-0.170301	NA	-0.910756	NA	-0.949709	NA	-0.670233
NA	-0.170308	NA	-0.908945	NA	-0.801612	NA	-0.50509
NA	-0.170268	NA	-0.910325	NA	-0.813965	NA	-0.668129
NA	-0.170324	NA	-0.911787	NA	-0.938699	NA	-0.473689
NA	-0.16428	NA	-0.897894	NA	-0.640424	NA	-0.451827
NA	-0.16751	NA	-0.750839	NA	-0.370995	NA	-0.527907
NA	-0.168479	NA	0.488002	NA	0.604634	NA	-0.348219
NA	-0.168333	NA	-0.637522	NA	-0.673308	NA	-0.589946
NA	-0.152288	NA	1.39248	NA	1.04802	NA	0.0715135
NA	-0.153926	NA	3.78319	NA	1.25043	NA	-0.24882
NA	-0.152332	NA	0.00290876	NA	-0.298828	NA	-0.42827
NA	-0.1485	NA	-0.712438	NA	-0.633519	NA	-0.607929
NA	-0.144758	NA	1.12573	NA	0.0654171	NA	-0.615793
NA	-0.167251	NA	-0.8402	NA	0.172428	NA	-0.603651
NA	-0.16667	NA	-0.857604	NA	-0.747475	NA	0.234156
NA	-0.13899	NA	-0.731625	NA	-0.711916	NA	-0.537434
NA	-0.168198	NA	-0.845467	NA	-0.718142	NA	0.145544
NA	-0.168439	NA	-0.518295	NA	-0.372827	NA	0.358308
NA	-0.156091	NA	-0.151547	NA	2.47601	NA	-0.576337
NA	-0.0428781	NA	-0.45082	NA	-0.577938	NA	-0.521182
NA	-0.167608	NA	1.35506	NA	0.734558	NA	-0.595439
NA	-0.166229	NA	-0.392279	NA	-0.34171	NA	-0.578863
NA	-0.166316	NA	-0.386479	NA	-0.0452022	NA	-0.427673
NA	-0.139926	NA	-0.881006	NA	-0.842807	NA	-0.502375
NA	-0.160199	NA	0.255837	NA	-0.526612	NA	-0.541096
NA	-0.168134	NA	0.886973	NA	0.365643	NA	1.43449
NA	-0.127091	NA	1.26916	NA	-0.547319	NA	-0.543856
NA	-0.168258	NA	3.10648	NA	2.82271	NA	0.463375
NA	-0.167921	NA	-0.236109	NA	-0.233284	NA	-0.551536
NA	-0.135335	NA	-0.110995	NA	-0.318299	NA	-0.605032
NA	-0.166927	NA	-0.442537	NA	-0.0862954	NA	-0.415982
NA	-0.118674	NA	0.584076	NA	-0.268127	NA	-0.652551
NA	-0.164271	NA	1.56005	NA	1.13008	NA	2.96824
NA	-0.156265	NA	0.024113	NA	-0.398802	NA	3.77132
NA	-0.166491	NA	-0.898617	NA	-0.638616	NA	0.0529011
NA	1.9553	NA	0.878413	NA	0.648752	NA	-0.425618
NA	-0.17011	NA	-0.836788	NA	-0.452271	NA	-0.387274
NA	-0.137801	NA	-0.249035	NA	-0.777736	NA	-0.669835
NA	-0.0855502	NA	0.786656	NA	0.293582	NA	2.77592
NA	-0.160365	NA	-0.361778	NA	0.251465	NA	-0.60441
NA	-0.168618	NA	-0.890752	NA	-0.104876	NA	0.354447
NA	-0.136107	NA	-0.493774	NA	-0.231904	NA	-0.401274
NA	-0.161477	NA	-0.0546572	NA	-0.176726	NA	0.322231
NA	-0.151142	NA	-0.119181	NA	-0.611629	NA	0.575939
NA	-0.16245	NA	3.70104	NA	0.138607	NA	-0.385117
NA	-0.162262	NA	-0.809543	NA	-0.501107	NA	-0.398626
NA	-0.151524	NA	-0.137841	NA	0.0490882	NA	1.81158
NA	-0.167548	NA	-0.885627	NA	-0.972212	NA	-0.564411
NA	-0.0402838	NA	0.14348	NA	-0.319802	NA	1.79166
NA	-0.158634	NA	1.10508	NA	-0.110009	NA	1.84961
NA	-0.152926	NA	0.408942	NA	-0.0819495	NA	-0.615764
NA	-0.0912554	NA	0.290996	NA	-0.223951	NA	1.38306
NA	-0.160894	NA	0.314141	NA	2.86069	NA	3.96085
NA	-0.135444	NA	0.341643	NA	2.28692	NA	-0.137445
NA	-0.166491	NA	0.660353	NA	-0.149809	NA	-0.414479
NA	-0.139379	NA	0.722515	NA	0.23428	NA	-0.59901
NA	-0.152688	NA	0.389479	NA	0.512308	NA	0.4526
NA	-0.162483	NA	-0.352281	NA	0.269864	NA	-0.624871
NA	-0.16473	NA	0.394682	NA	0.710693	NA	-0.651983
NA	-0.0960605	NA	-0.772495	NA	-0.305954	NA	-0.511789
NA	-0.158599	NA	-0.833063	NA	0.485769	NA	0.0166018
NA	-0.145045	NA	-0.337123	NA	-0.704343	NA	-0.612983
NA	-0.169678	NA	0.317578	NA	3.27892	NA	-0.537365
NA	0.0472516	NA	-0.299811	NA	-0.849079	NA	-0.5851
NA	-0.169513	NA	-0.913101	NA	-0.372563	NA	-0.606226
NA	-0.167566	NA	-0.912856	NA	-0.257045	NA	-0.635845
NA	-0.170303	NA	-0.911626	NA	-0.601359	NA	-0.619455
NA	-0.170289	NA	-0.911225	NA	-0.707041	NA	-0.623436
NA	-0.169584	NA	-0.894242	NA	0.107761	NA	-0.615714
NA	-0.167039	NA	-0.889946	NA	-0.570451	NA	-0.575205
NA	-0.170205	NA	-0.81991	NA	-0.257615	NA	-0.645999
NA	-0.169524	NA	-0.820086	NA	0.202133	NA	-0.641946
NA	-0.170247	NA	-0.817308	NA	-0.229352	NA	-0.611655
NA	-0.170225	NA	-0.905464	NA	-0.067982	NA	-0.640019
NA	-0.169445	NA	-0.849993	NA	-0.517515	NA	-0.605063
NA	-0.156103	NA	1.42753	NA	-0.202359	NA	0.717941
NA	-0.131939	NA	-0.507743	NA	-0.655967	NA	-0.58499
NA	-0.164831	NA	-0.391087	NA	-0.27295	NA	-0.49031
NA	-0.104362	NA	-0.131053	NA	-0.582779	NA	0.626271
NA	-0.0388227	NA	-0.154536	NA	-0.397037	NA	-0.455553
NA	0.0407845	NA	-0.373582	NA	-0.525706	NA	-0.367876
NA	0.758433	NA	-0.490618	NA	0.179591	NA	-0.617764
NA	-0.151156	NA	1.23795	NA	2.94667	NA	1.45041
NA	-0.14908	NA	-0.600264	NA	-0.390024	NA	-0.586484
NA	-0.143615	NA	1.68667	NA	-0.330742	NA	-0.302458
NA	-0.168916	NA	-0.568055	NA	-0.660167	NA	-0.545676
NA	0.343241	NA	0.096104	NA	-0.0991362	NA	-0.0670157
NA	-0.149265	NA	0.662216	NA	0.365816	NA	-0.261768
NA	-0.129456	NA	0.680068	NA	-0.585711	NA	1.17316
NA	-0.166803	NA	-0.828921	NA	-0.628706	NA	0.433136
NA	-0.0958027	NA	-0.842059	NA	-0.374905	NA	-0.418536
NA	-0.0944739	NA	-0.844332	NA	-0.886805	NA	0.182831
NA	-0.141492	NA	-0.663447	NA	-0.240748	NA	-0.509806
NA	-0.168282	NA	-0.810516	NA	-0.685849	NA	-0.662694
NA	-0.161225	NA	-0.66382	NA	0.0604445	NA	-0.450085
NA	-0.157055	NA	-0.386408	NA	1.70148	NA	-0.374347
NA	-0.1701	NA	-0.437165	NA	-0.58208	NA	0.939874
NA	-0.169395	NA	-0.394573	NA	0.0633764	NA	-0.623618
NA	-0.16766	NA	1.35074	NA	-0.482055	NA	-0.340928
NA	-0.158301	NA	-0.39416	NA	-0.187812	NA	-0.387597
NA	-0.157073	NA	-0.207784	NA	-0.359274	NA	-0.526158
NA	-0.168852	NA	0.266115	NA	2.35404	NA	-0.612704
NA	-0.169538	NA	-0.869311	NA	0.264189	NA	-0.637381
NA	-0.124773	NA	1.06219	NA	-0.737136	NA	-0.6039
NA	-0.167868	NA	0.377618	NA	0.330786	NA	1.79654
NA	0.772444	NA	2.01284	NA	1.26667	NA	3.91517
NA	-0.116175	NA	-0.570382	NA	-0.371995	NA	-0.660104
NA	-0.168838	NA	-0.844852	NA	-0.332313	NA	-0.586335
NA	-0.169646	NA	-0.330415	NA	0.168808	NA	-0.434606
NA	-0.168379	NA	-0.330415	NA	-0.288673	NA	-0.51569
NA	-0.166688	NA	-0.618747	NA	2.7703	NA	-0.506818
NA	-0.168923	NA	0.0429496	NA	0.162089	NA	0.195224
NA	-0.168999	NA	-0.436638	NA	0.13154	NA	-0.535161
NA	-0.170191	NA	-0.906379	NA	-0.573526	NA	-0.605925
NA	-0.169649	NA	-0.909337	NA	-0.0708124	NA	-0.654928
NA	-0.168872	NA	-0.724111	NA	-0.800335	NA	-0.650444
NA	-0.129187	NA	1.1005	NA	-0.0127749	NA	0.128215
NA	-0.168303	NA	3.99319	NA	0.659154	NA	-0.61722
NA	-0.137362	NA	1.30006	NA	-0.66275	NA	-0.525311
NA	-0.161982	NA	-0.660227	NA	-0.303887	NA	-0.399193
NA	-0.0834734	NA	-0.279081	NA	-0.373688	NA	-0.500208
NA	-0.167726	NA	-0.819419	NA	0.813018	NA	-0.630327
NA	-0.159817	NA	-0.290778	NA	-0.777865	NA	-0.298582
NA	-0.165732	NA	-0.808151	NA	-0.514458	NA	-0.549386
NA	-0.167769	NA	-0.874377	NA	-0.349241	NA	3.65225
NA	-0.130656	NA	-0.825896	NA	-0.792252	NA	-0.640545
NA	0.654831	NA	-0.639896	NA	-0.54951	NA	-0.266528
NA	-0.140789	NA	-0.702332	NA	-0.51563	NA	-0.135819
NA	-0.167532	NA	-0.514255	NA	0.834625	NA	0.257905
NA	-0.168231	NA	0.917545	NA	0.345965	NA	0.764079
NA	-0.146835	NA	0.462495	NA	0.418541	NA	4.00348
NA	-0.164129	NA	-0.637824	NA	-0.756584	NA	-0.638493
NA	-0.159052	NA	-0.680624	NA	-0.486227	NA	-0.618362
NA	-0.149734	NA	0.443106	NA	-0.033392	NA	0.188551
NA	-0.157714	NA	-0.805294	NA	-0.645555	NA	-0.325777
NA	-0.154022	NA	-0.775644	NA	-0.547232	NA	1.01811
NA	-0.0755704	NA	-0.840328	NA	-0.588348	NA	-0.662527
NA	0.4728	NA	0.536115	NA	-0.56501	NA	-0.268654
NA	-0.152474	NA	-0.877266	NA	-1.01959	NA	-0.293882
NA	-0.168158	NA	-0.715039	NA	-0.48608	NA	-0.620415
NA	-0.155811	NA	-0.140311	NA	0.0459649	NA	0.372496
NA	-0.149928	NA	-0.806566	NA	-0.795424	NA	-0.605281
NA	-0.0181398	NA	-0.200694	NA	0.211726	NA	-0.355376
NA	-0.165973	NA	-0.782164	NA	-0.697592	NA	-0.48768
NA	-0.168447	NA	-0.0226171	NA	0.527195	NA	-0.460476
NA	-0.0998065	NA	-0.578198	NA	-0.738904	NA	-0.636391
NA	-0.140311	NA	-0.810348	NA	-0.844544	NA	-0.561795
NA	-0.00777601	NA	-0.526848	NA	0.246759	NA	-0.304673
NA	-0.166039	NA	-0.849133	NA	-0.850192	NA	-0.50932
NA	-0.154658	NA	-0.865712	NA	-1.0297	NA	-0.519787
NA	-0.160418	NA	-0.874158	NA	-0.680674	NA	-0.453975
NA	-0.120979	NA	-0.448025	NA	-0.0715687	NA	0.206897
NA	-0.109955	NA	-0.888325	NA	-0.664674	NA	-0.665995
NA	0.769084	NA	-0.348676	NA	-0.615217	NA	-0.470293
NA	0.266176	NA	-0.885926	NA	-0.724315	NA	-0.525509
NA	0.11491	NA	-0.877999	NA	-0.59631	NA	-0.631121
NA	-0.164102	NA	3.08951	NA	4.50669	NA	1.30274
NA	-0.169606	NA	0.913421	NA	-0.171673	NA	-0.490258
NA	-0.167705	NA	0.951067	NA	-0.70203	NA	-0.565245
NA	-0.166756	NA	-0.338177	NA	-0.425768	NA	1.51332
NA	-0.140041	NA	-0.213401	NA	-0.43794	NA	-0.575787
NA	-0.168832	NA	-0.262257	NA	2.48264	NA	1.79131
NA	-0.160545	NA	-0.871342	NA	-0.712763	NA	-0.663991
NA	0.382673	NA	-0.629145	NA	-0.894605	NA	-0.636561
NA	-0.167699	NA	1.00915	NA	0.422925	NA	0.294439
NA	-0.16702	NA	0.95206	NA	-1.02857	NA	-0.56693
NA	-0.0650795	NA	0.895436	NA	0.0976737	NA	2.5262
NA	-0.169239	NA	-0.773097	NA	-0.709867	NA	-0.634011
NA	0.084557	NA	-0.358791	NA	0.621397	NA	0.116963
NA	-0.169419	NA	1.54634	NA	-0.00805164	NA	-0.412695
NA	-0.0647782	NA	0.616811	NA	-0.337666	NA	0.128649
NA	-0.165762	NA	-0.853	NA	-0.554204	NA	-0.623675
NA	-0.147169	NA	-0.191129	NA	2.24337	NA	-0.636634
NA	-0.154094	NA	1.38111	NA	0.399397	NA	0.250166
NA	-0.0979514	NA	-0.823375	NA	-0.80458	NA	-0.64696
NA	-0.16878	NA	0.483823	NA	-0.282984	NA	-0.642353
NA	-0.146616	NA	1.08305	NA	-0.756236	NA	-0.529241
NA	-0.0988031	NA	1.17856	NA	0.364334	NA	-0.453827
NA	-0.168587	NA	0.491928	NA	-0.193778	NA	-0.458237
NA	-0.061355	NA	-0.036099	NA	-0.742431	NA	-0.477778
NA	-0.161653	NA	-0.140765	NA	-0.611813	NA	-0.55746
NA	-0.161651	NA	0.294594	NA	-0.286786	NA	-0.450341
NA	-0.151773	NA	-0.453675	NA	0.15509	NA	-0.632014
NA	-0.135701	NA	-0.681617	NA	-0.717773	NA	0.781981
NA	-0.0908129	NA	-0.295677	NA	0.35874	NA	0.0582892
NA	-0.158954	NA	-0.618286	NA	-0.751119	NA	0.570645
NA	-0.137656	NA	0.0966153	NA	-0.114719	NA	-0.639017
NA	-0.165629	NA	-0.801851	NA	0.284652	NA	-0.416283
NA	-0.13788	NA	1.12106	NA	0.18545	NA	-0.472019
NA	-0.111253	NA	2.93348	NA	0.295771	NA	-0.629926
NA	-0.0385061	NA	1.3177	NA	-0.876536	NA	-0.552222
NA	-0.150475	NA	-0.603362	NA	-0.633628	NA	-0.568363
NA	-0.161853	NA	0.0527258	NA	-0.573239	NA	-0.509048
NA	-0.134021	NA	-0.867002	NA	-0.572907	NA	-0.601219
NA	-0.160736	NA	-0.704006	NA	-0.236976	NA	4.50688
NA	0.121827	NA	-0.277103	NA	-0.896191	NA	-0.643178
NA	-0.155396	NA	-0.690334	NA	-0.26091	NA	-0.474989
NA	-0.157547	NA	-0.818655	NA	-0.68086	NA	-0.608424
NA	-0.165593	NA	2.51981	NA	0.358089	NA	-0.29404
NA	-0.128689	NA	-0.89257	NA	-0.491425	NA	-0.602564
NA	-0.0881729	NA	1.24399	NA	0.565061	NA	-0.647093
NA	-0.12068	NA	-0.800505	NA	-0.44923	NA	-0.463653
NA	-0.164388	NA	1.09502	NA	-0.361078	NA	1.90052
NA	-0.164881	NA	0.198902	NA	-0.073084	NA	-0.577754
NA	-0.125236	NA	-0.182536	NA	2.72382	NA	-0.445285
NA	-0.129921	NA	-0.376138	NA	-0.168776	NA	2.56395
NA	-0.163158	NA	1.99822	NA	-0.0710671	NA	-0.585179
NA	-0.162172	NA	-0.710623	NA	-0.733239	NA	0.857989
NA	-0.149526	NA	0.208571	NA	-0.734838	NA	0.691244
NA	-0.169305	NA	0.656747	NA	-0.0905405	NA	-0.252063
NA	-0.152388	NA	-0.768529	NA	-0.313967	NA	-0.497719
NA	-0.169439	NA	-0.412919	NA	0.113749	NA	-0.509363
NA	-0.16735	NA	-0.239085	NA	-0.410182	NA	0.369596
NA	-0.162271	NA	0.889804	NA	0.214728	NA	1.62382
NA	-0.12885	NA	-0.601012	NA	-0.211296	NA	-0.606546
NA	-0.155033	NA	1.10163	NA	-0.164103	NA	-0.662793
NA	-0.0996766	NA	-0.289861	NA	-0.557483	NA	-0.651974
NA	-0.0986865	NA	0.908451	NA	0.961504	NA	1.83195
NA	-0.148423	NA	-0.673755	NA	-0.537576	NA	1.38943
NA	0.37768	NA	0.982857	NA	-0.436814	NA	-0.639703
NA	-0.169144	NA	2.57476	NA	0.346411	NA	-0.422473
NA	-0.169021	NA	-0.865195	NA	-0.267423	NA	-0.576487
NA	-0.154196	NA	0.89792	NA	0.425263	NA	-0.522441
NA	-0.153639	NA	-0.873992	NA	-0.444426	NA	0.176157
NA	0.195876	NA	-0.782144	NA	-0.678247	NA	-0.385875
NA	-0.155806	NA	-0.393365	NA	1.62489	NA	-0.252539
NA	-0.135232	NA	0.72413	NA	0.477261	NA	0.00486839
NA	-0.167709	NA	1.74612	NA	-0.0648495	NA	-0.129724
NA	-0.162349	NA	-0.715383	NA	0.0154912	NA	-0.106371
NA	-0.0562233	NA	-0.181919	NA	-0.483765	NA	-0.648813
NA	-0.10551	NA	-0.84251	NA	-0.136524	NA	-0.620821
NA	-0.167056	NA	-0.563265	NA	-0.492552	NA	-0.567095
NA	-0.16305	NA	-0.264659	NA	-0.695904	NA	-0.26965
NA	-0.167005	NA	1.64481	NA	2.64373	NA	0.477925
NA	-0.16159	NA	0.706067	NA	-0.500057	NA	-0.50646
NA	-0.0584128	NA	-0.818255	NA	0.0236886	NA	0.264485
NA	-0.144146	NA	-0.80477	NA	-0.676065	NA	-0.622185
NA	-0.0822512	NA	-0.889439	NA	-0.79246	NA	-0.621061
NA	-0.0128442	NA	1.37727	NA	-0.260858	NA	0.385967
NA	-0.158267	NA	1.17514	NA	0.395091	NA	2.48794
NA	-0.107667	NA	-0.58773	NA	-0.20561	NA	0.0260345
NA	-0.0879881	NA	0.968378	NA	-0.0416652	NA	-0.616442
NA	-0.0133597	NA	0.256988	NA	-0.551618	NA	-0.186823
NA	-0.153632	NA	2.04856	NA	5.94287	NA	1.62948
NA	0.253239	NA	1.64358	NA	2.75168	NA	-0.560452
NA	-0.119322	NA	-0.699858	NA	-0.776045	NA	-0.585148
NA	-0.0454906	NA	-0.475691	NA	-0.307701	NA	-0.576658
NA	-0.0813424	NA	-0.838357	NA	-0.575123	NA	-0.618946
NA	-0.169787	NA	-0.725126	NA	-0.219492	NA	-0.617196
NA	-0.15785	NA	-0.225243	NA	-0.364932	NA	0.569896
NA	-0.167666	NA	-0.754174	NA	-0.665457	NA	0.340266
NA	-0.166313	NA	1.0217	NA	-0.721194	NA	-0.510864
NA	-0.162529	NA	-0.874895	NA	-0.58821	NA	-0.651572
NA	-0.167767	NA	2.08635	NA	1.02273	NA	-0.138182
NA	-0.031906	NA	-0.825964	NA	-0.409804	NA	-0.548335
NA	-0.168456	NA	-0.583655	NA	-0.582829	NA	-0.532158
NA	-0.168715	NA	-0.772316	NA	-0.393762	NA	-0.488012
NA	-0.159943	NA	0.436739	NA	0.260234	NA	-0.583
NA	-0.168814	NA	0.483597	NA	-0.292488	NA	-0.581659
NA	-0.169608	NA	0.526109	NA	-0.829511	NA	-0.663155
NA	-0.150345	NA	0.898678	NA	-0.522607	NA	-0.657992
NA	-0.169752	NA	-0.469716	NA	-0.933682	NA	-0.661442
NA	-0.169888	NA	-0.822014	NA	-0.417335	NA	0.620545
NA	-0.156899	NA	0.29826	NA	0.566522	NA	-0.0785043
NA	0.668304	NA	1.66001	NA	-0.0540127	NA	1.21446
NA	-0.170004	NA	-0.325327	NA	-0.270373	NA	-0.614004
NA	-0.163695	NA	-0.743109	NA	-0.379692	NA	3.16356
NA	-0.166225	NA	-0.637237	NA	0.774147	NA	-0.541933
NA	-0.169321	NA	-0.904728	NA	-0.759707	NA	-0.453101
NA	-0.1577	NA	-0.891441	NA	-0.0212399	NA	-0.295689
NA	-0.110108	NA	-0.755799	NA	-0.58736	NA	0.276698
NA	-0.162103	NA	-0.273735	NA	-0.377647	NA	2.03009
NA	-0.162201	NA	-0.508208	NA	-0.939746	NA	-0.581481
NA	-0.168667	NA	-0.389013	NA	0.244014	NA	-0.0429947
NA	-0.129093	NA	0.459079	NA	-0.480196	NA	1.18078
NA	0.847773	NA	-0.191421	NA	-0.938939	NA	-0.413103
NA	-0.155861	NA	-0.233618	NA	-0.253881	NA	-0.575345
NA	-0.150648	NA	-0.275123	NA	0.479345	NA	-0.584894
NA	-0.16783	NA	-0.746872	NA	0.0802223	NA	-0.49089
NA	-0.169223	NA	1.82662	NA	-0.352731	NA	-0.522715
NA	-0.109263	NA	-0.754201	NA	-0.807706	NA	-0.440087
NA	-0.137303	NA	-0.530552	NA	0.136735	NA	-0.558353
NA	-0.162832	NA	-0.825408	NA	-0.333525	NA	-0.645463
NA	-0.17032	NA	-0.90889	NA	-1.03295	NA	-0.354273
NA	-0.147157	NA	-0.126638	NA	-0.0827825	NA	-0.441691
NA	-0.16362	NA	-0.823293	NA	-0.379173	NA	-0.459803
NA	-0.167993	NA	-0.892025	NA	0.217226	NA	0.410512
NA	-0.169024	NA	-0.346227	NA	2.53978	NA	-0.617655
NA	-0.167651	NA	0.498882	NA	0.26836	NA	-0.346359
NA	-0.0487751	NA	-0.67243	NA	-0.500944	NA	-0.619458
NA	-0.168785	NA	0.90358	NA	2.75561	NA	-0.448165
NA	-0.168792	NA	-0.822282	NA	-0.30245	NA	-0.645584
NA	-0.166279	NA	0.713296	NA	0.726321	NA	2.06157
NA	-0.167129	NA	-0.87902	NA	-0.772102	NA	-0.522315
NA	-0.151508	NA	-0.196037	NA	0.864642	NA	-0.127624
NA	-0.0795715	NA	-0.456477	NA	1.20956	NA	0.814857
NA	-0.169321	NA	-0.172085	NA	-0.42406	NA	0.450497
NA	-0.164293	NA	0.932623	NA	2.22095	NA	0.0302492
NA	-0.146833	NA	-0.688723	NA	-1.03658	NA	-0.505854
NA	-0.166142	NA	1.12059	NA	0.593864	NA	-0.557194
NA	-0.169625	NA	-0.884004	NA	-0.429864	NA	-0.497706
NA	-0.0872772	NA	1.25515	NA	0.635326	NA	-0.601901
NA	-0.148093	NA	1.14227	NA	0.180426	NA	-0.583234
NA	-0.168868	NA	-0.904961	NA	-0.337463	NA	-0.587526
NA	-0.118544	NA	-0.250033	NA	-0.0622322	NA	-0.662498
NA	0.0369913	NA	-0.576729	NA	-0.675206	NA	-0.397026
NA	-0.123465	NA	2.57816	NA	3.04134	NA	-0.562283
NA	-0.169188	NA	-0.907434	NA	-0.498634	NA	-0.658286
NA	-0.16813	NA	1.05603	NA	-0.0671385	NA	0.4029
NA	-0.169139	NA	-0.878738	NA	-0.18933	NA	-0.306422
NA	-0.169999	NA	-0.410747	NA	-0.508111	NA	-0.658966
NA	-0.160073	NA	-0.893702	NA	-0.770485	NA	-0.405653
NA	-0.16598	NA	0.576323	NA	-0.149148	NA	0.201843
NA	-0.136059	NA	-0.794212	NA	2.92501	NA	-0.450655
NA	-0.145018	NA	0.814428	NA	0.0591349	NA	0.199278
NA	-0.170001	NA	-0.806096	NA	-0.388368	NA	-0.466858
NA	0.156894	NA	-0.378873	NA	-0.306682	NA	0.449807
NA	-0.16929	NA	0.572332	NA	0.740772	NA	-0.457359
NA	-0.168009	NA	-0.696289	NA	-0.409466	NA	-0.591472
NA	-0.125471	NA	-0.863789	NA	-0.879438	NA	-0.243737
NA	-0.167484	NA	-0.900995	NA	-0.586113	NA	-0.657779
NA	-0.143567	NA	1.05033	NA	-0.374887	NA	-0.618796
NA	-0.148081	NA	-0.683798	NA	0.604976	NA	-0.526134
NA	-0.168883	NA	-0.828014	NA	0.112159	NA	-0.120077
NA	-0.0673319	NA	0.928205	NA	-0.31555	NA	1.49682
NA	-0.164702	NA	0.324123	NA	2.5993	NA	-0.347886
NA	-0.147917	NA	-0.623028	NA	-0.569623	NA	0.0286066
NA	-0.168046	NA	-0.789684	NA	-0.73449	NA	-0.259264
NA	-0.155542	NA	0.0984432	NA	-0.32394	NA	-0.0800025
NA	-0.166886	NA	-0.827945	NA	-0.563409	NA	-0.250456
NA	-0.163008	NA	-0.478204	NA	0.309407	NA	-0.249755
NA	-0.0760017	NA	-0.606234	NA	0.43623	NA	-0.5555
NA	-0.169356	NA	-0.279865	NA	1.9217	NA	0.372096
NA	-0.167798	NA	-0.706648	NA	-0.37114	NA	-0.591044
NA	-0.164747	NA	-0.21871	NA	-0.241241	NA	-0.475517
NA	-0.153714	NA	-0.444695	NA	-0.263547	NA	0.289338
NA	-0.0870627	NA	-0.705506	NA	-0.869278	NA	-0.253587
NA	-0.168604	NA	-0.822371	NA	0.0548159	NA	1.53492
NA	-0.169225	NA	-0.831059	NA	-0.765157	NA	-0.376575
NA	-0.0937553	NA	-0.263596	NA	-0.685591	NA	-0.53225
NA	-0.158324	NA	-0.709551	NA	-0.202118	NA	0.130562
NA	-0.115006	NA	0.890872	NA	0.70539	NA	-0.33496
NA	-0.152116	NA	0.934438	NA	0.146601	NA	3.3226
NA	-0.13346	NA	-0.808528	NA	-0.931013	NA	-0.665613
NA	-0.165105	NA	-0.894344	NA	-0.0628144	NA	-0.504144
NA	-0.168567	NA	-0.866645	NA	-0.591889	NA	-0.384842
NA	-0.164459	NA	0.0444981	NA	0.514785	NA	-0.558298
NA	-0.156215	NA	0.724112	NA	0.0831114	NA	-0.58976
NA	-0.152157	NA	-0.85851	NA	-0.688718	NA	-0.507117
NA	-0.163607	NA	-0.00406564	NA	0.209849	NA	0.0965754
NA	-0.142492	NA	-0.588923	NA	-0.105741	NA	-0.430502
NA	-0.167591	NA	-0.889575	NA	-0.486912	NA	-0.622527
NA	-0.16949	NA	-0.880095	NA	-0.12178	NA	0.191715
NA	-0.0799306	NA	-0.862388	NA	-0.414404	NA	-0.589822
NA	-0.164498	NA	1.49896	NA	-0.467827	NA	0.225452
NA	-0.123986	NA	2.56669	NA	-0.270854	NA	-0.597889
NA	-0.166437	NA	-0.620899	NA	0.703994	NA	-0.013757
NA	-0.155722	NA	1.35608	NA	-0.136835	NA	1.99064
NA	-0.16051	NA	-0.33245	NA	0.238925	NA	-0.536646
NA	-0.139433	NA	0.550304	NA	-0.0398977	NA	1.60133
NA	-0.165591	NA	-0.20703	NA	-0.0380266	NA	2.72189
NA	-0.155181	NA	-0.763635	NA	-0.816646	NA	-0.641805
NA	-0.160823	NA	-0.829401	NA	-0.39445	NA	0.522622
NA	-0.165358	NA	0.777638	NA	-0.123862	NA	2.75207
NA	-0.168969	NA	-0.858381	NA	-0.0772196	NA	1.17254
NA	-0.160617	NA	-0.116713	NA	-0.643851	NA	-0.437921
NA	-0.162074	NA	3.07334	NA	8.4907	NA	-0.61613
NA	-0.164562	NA	-0.777623	NA	-0.320278	NA	-0.545492
NA	-0.0655504	NA	0.737789	NA	2.33638	NA	-0.561495
NA	2.24375	NA	0.993403	NA	-0.0487413	NA	-0.472272
NA	-0.156787	NA	0.244303	NA	0.583212	NA	1.46967
NA	-0.132158	NA	1.88064	NA	-0.00532474	NA	-0.293554
NA	-0.167864	NA	-0.399461	NA	-0.827087	NA	-0.524086
NA	-0.169771	NA	-0.350415	NA	-0.498664	NA	-0.120889
NA	-0.16938	NA	-0.899373	NA	-0.639737	NA	0.659415
NA	-0.0995638	NA	-0.388239	NA	-0.337688	NA	-0.37621
NA	-0.159246	NA	-0.882316	NA	0.03073	NA	1.66753
NA	-0.118126	NA	1.01547	NA	-0.466296	NA	3.71381
NA	-0.155239	NA	-0.204943	NA	0.52746	NA	-0.448131
NA	-0.1687	NA	1.04907	NA	2.84428	NA	-0.635797
NA	-0.161438	NA	-0.295255	NA	-0.589405	NA	-0.476943
NA	-0.166469	NA	0.710817	NA	-0.227537	NA	2.29055
NA	-0.15947	NA	-0.343758	NA	-0.136272	NA	-0.547035
NA	-0.164881	NA	0.988047	NA	0.939071	NA	3.11452
NA	-0.109781	NA	1.01613	NA	0.503321	NA	-0.434565
NA	-0.168121	NA	-0.902977	NA	-0.807408	NA	-0.663183
NA	-0.162621	NA	-0.298469	NA	-0.350943	NA	-0.527839
NA	-0.164511	NA	1.94515	NA	0.818982	NA	-0.403611
NA	-0.164534	NA	-0.904063	NA	-0.858715	NA	-0.52882
NA	-0.160036	NA	-0.575357	NA	0.0115401	NA	-0.323936
NA	-0.158973	NA	2.06419	NA	-0.0944672	NA	0.78516
NA	-0.168577	NA	-0.799887	NA	-0.69742	NA	-0.139925
NA	-0.169876	NA	-0.908637	NA	-0.58154	NA	-0.597866
NA	-0.168746	NA	-0.714513	NA	-0.251047	NA	-0.66182
NA	-0.153173	NA	0.47802	NA	-0.963817	NA	-0.661021
NA	-0.166684	NA	-0.845687	NA	-0.312118	NA	-0.333794
NA	-0.159559	NA	-0.404004	NA	0.365918	NA	-0.652682
NA	-0.166681	NA	-0.498921	NA	-0.442194	NA	-0.643752
NA	-0.120655	NA	3.62494	NA	-0.172665	NA	-0.341406
NA	-0.167564	NA	-0.773376	NA	-0.207502	NA	-0.625594
NA	-0.155226	NA	1.31313	NA	0.374855	NA	-0.354976
NA	-0.165603	NA	1.4143	NA	-0.0929896	NA	-0.608199
NA	0.53661	NA	0.367982	NA	-0.49684	NA	0.0976886
NA	-0.169497	NA	-0.874434	NA	-0.85941	NA	-0.672764
NA	-0.169564	NA	-0.890324	NA	-0.952499	NA	-0.633331
NA	-0.170053	NA	-0.9139	NA	-1.11076	NA	-0.675981
[truncated: 619 more rows]

## Sheet: Figure 3a
valid_ROC	train_ROC
0.653293	0.7072
[truncated: 4,623 more rows]

## Sheet: Figure 3b
valid_PRC	train_PRC
[truncated: 4,624 more rows]

[truncated: 7 more sheets: Figure 3c, Figure 3f, Figure 4abc, Figure 4de, Figure 6c, Figure 6f, Figure 6i]
